# Supplementary material for: Predictor bias in genomic and phenomic selection
Source: Theor Appl Genet. 2023 Oct 25;136(11):235. doi: 10.1007/s00122-023-04479-8 (PMC10600307; doi:10.1007/s00122-023-04479-8)
Supplement: Supplementary file 2 — Supplementary Materials: Phenotypic trait correlations. Normalized adjusted spectra, repeatability and variance components within years. Normalized adjusted spectra, heritability and variance components across years. Mantel correlation of kinship and NIR derived similarity matrices and variance explained by principal components from these matrices. Visualized kinship matrix from markers. Visualized kinship matrices derived from various (locations and pretreated) NIR. Prediction ability of GBLUP, HBLUP and PLSR for all traits, indices and locations. Prediction ability vs prediction correlation to PC of GBLUP, HBLUP and PLSR for all traits and locations. Prediction ability vs prediction correlation to PC of GBLUP, HBLUP and PLSR for all indices and locations. (pdf 35,209KB) [file 122_2023_4479_MOESM2_ESM.xlsx]

## Sheet: S1 phenotype trials stats
S1: Trait statistics of locations within years
year	location	trait	mean	sd	plots	genotypes	r	σ²genotype	σ²spatial	σ²residual	σ²total	rep²
2019	AT-DOE	GY	44.59	5.306	150	114	1.316	5.409	53.3	6.272	64.98	0.532
2020	AT-DOE	GY	49.76	11.36	149	108	1.38	11.17	6894	6.788	6912	0.694
2021	AT-DOE	GY	48.94	7.074	300	219	1.37	8.008	4823	2.089	4833	0.84
2022	AT-DOE	GY	62.62	5.105	300	215	1.395	8.252	141.7	6.508	156.5	0.639
2019	AT-PRO	GY	64.93	7.716	149	113	1.319	38.82	55.47	5.378	99.67	0.905
2020	AT-PRO	GY	77.38	12.03	150	108	1.389	64.35	492	18.47	574.9	0.829
2021	AT-PRO	GY	89.95	9.54	300	219	1.37	28.64	100.9	9.589	139.1	0.804
2022	AT-PRO	GY	66.91	6.283	300	215	1.395	7.395	307.1	7.008	321.5	0.596
2019	AT-WEI	GY	72.21	6.258	150	114	1.316	25.34	25.95	8.654	59.95	0.794
2020	AT-WEI	GY	74.07	8.865	150	108	1.389	16.83	73.87	2.91	93.61	0.889
2021	AT-WEI	GY	64.09	5.577	299	218	1.372	11.61	81.56	3.134	96.3	0.836
2022	AT-WEI	GY	42.96	4.28	300	215	1.395	9.413	169.5	1.782	180.7	0.881
2020	AT-DOE	HD	134.7	3.297	150	108	1.389	4.433	17.14	0.4184	21.99	0.936
2022	AT-DOE	HD	141	2.053	300	215	1.395	3.114	0.6043	1.245	4.963	0.777
2019	AT-PRO	HD	137.8	4.361	150	114	1.316	11.33	2.155	0.1504	13.63	0.99
2020	AT-PRO	HD	132.9	2.498	150	108	1.389	2.724	13.77	0.178	16.67	0.955
2021	AT-PRO	HD	147.6	3.497	300	219	1.37	6.765	32	0.7186	39.48	0.928
2022	AT-PRO	HD	136.4	1.945	300	215	1.395	3.525	0.608	0.2803	4.413	0.946
2022	AT-WEI	HD	137.1	2.249	299	214	1.397	4.786	0.8126	0.2874	5.886	0.959
2019	AT-DOE	PC	10.76	0.7805	150	114	1.316	0.4028	0.02735	0.08293	0.5131	0.865
2020	AT-DOE	PC	9.555	0.7558	150	108	1.389	0.1268	1.1	0.1188	1.346	0.597
2021	AT-DOE	PC	10.94	0.9816	300	219	1.37	0.3147	12.02	0.1352	12.47	0.761
2022	AT-DOE	PC	12.09	0.6068	300	215	1.395	0.1584	0.4366	0.1364	0.7314	0.618
2019	AT-PRO	PC	13.85	1.197	150	114	1.316	0.5203	0.1365	0.1342	0.791	0.836
2020	AT-PRO	PC	14.12	1.241	150	108	1.389	0.6441	14.15	0.2592	15.05	0.775
2021	AT-PRO	PC	14.2	0.8614	300	219	1.37	0.5306	0.4241	0.09575	1.05	0.884
2022	AT-PRO	PC	13.12	0.9399	300	215	1.395	0.2472	12.59	0.1632	13	0.679
2019	AT-WEI	PC	14.21	0.9662	149	114	1.307	0.6533	0.07384	0.1135	0.8407	0.883
2020	AT-WEI	PC	14.21	0.9985	150	108	1.389	0.6762	0.02669	0.1835	0.8863	0.837
2021	AT-WEI	PC	13.85	0.8939	300	219	1.37	0.2859	0.7159	0.1552	1.157	0.716
2022	AT-WEI	PC	14.78	0.6803	300	215	1.395	0.3496	0.1565	0.07831	0.5844	0.862
2020	AT-DOE	PH	83.94	13.23	150	108	1.389	45.04	282	16.68	343.7	0.789
2021	AT-DOE	PH	86.26	9.825	300	219	1.37	48.24	201.1	4.865	254.2	0.931
2022	AT-DOE	PH	96.26	8.266	300	215	1.395	49.75	15.94	13.22	78.92	0.84
2019	AT-PRO	PH	102.8	43.36	150	114	1.316	55.88	15.34	5.073	76.29	0.935
2020	AT-PRO	PH	99.49	9.633	150	108	1.389	43.18	228.1	5.995	277.3	0.909
2021	AT-PRO	PH	100.9	10.29	300	219	1.37	53.96	19.08	9.217	82.26	0.889
2022	AT-PRO	PH	90.99	8.853	300	215	1.395	39.71	322.2	12.81	374.8	0.812
2020	AT-WEI	PH	81.21	7.55	150	108	1.389	40.18	13.69	7.661	61.53	0.879
2022	AT-WEI	PH	64.53	5.358	300	215	1.395	23.76	15.62	5.64	45.02	0.855
2019	AT-DOE	TKW	37.74	3.004	149	114	1.307	11.89	1.113	0.2946	13.3	0.981
2020	AT-DOE	TKW	44.75	3.772	150	108	1.389	7.874	4.015	1.534	13.42	0.877
2021	AT-DOE	TKW	42.65	3.38	299	219	1.365	7.687	4.407	0.7998	12.89	0.929
2022	AT-DOE	TKW	41.63	2.724	300	215	1.395	7.146	1.535	0.5729	9.254	0.946
2019	AT-PRO	TKW	38.09	4.395	150	114	1.316	15.24	2.239	1.032	18.52	0.951
2020	AT-PRO	TKW	45.17	3.796	150	108	1.389	8.33	1.723	0.9182	10.97	0.926
2021	AT-PRO	TKW	43.55	4.52	300	219	1.37	13.93	353.9	0.8934	368.7	0.955
2022	AT-PRO	TKW	47.14	3.173	300	215	1.395	9.216	0.6015	0.7862	10.6	0.942
2019	AT-WEI	TKW	36.82	3.672	150	114	1.316	13.28	5.25	0.8858	19.41	0.952
2020	AT-WEI	TKW	48.55	3.269	150	108	1.389	8.747	1.286	0.9304	10.96	0.929
2021	AT-WEI	TKW	37.32	3.345	300	219	1.37	9.489	4.528	0.8861	14.9	0.936
2022	AT-WEI	TKW	42.38	2.914	300	215	1.395	6.456	45.67	0.3679	52.5	0.961
2019	AT-DOE	TW	78.59	3.404	149	114	1.307	3.963	0.1415	0.1597	4.264	0.97
2020	AT-DOE	TW	80.86	1.723	150	108	1.389	0.8731	3.615	0.5362	5.024	0.693
2021	AT-DOE	TW	81.76	2.482	299	219	1.365	2.305	11.83	0.1847	14.32	0.945
2022	AT-DOE	TW	83.09	1.77	300	215	1.395	1.711	8.662	0.3182	10.69	0.882
2019	AT-PRO	TW	78.45	3.028	150	114	1.316	5.996	1.064	0.5071	7.567	0.94
2020	AT-PRO	TW	78.72	1.661	149	108	1.38	1.415	0.1731	1.337	2.925	0.593
2021	AT-PRO	TW	81.95	2.305	300	219	1.37	2.838	11.65	0.2783	14.76	0.933
2022	AT-PRO	TW	82.7	1.503	300	215	1.395	1.429	1.952	0.2913	3.672	0.872
2019	AT-WEI	TW	77.34	2.891	150	114	1.316	6.005	0.2614	0.376	6.643	0.955
2020	AT-WEI	TW	83.23	1.596	150	108	1.389	0.9875	0.07193	0.1208	1.18	0.919
2021	AT-WEI	TW	81.95	2.686	300	219	1.37	3.293	81	0.859	85.16	0.84
2022	AT-WEI	TW	82.66	1.503	300	215	1.395	1.277	32.48	0.1853	33.95	0.906
2019	AT-DOE	EWPY	-5.65614e-16	1.15276		114
2020	AT-DOE	EWPY	8.35795e-16	1.19538		108
2021	AT-DOE	EWPY	-1.63478e-15	1.05167		219
2022	AT-DOE	EWPY	1.80469e-15	1.23327		215
2019	AT-PRO	EWPY	-0.00411991	1.43101		113
2020	AT-PRO	EWPY	-4.21329e-16	1.21413		108
2021	AT-PRO	EWPY	1.46819e-15	1.06262		219
2022	AT-PRO	EWPY	-4.35651e-16	1.18977		215
2019	AT-WEI	EWPY	-1.19463e-15	1.27547		114
2020	AT-WEI	EWPY	-6.57673e-16	0.825033		108
2021	AT-WEI	EWPY	0.00544157	0.910851		218
2022	AT-WEI	EWPY	2.45621e-16	1.11064		215
2019	AT-DOE	GYD	59.7775	3.43938		114
2020	AT-DOE	GYD	86.0414	6.46293		108
2021	AT-DOE	GYD	70.8281	3.07495		219
2022	AT-DOE	GYD	82.2249	3.69144		215
2019	AT-PRO	GYD	60.1803	6.80894		113
2020	AT-PRO	GYD	104.821	9.93553		108
2021	AT-PRO	GYD	137.014	5.4834		219
2022	AT-PRO	GYD	86.3188	3.73748		215
2019	AT-WEI	GYD	89.3316	6.13367		114
2020	AT-WEI	GYD	111.347	3.31145		108
2021	AT-WEI	GYD	109.25	3.23555		218
2022	AT-WEI	GYD	72.6585	3.19887		215
2019	AT-DOE	PY	4.36407	0.393402		114
2020	AT-DOE	PY	5.05345	0.640752		108
2021	AT-DOE	PY	5.24461	0.376146		219
2022	AT-DOE	PY	7.52386	0.499671		215
2019	AT-PRO	PY	9.10031	1.12925		113
2020	AT-PRO	PY	9.76328	1.45879		108
2021	AT-PRO	PY	13.0453	0.864132		219
2022	AT-PRO	PY	8.58834	0.584185		215
2019	AT-WEI	PY	10.4485	1.02271		114
2020	AT-WEI	PY	9.63479	0.511221		108
2021	AT-WEI	PY	8.70425	0.479755		218
2022	AT-WEI	PY	6.36003	0.4762		215

## Sheet: S2 phenotype location stats
S2: Trait statistics of locations across years
location	trait	years	genotypes	records	r	rep²_min	rep²_max	H²	mean	sd	σ²genotype	σ²year	σ²residual	σ²total
AT-DOE	HD	2020, 2022	310	323	1.04194	0.777	0.936	0.8811	138.5	2.2	4.24	11.86	0.5963	16.69
AT-PRO	HD	2019, 2020, 2021, 2022	568	656	1.15493	0.928	0.99	0.8034	139.6	2.679	5.17	43.98	1.461	50.61
AT-DOE	EWPY	2019, 2020, 2021, 2022	568	656	1.15493			0.3921	-0.03079	1.13	0.4779	0	0.8556	1.333
AT-PRO	EWPY	2019, 2020, 2021, 2022	567	655	1.1552			0.2261	0.0006149	1.184	0.2885	0	1.141	1.429
AT-WEI	EWPY	2019, 2020, 2021, 2022	568	655	1.15317			0.4909	-0.04624	1.032	0.4918	0	0.5882	1.08
AT-DOE	GYD	2019, 2020, 2021, 2022	568	656	1.15493			0.3075	74.73	3.96	4.596	141.1	11.95	157.7
AT-PRO	GYD	2019, 2020, 2021, 2022	567	655	1.1552			0.0941	97.52	6.4	3.204	1043	35.63	1082
AT-WEI	GYD	2019, 2020, 2021, 2022	568	655	1.15317			0.4183	95.54	3.886	5.874	332.2	9.421	347.5
AT-DOE	TW	2019, 2020, 2021, 2022	568	656	1.15493	0.693	0.97	0.7975	82.24	1.679	2.04	0.8809	0.5981	3.519
AT-PRO	TW	2019, 2020, 2021, 2022	568	656	1.15493	0.593	0.94	0.6754	80.75	1.906	2.197	3.067	1.219	6.483
AT-WEI	TW	2019, 2020, 2021, 2022	568	656	1.15493	0.84	0.955	0.6559	81.34	1.87	2.115	3.252	1.281	6.649
AT-DOE	GY	2019, 2020, 2021, 2022	568	656	1.15493	0.532	0.84	0.354	50.28	4.231	5.945	81.28	12.53	99.75
AT-PRO	GY	2019, 2020, 2021, 2022	567	655	1.1552	0.596	0.905	0.1411	71.75	6.717	5.329	128.1	37.48	170.9
AT-WEI	GY	2019, 2020, 2021, 2022	568	655	1.15317	0.794	0.889	0.3443	59.51	4.294	6.012	141	13.2	160.2
AT-DOE	PC	2019, 2020, 2021, 2022	568	656	1.15493	0.597	0.865	0.5913	10.99	0.6512	0.227	0.9438	0.1812	1.352
AT-PRO	PC	2019, 2020, 2021, 2022	568	656	1.15493	0.679	0.884	0.4791	14.17	0.8308	0.3068	0.5981	0.3853	1.29
AT-WEI	PC	2019, 2020, 2021, 2022	568	656	1.15493	0.716	0.883	0.399	14.75	0.7627	0.216	0.02469	0.3758	0.6165
AT-DOE	PY	2019, 2020, 2021, 2022	568	656	1.15493			0.3193	5.545	0.4599	0.06465	1.884	0.1591	2.108
AT-PRO	PY	2019, 2020, 2021, 2022	567	655	1.1552			0.0872	10.19	0.9929	0.07108	4.014	0.8596	4.945
AT-WEI	PY	2019, 2020, 2021, 2022	568	655	1.15317			0.4944	8.776	0.6209	0.1742	3.122	0.2054	3.501
AT-DOE	TKW	2019, 2020, 2021, 2022	568	656	1.15493	0.877	0.981	0.7872	41.99	3.028	6.945	8.153	2.168	17.27
AT-PRO	TKW	2019, 2020, 2021, 2022	568	656	1.15493	0.926	0.955	0.7232	43.95	3.646	8.834	21.62	3.906	34.36
AT-WEI	TKW	2019, 2020, 2021, 2022	568	656	1.15493	0.929	0.961	0.7354	40.76	3.192	7.117	25.17	2.957	35.24
AT-DOE	PH	2020, 2021, 2022	475	542	1.14105	0.789	0.931	0.7992	92.44	7.691	46.75	16.55	13.4	76.7
AT-PRO	PH	2019, 2020, 2021, 2022	568	656	1.15493	0.812	0.935	0.7128	101.6	7.903	40.57	72.64	18.88	132.1
AT-WEI	PH	2020, 2022	310	323	1.04194	0.855	0.879	0.6553	74.4	6.058	23.5	209.2	12.88	245.6

## Sheet: S3 phenotypic trait correlation
S3: Phenotypic correlations of all traits on all locations
LOC	trait	GY	PC	GYD	PY	EWPY	HD	PH	TW	TKW
AT-DOE	GY	1	-0.337	0.943	0.757	0.538	-0.116	-0.111	-0.022	0.066
AT-DOE	PC	-0.337	1	-0.016	0.345	0.56	-0.049	0.137	0.361	0.205
AT-DOE	GYD	0.943	-0.016	1	0.919	0.769	-0.136	-0.068	0.103	0.129
AT-DOE	PY	0.757	0.345	0.919	1	0.941	-0.14	-0.032	0.212	0.188
AT-DOE	EWPY	0.538	0.56	0.769	0.941	1	-0.142	-0.014	0.259	0.208
AT-DOE	HD	-0.116	-0.049	-0.136	-0.14	-0.142	1	0.179	0.018	-0.245
AT-DOE	PH	-0.111	0.137	-0.068	-0.032	-0.014	0.179	1	0.231	0.153
AT-DOE	TW	-0.022	0.361	0.103	0.212	0.259	0.018	0.231	1	0.205
AT-DOE	TKW	0.066	0.205	0.129	0.188	0.208	-0.245	0.153	0.205	1
AT-PRO	GY	1	-0.248	0.957	0.809	0.575	-0.138	0.084	0.318	0.211
AT-PRO	PC	-0.248	1	0.004	0.36	0.593	0.021	0.267	0.174	0.106
AT-PRO	GYD	0.957	0.004	1	0.926	0.736	-0.142	0.162	0.367	0.246
AT-PRO	PY	0.809	0.36	0.926	1	0.898	-0.133	0.249	0.421	0.281
AT-PRO	EWPY	0.575	0.593	0.736	0.898	1	-0.052	0.271	0.375	0.243
AT-PRO	HD	-0.138	0.021	-0.142	-0.133	-0.052	1	0.007	-0.196	-0.379
AT-PRO	PH	0.084	0.267	0.162	0.249	0.271	0.007	1	0.365	0.287
AT-PRO	TW	0.318	0.174	0.367	0.421	0.375	-0.196	0.365	1	0.295
AT-PRO	TKW	0.211	0.106	0.246	0.281	0.243	-0.379	0.287	0.295	1
AT-WEI	GY	1	-0.408	0.89	0.732	0.525		0.088	0.336	0.258
AT-WEI	PC	-0.408	1	0.027	0.307	0.532		0.208	0.078	0.11
AT-WEI	GYD	0.89	0.027	1	0.936	0.816		0.232	0.386	0.317
AT-WEI	PY	0.732	0.307	0.936	1	0.911		0.271	0.411	0.349
AT-WEI	EWPY	0.525	0.532	0.816	0.911	1		0.304	0.337	0.334
AT-WEI	HD
AT-WEI	PH	0.088	0.208	0.232	0.271	0.304		1	0.088	0.091
AT-WEI	TW	0.336	0.078	0.386	0.411	0.337		0.088	1	0.372
AT-WEI	TKW	0.258	0.11	0.317	0.349	0.334		0.091	0.372	1

## Sheet: S4 NIRS trial stats
S4: NIRS statistics of locations within years
year	location	wavenr.	plots	genotypes	r	σ²genotype	σ²spatial	σ²residual	σ²total	rep²
2019	AT-DOE	4000	151	114	1.325	0.00220629	3.01e-05	0.000303033	0.00254	0.906076
2019	AT-DOE	4004	151	114	1.325	0.0022159	3e-05	0.000296576	0.00254	0.908256
2019	AT-DOE	4008	151	114	1.325	0.00221357	2.96e-05	0.000292949	0.00254	0.909189
2019	AT-DOE	4012	151	114	1.325	0.00220449	2.92e-05	0.000293549	0.00253	0.90868
2019	AT-DOE	4016	151	114	1.325	0.00219462	2.91e-05	0.000294911	0.00252	0.90792
2019	AT-DOE	4020	151	114	1.325	0.00218516	2.92e-05	0.000292644	0.00251	0.908204
2019	AT-DOE	4024	151	114	1.325	0.00217332	2.96e-05	0.000286497	0.00249	0.909512
2019	AT-DOE	4028	151	114	1.325	0.00215743	3.01e-05	0.000279724	0.00247	0.910868
2019	AT-DOE	4032	151	114	1.325	0.0021389	3.07e-05	0.00027466	0.00244	0.911648
2019	AT-DOE	4036	151	114	1.325	0.00211901	3.1e-05	0.000270916	0.00242	0.912001
2019	AT-DOE	4040	151	114	1.325	0.0020968	3.11e-05	0.000267035	0.00239	0.912312
2019	AT-DOE	4044	151	114	1.325	0.00207076	3.09e-05	0.000262147	0.00236	0.912789
2019	AT-DOE	4048	151	114	1.325	0.00204122	3.08e-05	0.000256061	0.00233	0.913513
2019	AT-DOE	4052	151	114	1.325	0.00200963	3.08e-05	0.000249187	0.00229	0.914426
2019	AT-DOE	4056	151	114	1.325	0.00197622	3.11e-05	0.000242626	0.00225	0.915199
2019	AT-DOE	4060	151	114	1.325	0.00193999	3.15e-05	0.000237407	0.00221	0.91545
2019	AT-DOE	4064	151	114	1.325	0.00190071	3.17e-05	0.000233366	0.00217	0.915195
2019	AT-DOE	4068	151	114	1.325	0.00185992	3.18e-05	0.000229276	0.00212	0.914883
2019	AT-DOE	4072	151	114	1.325	0.0018195	3.21e-05	0.00022424	0.00208	0.914902
2019	AT-DOE	4076	151	114	1.325	0.00178016	3.24e-05	0.000218545	0.00203	0.915202
2019	AT-DOE	4080	151	114	1.325	0.0017415	3.27e-05	0.000213015	0.00199	0.915487
2019	AT-DOE	4084	151	114	1.325	0.0017026	3.28e-05	0.000208042	0.00194	0.915567
2019	AT-DOE	4088	151	114	1.325	0.00166257	3.26e-05	0.000203491	0.0019	0.915438
2019	AT-DOE	4092	151	114	1.325	0.00162109	3.24e-05	0.000199145	0.00185	0.915152
2019	AT-DOE	4096	151	114	1.325	0.00157884	3.23e-05	0.000194845	0.00181	0.914796
2019	AT-DOE	4100	151	114	1.325	0.00153711	3.23e-05	0.000190355	0.00176	0.914525
2019	AT-DOE	4104	151	114	1.325	0.0014967	3.25e-05	0.000185522	0.00171	0.914453
2019	AT-DOE	4108	151	114	1.325	0.00145765	3.25e-05	0.000180584	0.00167	0.914495
2019	AT-DOE	4112	151	114	1.325	0.00141979	3.24e-05	0.000176064	0.00163	0.914419
2019	AT-DOE	4116	151	114	1.325	0.00138311	3.2e-05	0.000172261	0.00159	0.914079
2019	AT-DOE	4120	151	114	1.325	0.00134776	3.16e-05	0.00016892	0.00155	0.913583
2019	AT-DOE	4124	151	114	1.325	0.00131391	3.12e-05	0.000165466	0.00151	0.913205
2019	AT-DOE	4128	151	114	1.325	0.00128151	3.09e-05	0.000161617	0.00147	0.913092
2019	AT-DOE	4132	151	114	1.325	0.00125006	3.07e-05	0.000157616	0.00144	0.913109
2019	AT-DOE	4136	151	114	1.325	0.0012188	3.05e-05	0.000153811	0.0014	0.913039
2019	AT-DOE	4140	151	114	1.325	0.0011876	3.04e-05	0.000150266	0.00137	0.912831
2019	AT-DOE	4144	151	114	1.325	0.0011572	3e-05	0.000146952	0.00133	0.912541
2019	AT-DOE	4148	151	114	1.325	0.00112834	2.94e-05	0.00014405	0.0013	0.912116
2019	AT-DOE	4152	151	114	1.325	0.00110096	2.87e-05	0.00014171	0.00127	0.911458
2019	AT-DOE	4156	151	114	1.325	0.0010746	2.81e-05	0.000139626	0.00124	0.910695
2019	AT-DOE	4160	151	114	1.325	0.00104945	2.77e-05	0.000137247	0.00121	0.910165
2019	AT-DOE	4164	151	114	1.325	0.00102658	2.73e-05	0.000134441	0.00119	0.910052
2019	AT-DOE	4168	151	114	1.325	0.00100705	2.69e-05	0.000131672	0.00117	0.910184
2019	AT-DOE	4172	151	114	1.325	0.000991051	2.63e-05	0.000129475	0.00115	0.91025
2019	AT-DOE	4176	151	114	1.325	0.000977817	2.57e-05	0.000127956	0.00113	0.910116
2019	AT-DOE	4180	151	114	1.325	0.000966388	2.53e-05	0.000126893	0.00112	0.909836
2019	AT-DOE	4184	151	114	1.325	0.000956425	2.5e-05	0.00012608	0.00111	0.909513
2019	AT-DOE	4188	151	114	1.325	0.000948302	2.49e-05	0.000125425	0.0011	0.909239
2019	AT-DOE	4192	151	114	1.325	0.000942415	2.47e-05	0.000124858	0.00109	0.909099
2019	AT-DOE	4196	151	114	1.325	0.000938609	2.46e-05	0.000124278	0.00109	0.909149
2019	AT-DOE	4200	151	114	1.325	0.000936352	2.46e-05	0.000123639	0.00108	0.909376
2019	AT-DOE	4204	151	114	1.325	0.000935173	2.46e-05	0.000123045	0.00108	0.909669
2019	AT-DOE	4208	151	114	1.325	0.000934752	2.47e-05	0.000122652	0.00108	0.909894
2019	AT-DOE	4212	151	114	1.325	0.000934715	2.46e-05	0.000122491	0.00108	0.909999
2019	AT-DOE	4216	151	114	1.325	0.000934647	2.45e-05	0.000122451	0.00108	0.910019
2019	AT-DOE	4220	151	114	1.325	0.000934389	2.45e-05	0.00012245	0.00108	0.909997
2019	AT-DOE	4224	151	114	1.325	0.000934214	2.46e-05	0.000122526	0.00108	0.909931
2019	AT-DOE	4228	151	114	1.325	0.000934647	2.46e-05	0.000122703	0.00108	0.909851
2019	AT-DOE	4232	151	114	1.325	0.000936159	2.47e-05	0.000122889	0.00108	0.909859
2019	AT-DOE	4236	151	114	1.325	0.000939047	2.46e-05	0.000123055	0.00109	0.910001
2019	AT-DOE	4240	151	114	1.325	0.000943631	2.46e-05	0.000123442	0.00109	0.910142
2019	AT-DOE	4244	151	114	1.325	0.000950377	2.46e-05	0.000124381	0.0011	0.910105
2019	AT-DOE	4248	151	114	1.325	0.000959426	2.48e-05	0.000125863	0.00111	0.909911
2019	AT-DOE	4252	151	114	1.325	0.000969883	2.53e-05	0.000127423	0.00112	0.90979
2019	AT-DOE	4256	151	114	1.325	0.000979874	2.57e-05	0.000128508	0.00113	0.909935
2019	AT-DOE	4260	151	114	1.325	0.000987563	2.61e-05	0.000128907	0.00114	0.910321
2019	AT-DOE	4264	151	114	1.325	0.000992179	2.62e-05	0.000128803	0.00115	0.910767
2019	AT-DOE	4268	151	114	1.325	0.000994244	2.62e-05	0.000128542	0.00115	0.9111
2019	AT-DOE	4272	151	114	1.325	0.000995071	2.61e-05	0.000128437	0.00115	0.911234
2019	AT-DOE	4276	151	114	1.325	0.000996052	2.59e-05	0.000128666	0.00115	0.911169
2019	AT-DOE	4280	151	114	1.325	0.000998059	2.59e-05	0.000129177	0.00115	0.911011
2019	AT-DOE	4284	151	114	1.325	0.00100124	2.6e-05	0.000129691	0.00116	0.910946
2019	AT-DOE	4288	151	114	1.325	0.00100522	2.62e-05	0.000129896	0.00116	0.91114
2019	AT-DOE	4292	151	114	1.325	0.00100942	2.64e-05	0.000129703	0.00117	0.911598
2019	AT-DOE	4296	151	114	1.325	0.00101315	2.66e-05	0.000129332	0.00117	0.912124
2019	AT-DOE	4300	151	114	1.325	0.0010158	2.69e-05	0.000129124	0.00117	0.912461
2019	AT-DOE	4304	151	114	1.325	0.00101726	2.73e-05	0.000129236	0.00117	0.912508
2019	AT-DOE	4308	151	114	1.325	0.00101809	2.75e-05	0.000129543	0.00118	0.912382
2019	AT-DOE	4312	151	114	1.325	0.00101894	2.76e-05	0.000129818	0.00118	0.91228
2019	AT-DOE	4316	151	114	1.325	0.0010199	2.75e-05	0.0001299	0.00118	0.912305
2019	AT-DOE	4320	151	114	1.325	0.00102004	2.74e-05	0.000129719	0.00118	0.912427
2019	AT-DOE	4324	151	114	1.325	0.0010175	2.73e-05	0.000129251	0.00117	0.912517
2019	AT-DOE	4328	151	114	1.325	0.00101027	2.73e-05	0.000128483	0.00117	0.912423
2019	AT-DOE	4332	151	114	1.325	0.000997254	2.72e-05	0.000127367	0.00115	0.912084
2019	AT-DOE	4336	151	114	1.325	0.000979011	2.71e-05	0.000125822	0.00113	0.91158
2019	AT-DOE	4340	151	114	1.325	0.000957483	2.7e-05	0.000123851	0.00111	0.911059
2019	AT-DOE	4344	151	114	1.325	0.000935196	2.68e-05	0.000121625	0.00108	0.91062
2019	AT-DOE	4348	151	114	1.325	0.000914623	2.66e-05	0.00011943	0.00106	0.910291
2019	AT-DOE	4352	151	114	1.325	0.000897894	2.63e-05	0.000117592	0.00104	0.91005
2019	AT-DOE	4356	151	114	1.325	0.000886515	2.6e-05	0.000116411	0.00103	0.909832
2019	AT-DOE	4360	151	114	1.325	0.000881046	2.59e-05	0.000116017	0.00102	0.909602
2019	AT-DOE	4364	151	114	1.325	0.000880847	2.6e-05	0.000116203	0.00102	0.909452
2019	AT-DOE	4368	151	114	1.325	0.000883948	2.62e-05	0.000116481	0.00103	0.909544
2019	AT-DOE	4372	151	114	1.325	0.000887153	2.64e-05	0.000116416	0.00103	0.909887
2019	AT-DOE	4376	151	114	1.325	0.000886667	2.63e-05	0.000115837	0.00103	0.91025
2019	AT-DOE	4380	151	114	1.325	0.000879296	2.58e-05	0.000114661	0.00102	0.910402
2019	AT-DOE	4384	151	114	1.325	0.000863603	2.51e-05	0.000112672	0.001	0.910361
2019	AT-DOE	4388	151	114	1.325	0.000840193	2.43e-05	0.000109666	0.000974	0.910325
2019	AT-DOE	4392	151	114	1.325	0.00081089	2.34e-05	0.00010577	0.00094	0.910379
2019	AT-DOE	4396	151	114	1.325	0.000777587	2.24e-05	0.000101428	0.000901	0.910378
2019	AT-DOE	4400	151	114	1.325	0.000741659	2.14e-05	9.7e-05	0.00086	0.91012
2019	AT-DOE	4404	151	114	1.325	0.000704081	2.03e-05	9.28e-05	0.000817	0.909555
2019	AT-DOE	4408	151	114	1.325	0.000665661	1.92e-05	8.85e-05	0.000773	0.908789
2019	AT-DOE	4412	151	114	1.325	0.000627012	1.81e-05	8.42e-05	0.000729	0.907963
2019	AT-DOE	4416	151	114	1.325	0.000588459	1.71e-05	7.98e-05	0.000685	0.907178
2019	AT-DOE	4420	151	114	1.325	0.000550117	1.6e-05	7.52e-05	0.000641	0.906477
2019	AT-DOE	4424	151	114	1.325	0.000512114	1.49e-05	7.06e-05	0.000598	0.905819
2019	AT-DOE	4428	151	114	1.325	0.000474693	1.38e-05	6.6e-05	0.000554	0.905086
2019	AT-DOE	4432	151	114	1.325	0.00043815	1.27e-05	6.15e-05	0.000512	0.904172
2019	AT-DOE	4436	151	114	1.325	0.000402727	1.17e-05	5.73e-05	0.000472	0.903079
2019	AT-DOE	4440	151	114	1.325	0.000368586	1.07e-05	5.31e-05	0.000432	0.901918
2019	AT-DOE	4444	151	114	1.325	0.000335833	9.71e-06	4.9e-05	0.000395	0.900748
2019	AT-DOE	4448	151	114	1.325	0.000304532	8.86e-06	4.51e-05	0.000359	0.899368
2019	AT-DOE	4452	151	114	1.325	0.000274837	8.1e-06	4.16e-05	0.000325	0.89745
2019	AT-DOE	4456	151	114	1.325	0.000247147	7.43e-06	3.84e-05	0.000293	0.894928
2019	AT-DOE	4460	151	114	1.325	0.000222061	6.84e-06	3.56e-05	0.000264	0.892103
2019	AT-DOE	4464	151	114	1.325	0.000200106	6.35e-06	3.3e-05	0.000239	0.889268
2019	AT-DOE	4468	151	114	1.325	0.000181518	5.95e-06	3.08e-05	0.000218	0.886372
2019	AT-DOE	4472	151	114	1.325	0.000166245	5.65e-06	2.91e-05	0.000201	0.883199
2019	AT-DOE	4476	151	114	1.325	0.000154067	5.45e-06	2.79e-05	0.000187	0.879785
2019	AT-DOE	4480	151	114	1.325	0.000144678	5.35e-06	2.7e-05	0.000177	0.876462
2019	AT-DOE	4484	151	114	1.325	0.000137766	5.32e-06	2.64e-05	0.000169	0.873579
2019	AT-DOE	4488	151	114	1.325	0.000133116	5.33e-06	2.6e-05	0.000164	0.871396
2019	AT-DOE	4492	151	114	1.325	0.0001306	5.39e-06	2.58e-05	0.000162	0.87012
2019	AT-DOE	4496	151	114	1.325	0.000130019	5.49e-06	2.58e-05	0.000161	0.869776
2019	AT-DOE	4500	151	114	1.325	0.000131011	5.63e-06	2.59e-05	0.000163	0.870135
2019	AT-DOE	4504	151	114	1.325	0.000133152	5.79e-06	2.62e-05	0.000165	0.870886
2019	AT-DOE	4508	151	114	1.325	0.000136135	5.96e-06	2.65e-05	0.000169	0.871785
2019	AT-DOE	4512	151	114	1.325	0.000139837	6.15e-06	2.7e-05	0.000173	0.872692
2019	AT-DOE	4516	151	114	1.325	0.000144218	6.37e-06	2.77e-05	0.000178	0.873585
2019	AT-DOE	4520	151	114	1.325	0.000149197	6.64e-06	2.84e-05	0.000184	0.874472
2019	AT-DOE	4524	151	114	1.325	0.000154659	6.97e-06	2.92e-05	0.000191	0.875303
2019	AT-DOE	4528	151	114	1.325	0.00016059	7.37e-06	3.01e-05	0.000198	0.876112
2019	AT-DOE	4532	151	114	1.325	0.00016711	7.79e-06	3.1e-05	0.000206	0.877169
2019	AT-DOE	4536	151	114	1.325	0.000174293	8.18e-06	3.19e-05	0.000214	0.878729
2019	AT-DOE	4540	151	114	1.325	0.000182043	8.51e-06	3.27e-05	0.000223	0.88068
2019	AT-DOE	4544	151	114	1.325	0.00019021	8.8e-06	3.35e-05	0.000233	0.882622
2019	AT-DOE	4548	151	114	1.325	0.000198756	9.08e-06	3.45e-05	0.000242	0.884237
2019	AT-DOE	4552	151	114	1.325	0.000207738	9.37e-06	3.56e-05	0.000253	0.885451
2019	AT-DOE	4556	151	114	1.325	0.000217179	9.69e-06	3.69e-05	0.000264	0.886367
2019	AT-DOE	4560	151	114	1.325	0.000227051	1.01e-05	3.83e-05	0.000275	0.887175
2019	AT-DOE	4564	151	114	1.325	0.000237284	1.05e-05	3.96e-05	0.000287	0.888049
2019	AT-DOE	4568	151	114	1.325	0.000247759	1.11e-05	4.1e-05	0.0003	0.889011
2019	AT-DOE	4572	151	114	1.325	0.000258356	1.16e-05	4.23e-05	0.000312	0.889961
2019	AT-DOE	4576	151	114	1.325	0.000269073	1.22e-05	4.36e-05	0.000325	0.890924
2019	AT-DOE	4580	151	114	1.325	0.000280025	1.26e-05	4.49e-05	0.000338	0.892082
2019	AT-DOE	4584	151	114	1.325	0.00029124	1.31e-05	4.6e-05	0.00035	0.893429
2019	AT-DOE	4588	151	114	1.325	0.000302566	1.35e-05	4.72e-05	0.000363	0.894595
2019	AT-DOE	4592	151	114	1.325	0.000313844	1.39e-05	4.87e-05	0.000376	0.895225
2019	AT-DOE	4596	151	114	1.325	0.000325093	1.44e-05	5.03e-05	0.00039	0.895456
2019	AT-DOE	4600	151	114	1.325	0.000336436	1.48e-05	5.19e-05	0.000403	0.89579
2019	AT-DOE	4604	151	114	1.325	0.000347879	1.53e-05	5.32e-05	0.000416	0.896493
2019	AT-DOE	4608	151	114	1.325	0.000359246	1.58e-05	5.45e-05	0.000429	0.89735
2019	AT-DOE	4612	151	114	1.325	0.000370398	1.63e-05	5.57e-05	0.000442	0.898067
2019	AT-DOE	4616	151	114	1.325	0.000381403	1.68e-05	5.7e-05	0.000455	0.898687
2019	AT-DOE	4620	151	114	1.325	0.000392443	1.72e-05	5.81e-05	0.000468	0.899428
2019	AT-DOE	4624	151	114	1.325	0.000403575	1.76e-05	5.92e-05	0.00048	0.900293
2019	AT-DOE	4628	151	114	1.325	0.000414705	1.8e-05	6.03e-05	0.000493	0.901063
2019	AT-DOE	4632	151	114	1.325	0.000425764	1.84e-05	6.16e-05	0.000506	0.901606
2019	AT-DOE	4636	151	114	1.325	0.000436852	1.88e-05	6.29e-05	0.000519	0.902007
2019	AT-DOE	4640	151	114	1.325	0.000448161	1.92e-05	6.42e-05	0.000532	0.902412
2019	AT-DOE	4644	151	114	1.325	0.00045982	1.97e-05	6.56e-05	0.000545	0.902859
2019	AT-DOE	4648	151	114	1.325	0.000471881	2.02e-05	6.69e-05	0.000559	0.903296
2019	AT-DOE	4652	151	114	1.325	0.000484404	2.08e-05	6.84e-05	0.000574	0.903702
2019	AT-DOE	4656	151	114	1.325	0.000497419	2.12e-05	6.99e-05	0.000589	0.904153
2019	AT-DOE	4660	151	114	1.325	0.000510765	2.16e-05	7.12e-05	0.000604	0.904789
2019	AT-DOE	4664	151	114	1.325	0.000524024	2.18e-05	7.23e-05	0.000618	0.905683
2019	AT-DOE	4668	151	114	1.325	0.000536712	2.2e-05	7.32e-05	0.000632	0.906697
2019	AT-DOE	4672	151	114	1.325	0.0005486	2.23e-05	7.4e-05	0.000645	0.907549
2019	AT-DOE	4676	151	114	1.325	0.000559838	2.25e-05	7.51e-05	0.000657	0.90808
2019	AT-DOE	4680	151	114	1.325	0.000570739	2.27e-05	7.63e-05	0.00067	0.908384
2019	AT-DOE	4684	151	114	1.325	0.000581494	2.29e-05	7.75e-05	0.000682	0.908655
2019	AT-DOE	4688	151	114	1.325	0.000592123	2.31e-05	7.86e-05	0.000694	0.908965
2019	AT-DOE	4692	151	114	1.325	0.000602564	2.32e-05	7.97e-05	0.000705	0.909268
2019	AT-DOE	4696	151	114	1.325	0.0006127	2.33e-05	8.07e-05	0.000717	0.909542
2019	AT-DOE	4700	151	114	1.325	0.000622344	2.34e-05	8.17e-05	0.000727	0.909831
2019	AT-DOE	4704	151	114	1.325	0.000631387	2.36e-05	8.26e-05	0.000738	0.910157
2019	AT-DOE	4708	151	114	1.325	0.000639931	2.39e-05	8.34e-05	0.000747	0.910482
2019	AT-DOE	4712	151	114	1.325	0.000648146	2.42e-05	8.42e-05	0.000756	0.910745
2019	AT-DOE	4716	151	114	1.325	0.000656011	2.43e-05	8.5e-05	0.000765	0.910934
2019	AT-DOE	4720	151	114	1.325	0.000663329	2.44e-05	8.58e-05	0.000773	0.911087
2019	AT-DOE	4724	151	114	1.325	0.000669954	2.44e-05	8.65e-05	0.000781	0.911244
2019	AT-DOE	4728	151	114	1.325	0.000675874	2.46e-05	8.71e-05	0.000787	0.911399
2019	AT-DOE	4732	151	114	1.325	0.000681077	2.47e-05	8.76e-05	0.000793	0.911535
2019	AT-DOE	4736	151	114	1.325	0.000685487	2.48e-05	8.8e-05	0.000798	0.911667
2019	AT-DOE	4740	151	114	1.325	0.000689047	2.48e-05	8.83e-05	0.000802	0.911825
2019	AT-DOE	4744	151	114	1.325	0.000691776	2.48e-05	8.85e-05	0.000805	0.911979
2019	AT-DOE	4748	151	114	1.325	0.000693729	2.47e-05	8.86e-05	0.000807	0.912042
2019	AT-DOE	4752	151	114	1.325	0.000694977	2.47e-05	8.89e-05	0.000809	0.911985
2019	AT-DOE	4756	151	114	1.325	0.000695592	2.47e-05	8.91e-05	0.000809	0.911889
2019	AT-DOE	4760	151	114	1.325	0.000695562	2.47e-05	8.91e-05	0.000809	0.911863
2019	AT-DOE	4764	151	114	1.325	0.000694764	2.47e-05	8.89e-05	0.000808	0.91194
2019	AT-DOE	4768	151	114	1.325	0.000693124	2.47e-05	8.85e-05	0.000806	0.912078
2019	AT-DOE	4772	151	114	1.325	0.000690751	2.47e-05	8.81e-05	0.000804	0.912226
2019	AT-DOE	4776	151	114	1.325	0.000687819	2.47e-05	8.76e-05	0.0008	0.912344
2019	AT-DOE	4780	151	114	1.325	0.000684359	2.46e-05	8.71e-05	0.000796	0.912393
2019	AT-DOE	4784	151	114	1.325	0.00068026	2.46e-05	8.66e-05	0.000791	0.91238
2019	AT-DOE	4788	151	114	1.325	0.000675487	2.44e-05	8.59e-05	0.000786	0.912398
2019	AT-DOE	4792	151	114	1.325	0.000670163	2.43e-05	8.51e-05	0.00078	0.912549
2019	AT-DOE	4796	151	114	1.325	0.00066439	2.4e-05	8.41e-05	0.000772	0.912784
2019	AT-DOE	4800	151	114	1.325	0.000658073	2.37e-05	8.32e-05	0.000765	0.912917
2019	AT-DOE	4804	151	114	1.325	0.000651017	2.35e-05	8.24e-05	0.000757	0.912846
2019	AT-DOE	4808	151	114	1.325	0.000643122	2.33e-05	8.15e-05	0.000748	0.912692
2019	AT-DOE	4812	151	114	1.325	0.000634461	2.31e-05	8.05e-05	0.000738	0.912654
2019	AT-DOE	4816	151	114	1.325	0.000625165	2.29e-05	7.92e-05	0.000727	0.912756
2019	AT-DOE	4820	151	114	1.325	0.000615301	2.26e-05	7.79e-05	0.000716	0.912814
2019	AT-DOE	4824	151	114	1.325	0.000604866	2.23e-05	7.67e-05	0.000704	0.912682
2019	AT-DOE	4828	151	114	1.325	0.000593899	2.2e-05	7.55e-05	0.000691	0.912428
2019	AT-DOE	4832	151	114	1.325	0.000582529	2.17e-05	7.42e-05	0.000679	0.912248
2019	AT-DOE	4836	151	114	1.325	0.000570844	2.14e-05	7.28e-05	0.000665	0.912224
2019	AT-DOE	4840	151	114	1.325	0.000558692	2.11e-05	7.12e-05	0.000651	0.912247
2019	AT-DOE	4844	151	114	1.325	0.000545765	2.08e-05	6.96e-05	0.000636	0.91217
2019	AT-DOE	4848	151	114	1.325	0.000531907	2.05e-05	6.8e-05	0.00062	0.911972
2019	AT-DOE	4852	151	114	1.325	0.000517242	2.03e-05	6.63e-05	0.000604	0.911752
2019	AT-DOE	4856	151	114	1.325	0.000501966	2e-05	6.45e-05	0.000586	0.911599
2019	AT-DOE	4860	151	114	1.325	0.000486129	1.96e-05	6.25e-05	0.000568	0.911528
2019	AT-DOE	4864	151	114	1.325	0.000469654	1.92e-05	6.04e-05	0.000549	0.911526
2019	AT-DOE	4868	151	114	1.325	0.00045248	1.88e-05	5.82e-05	0.000529	0.911565
2019	AT-DOE	4872	151	114	1.325	0.00043464	1.83e-05	5.59e-05	0.000509	0.911564
2019	AT-DOE	4876	151	114	1.325	0.000416278	1.79e-05	5.36e-05	0.000488	0.911421
2019	AT-DOE	4880	151	114	1.325	0.000397604	1.73e-05	5.14e-05	0.000466	0.911098
2019	AT-DOE	4884	151	114	1.325	0.000378794	1.68e-05	4.93e-05	0.000445	0.91064
2019	AT-DOE	4888	151	114	1.325	0.000359984	1.62e-05	4.71e-05	0.000423	0.910093
2019	AT-DOE	4892	151	114	1.325	0.000341382	1.56e-05	4.5e-05	0.000402	0.909466
2019	AT-DOE	4896	151	114	1.325	0.00032328	1.5e-05	4.3e-05	0.000381	0.908769
2019	AT-DOE	4900	151	114	1.325	0.000305914	1.43e-05	4.1e-05	0.000361	0.908066
2019	AT-DOE	4904	151	114	1.325	0.000289394	1.36e-05	3.91e-05	0.000342	0.907441
2019	AT-DOE	4908	151	114	1.325	0.00027378	1.3e-05	3.72e-05	0.000324	0.906907
2019	AT-DOE	4912	151	114	1.325	0.000259126	1.24e-05	3.55e-05	0.000307	0.906359
2019	AT-DOE	4916	151	114	1.325	0.000245434	1.18e-05	3.39e-05	0.000291	0.905644
2019	AT-DOE	4920	151	114	1.325	0.000232638	1.12e-05	3.25e-05	0.000276	0.904695
2019	AT-DOE	4924	151	114	1.325	0.000220708	1.07e-05	3.12e-05	0.000263	0.903604
2019	AT-DOE	4928	151	114	1.325	0.000209746	1.03e-05	3e-05	0.00025	0.902551
2019	AT-DOE	4932	151	114	1.325	0.000199941	9.91e-06	2.89e-05	0.000239	0.901679
2019	AT-DOE	4936	151	114	1.325	0.00019147	9.52e-06	2.79e-05	0.000229	0.901016
2019	AT-DOE	4940	151	114	1.325	0.000184421	9.14e-06	2.7e-05	0.000221	0.900481
2019	AT-DOE	4944	151	114	1.325	0.000178773	8.79e-06	2.63e-05	0.000214	0.89995
2019	AT-DOE	4948	151	114	1.325	0.000174434	8.5e-06	2.59e-05	0.000209	0.899364
2019	AT-DOE	4952	151	114	1.325	0.000171303	8.29e-06	2.56e-05	0.000205	0.89877
2019	AT-DOE	4956	151	114	1.325	0.000169321	8.17e-06	2.54e-05	0.000203	0.898236
2019	AT-DOE	4960	151	114	1.325	0.000168513	8.09e-06	2.54e-05	0.000202	0.897823
2019	AT-DOE	4964	151	114	1.325	0.000168862	8.03e-06	2.56e-05	0.000202	0.89745
2019	AT-DOE	4968	151	114	1.325	0.000170329	7.99e-06	2.59e-05	0.000204	0.897034
2019	AT-DOE	4972	151	114	1.325	0.000172872	7.97e-06	2.64e-05	0.000207	0.896587
2019	AT-DOE	4976	151	114	1.325	0.000176488	8.01e-06	2.71e-05	0.000212	0.896213
2019	AT-DOE	4980	151	114	1.325	0.000181195	8.13e-06	2.79e-05	0.000217	0.895969
2019	AT-DOE	4984	151	114	1.325	0.000187003	8.33e-06	2.88e-05	0.000224	0.895818
2019	AT-DOE	4988	151	114	1.325	0.000193914	8.59e-06	2.99e-05	0.000232	0.895742
2019	AT-DOE	4992	151	114	1.325	0.000201941	8.85e-06	3.11e-05	0.000242	0.895831
2019	AT-DOE	4996	151	114	1.325	0.00021109	9.12e-06	3.24e-05	0.000253	0.896179
2019	AT-DOE	5000	151	114	1.325	0.000221349	9.47e-06	3.38e-05	0.000265	0.896754
2019	AT-DOE	5004	151	114	1.325	0.000232719	9.91e-06	3.52e-05	0.000278	0.897442
2019	AT-DOE	5008	151	114	1.325	0.000245259	1.04e-05	3.68e-05	0.000293	0.898178
2019	AT-DOE	5012	151	114	1.325	0.000259032	1.1e-05	3.86e-05	0.000309	0.898989
2019	AT-DOE	5016	151	114	1.325	0.000273975	1.16e-05	4.04e-05	0.000326	0.8999
2019	AT-DOE	5020	151	114	1.325	0.000289887	1.23e-05	4.23e-05	0.000344	0.900847
2019	AT-DOE	5024	151	114	1.325	0.000306587	1.3e-05	4.43e-05	0.000364	0.901706
2019	AT-DOE	5028	151	114	1.325	0.000324059	1.37e-05	4.64e-05	0.000384	0.902403
2019	AT-DOE	5032	151	114	1.325	0.000342352	1.43e-05	4.88e-05	0.000405	0.902955
2019	AT-DOE	5036	151	114	1.325	0.000361411	1.5e-05	5.12e-05	0.000428	0.903404
2019	AT-DOE	5040	151	114	1.325	0.000381118	1.57e-05	5.38e-05	0.000451	0.903786
2019	AT-DOE	5044	151	114	1.325	0.000401441	1.65e-05	5.64e-05	0.000474	0.904161
2019	AT-DOE	5048	151	114	1.325	0.00042239	1.73e-05	5.9e-05	0.000499	0.904602
2019	AT-DOE	5052	151	114	1.325	0.000443811	1.8e-05	6.16e-05	0.000523	0.905119
2019	AT-DOE	5056	151	114	1.325	0.000465412	1.88e-05	6.43e-05	0.000548	0.905642
2019	AT-DOE	5060	151	114	1.325	0.000487056	1.95e-05	6.69e-05	0.000573	0.906114
2019	AT-DOE	5064	151	114	1.325	0.000508959	2.02e-05	6.95e-05	0.000599	0.906602
2019	AT-DOE	5068	151	114	1.325	0.000531473	2.09e-05	7.2e-05	0.000624	0.907266
2019	AT-DOE	5072	151	114	1.325	0.000554731	2.16e-05	7.43e-05	0.000651	0.908182
2019	AT-DOE	5076	151	114	1.325	0.00057852	2.22e-05	7.65e-05	0.000677	0.90922
2019	AT-DOE	5080	151	114	1.325	0.000602527	2.29e-05	7.88e-05	0.000704	0.910129
2019	AT-DOE	5084	151	114	1.325	0.000626492	2.35e-05	8.14e-05	0.000731	0.910705
2019	AT-DOE	5088	151	114	1.325	0.000650512	2.42e-05	8.42e-05	0.000759	0.911031
2019	AT-DOE	5092	151	114	1.325	0.000674754	2.49e-05	8.7e-05	0.000787	0.911322
2019	AT-DOE	5096	151	114	1.325	0.000699345	2.56e-05	8.97e-05	0.000815	0.911702
2019	AT-DOE	5100	151	114	1.325	0.000724369	2.63e-05	9.25e-05	0.000843	0.912118
2019	AT-DOE	5104	151	114	1.325	0.000749924	2.7e-05	9.53e-05	0.000872	0.912477
2019	AT-DOE	5108	151	114	1.325	0.000776024	2.75e-05	9.82e-05	0.000902	0.912791
2019	AT-DOE	5112	151	114	1.325	0.000802479	2.79e-05	0.000101164	0.000932	0.913123
2019	AT-DOE	5116	151	114	1.325	0.000828953	2.84e-05	0.000104037	0.000961	0.913475
2019	AT-DOE	5120	151	114	1.325	0.000855178	2.89e-05	0.000106905	0.000991	0.913787
2019	AT-DOE	5124	151	114	1.325	0.000881106	2.96e-05	0.000109819	0.00102	0.914021
2019	AT-DOE	5128	151	114	1.325	0.000906887	3.02e-05	0.000112758	0.00105	0.914212
2019	AT-DOE	5132	151	114	1.325	0.000932699	3.08e-05	0.000115639	0.00108	0.914435
2019	AT-DOE	5136	151	114	1.325	0.000958459	3.13e-05	0.00011837	0.00111	0.914739
2019	AT-DOE	5140	151	114	1.325	0.000983688	3.18e-05	0.000120886	0.00114	0.915125
2019	AT-DOE	5144	151	114	1.325	0.00100779	3.23e-05	0.000123164	0.00116	0.915553
2019	AT-DOE	5148	151	114	1.325	0.0010304	3.27e-05	0.000125212	0.00119	0.915992
2019	AT-DOE	5152	151	114	1.325	0.00105132	3.31e-05	0.000127033	0.00121	0.916428
2019	AT-DOE	5156	151	114	1.325	0.00107015	3.35e-05	0.000128607	0.00123	0.916843
2019	AT-DOE	5160	151	114	1.325	0.00108629	3.39e-05	0.000129914	0.00125	0.917212
2019	AT-DOE	5164	151	114	1.325	0.00109929	3.42e-05	0.000130939	0.00126	0.917518
2019	AT-DOE	5168	151	114	1.325	0.00110892	3.43e-05	0.000131638	0.00127	0.917775
2019	AT-DOE	5172	151	114	1.325	0.00111479	3.43e-05	0.000131911	0.00128	0.918018
2019	AT-DOE	5176	151	114	1.325	0.00111633	3.42e-05	0.000131629	0.00128	0.918282
2019	AT-DOE	5180	151	114	1.325	0.00111311	3.41e-05	0.000130696	0.00128	0.918598
2019	AT-DOE	5184	151	114	1.325	0.00110501	3.38e-05	0.00012908	0.00127	0.918982
2019	AT-DOE	5188	151	114	1.325	0.00109195	3.34e-05	0.0001268	0.00125	0.919422
2019	AT-DOE	5192	151	114	1.325	0.00107388	3.28e-05	0.000123902	0.00123	0.919897
2019	AT-DOE	5196	151	114	1.325	0.00105087	3.23e-05	0.000120455	0.0012	0.920379
2019	AT-DOE	5200	151	114	1.325	0.00102286	3.17e-05	0.000116537	0.00117	0.920821
2019	AT-DOE	5204	151	114	1.325	0.000989514	3.11e-05	0.0001122	0.00113	0.921169
2019	AT-DOE	5208	151	114	1.325	0.000950904	3.03e-05	0.000107453	0.00109	0.921418
2019	AT-DOE	5212	151	114	1.325	0.00090776	2.93e-05	0.000102282	0.00104	0.921627
2019	AT-DOE	5216	151	114	1.325	0.000860555	2.82e-05	9.67e-05	0.000985	0.921849
2019	AT-DOE	5220	151	114	1.325	0.000808777	2.7e-05	9.06e-05	0.000926	0.922068
2019	AT-DOE	5224	151	114	1.325	0.000751732	2.56e-05	8.4e-05	0.000861	0.922241
2019	AT-DOE	5228	151	114	1.325	0.000689893	2.41e-05	7.69e-05	0.000791	0.922387
2019	AT-DOE	5232	151	114	1.325	0.000624886	2.25e-05	6.95e-05	0.000717	0.922572
2019	AT-DOE	5236	151	114	1.325	0.000557962	2.07e-05	6.19e-05	0.000641	0.922788
2019	AT-DOE	5240	151	114	1.325	0.000489011	1.88e-05	5.41e-05	0.000562	0.922899
2019	AT-DOE	5244	151	114	1.325	0.000417711	1.66e-05	4.64e-05	0.000481	0.92272
2019	AT-DOE	5248	151	114	1.325	0.00034566	1.43e-05	3.86e-05	0.000399	0.922205
2019	AT-DOE	5252	151	114	1.325	0.000276069	1.2e-05	3.12e-05	0.000319	0.92136
2019	AT-DOE	5256	151	114	1.325	0.000211477	9.74e-06	2.43e-05	0.000246	0.920071
2019	AT-DOE	5260	151	114	1.325	0.000153	7.55e-06	1.82e-05	0.000179	0.917797
2019	AT-DOE	5264	151	114	1.325	0.000102132	5.56e-06	1.29e-05	0.000121	0.913268
2019	AT-DOE	5268	151	114	1.325	6.14e-05	3.82e-06	8.68e-06	7.39e-05	0.903518
2019	AT-DOE	5272	151	114	1.325	3.25e-05	2.34e-06	5.86e-06	4.07e-05	0.880335
2019	AT-DOE	5276	151	114	1.325	1.58e-05	1.2e-06	4.5e-06	2.15e-05	0.822809
2019	AT-DOE	5280	151	114	1.325	1.08e-05	7.02e-07	4.49e-06	1.6e-05	0.76182
2019	AT-DOE	5284	151	114	1.325	1.82e-05	6.96e-07	5.46e-06	2.44e-05	0.815626
2019	AT-DOE	5288	151	114	1.325	3.71e-05	8.6e-07	7.48e-06	4.55e-05	0.868059
2019	AT-DOE	5292	151	114	1.325	6.51e-05	1.4e-06	1.05e-05	7.7e-05	0.891668
2019	AT-DOE	5296	151	114	1.325	0.000100052	2.3e-06	1.42e-05	0.000117	0.903172
2019	AT-DOE	5300	151	114	1.325	0.000139907	3.52e-06	1.85e-05	0.000162	0.909215
2019	AT-DOE	5304	151	114	1.325	0.00018338	4.97e-06	2.33e-05	0.000212	0.912636
2019	AT-DOE	5308	151	114	1.325	0.000229235	6.56e-06	2.83e-05	0.000264	0.914904
2019	AT-DOE	5312	151	114	1.325	0.00027594	8.19e-06	3.32e-05	0.000317	0.916741
2019	AT-DOE	5316	151	114	1.325	0.00032188	9.88e-06	3.8e-05	0.00037	0.918143
2019	AT-DOE	5320	151	114	1.325	0.0003663	1.17e-05	4.28e-05	0.000421	0.919011
2019	AT-DOE	5324	151	114	1.325	0.000409116	1.35e-05	4.75e-05	0.00047	0.919488
2019	AT-DOE	5328	151	114	1.325	0.000450234	1.55e-05	5.19e-05	0.000518	0.919923
2019	AT-DOE	5332	151	114	1.325	0.000489325	1.74e-05	5.6e-05	0.000563	0.920551
2019	AT-DOE	5336	151	114	1.325	0.000526011	1.91e-05	5.95e-05	0.000605	0.92132
2019	AT-DOE	5340	151	114	1.325	0.00055987	2.07e-05	6.27e-05	0.000643	0.922049
2019	AT-DOE	5344	151	114	1.325	0.000590422	2.2e-05	6.56e-05	0.000678	0.922649
2019	AT-DOE	5348	151	114	1.325	0.000617448	2.31e-05	6.81e-05	0.000709	0.923141
2019	AT-DOE	5352	151	114	1.325	0.00064122	2.4e-05	7.03e-05	0.000736	0.923583
2019	AT-DOE	5356	151	114	1.325	0.000662192	2.48e-05	7.21e-05	0.000759	0.92403
2019	AT-DOE	5360	151	114	1.325	0.000680576	2.55e-05	7.36e-05	0.00078	0.924506
2019	AT-DOE	5364	151	114	1.325	0.000696407	2.61e-05	7.49e-05	0.000797	0.924942
2019	AT-DOE	5368	151	114	1.325	0.000709931	2.68e-05	7.6e-05	0.000813	0.925236
2019	AT-DOE	5372	151	114	1.325	0.00072168	2.75e-05	7.71e-05	0.000826	0.925378
2019	AT-DOE	5376	151	114	1.325	0.000732055	2.8e-05	7.81e-05	0.000838	0.925484
2019	AT-DOE	5380	151	114	1.325	0.00074094	2.84e-05	7.89e-05	0.000848	0.92565
2019	AT-DOE	5384	151	114	1.325	0.000747902	2.87e-05	7.94e-05	0.000856	0.925835
2019	AT-DOE	5388	151	114	1.325	0.000752735	2.89e-05	7.97e-05	0.000861	0.925961
2019	AT-DOE	5392	151	114	1.325	0.00075567	2.9e-05	7.99e-05	0.000865	0.926067
2019	AT-DOE	5396	151	114	1.325	0.000757095	2.88e-05	7.98e-05	0.000866	0.926277
2019	AT-DOE	5400	151	114	1.325	0.000757214	2.86e-05	7.95e-05	0.000865	0.926621
2019	AT-DOE	5404	151	114	1.325	0.000755991	2.84e-05	7.89e-05	0.000863	0.927
2019	AT-DOE	5408	151	114	1.325	0.000753253	2.83e-05	7.82e-05	0.00086	0.927312
2019	AT-DOE	5412	151	114	1.325	0.000748845	2.8e-05	7.75e-05	0.000854	0.927521
2019	AT-DOE	5416	151	114	1.325	0.000742871	2.76e-05	7.68e-05	0.000847	0.927624
2019	AT-DOE	5420	151	114	1.325	0.00073576	2.71e-05	7.6e-05	0.000839	0.927638
2019	AT-DOE	5424	151	114	1.325	0.000727904	2.67e-05	7.52e-05	0.00083	0.927641
2019	AT-DOE	5428	151	114	1.325	0.000719393	2.64e-05	7.43e-05	0.00082	0.927733
2019	AT-DOE	5432	151	114	1.325	0.00071017	2.61e-05	7.31e-05	0.000809	0.927901
2019	AT-DOE	5436	151	114	1.325	0.00070031	2.58e-05	7.2e-05	0.000798	0.928017
2019	AT-DOE	5440	151	114	1.325	0.000690049	2.53e-05	7.09e-05	0.000786	0.927991
2019	AT-DOE	5444	151	114	1.325	0.000679661	2.47e-05	7e-05	0.000774	0.927892
2019	AT-DOE	5448	151	114	1.325	0.000669386	2.41e-05	6.9e-05	0.000762	0.927846
2019	AT-DOE	5452	151	114	1.325	0.000659408	2.35e-05	6.79e-05	0.000751	0.927883
2019	AT-DOE	5456	151	114	1.325	0.000649848	2.31e-05	6.69e-05	0.00074	0.927937
2019	AT-DOE	5460	151	114	1.325	0.000640781	2.27e-05	6.59e-05	0.000729	0.927971
2019	AT-DOE	5464	151	114	1.325	0.000632145	2.24e-05	6.5e-05	0.00072	0.928036
2019	AT-DOE	5468	151	114	1.325	0.000623641	2.2e-05	6.39e-05	0.00071	0.928195
2019	AT-DOE	5472	151	114	1.325	0.000614959	2.15e-05	6.28e-05	0.000699	0.928407
2019	AT-DOE	5476	151	114	1.325	0.000606132	2.11e-05	6.18e-05	0.000689	0.928532
2019	AT-DOE	5480	151	114	1.325	0.000597474	2.06e-05	6.1e-05	0.000679	0.928465
2019	AT-DOE	5484	151	114	1.325	0.00058916	2.02e-05	6.03e-05	0.00067	0.928257
2019	AT-DOE	5488	151	114	1.325	0.000581082	2e-05	5.97e-05	0.000661	0.928075
2019	AT-DOE	5492	151	114	1.325	0.000573106	1.96e-05	5.89e-05	0.000652	0.928032
2019	AT-DOE	5496	151	114	1.325	0.000565256	1.93e-05	5.8e-05	0.000643	0.92809
2019	AT-DOE	5500	151	114	1.325	0.000557645	1.89e-05	5.72e-05	0.000634	0.928148
2019	AT-DOE	5504	151	114	1.325	0.000550421	1.86e-05	5.64e-05	0.000625	0.928181
2019	AT-DOE	5508	151	114	1.325	0.000543726	1.83e-05	5.57e-05	0.000618	0.928221
2019	AT-DOE	5512	151	114	1.325	0.000537493	1.79e-05	5.5e-05	0.00061	0.928256
2019	AT-DOE	5516	151	114	1.325	0.000531324	1.74e-05	5.44e-05	0.000603	0.928214
2019	AT-DOE	5520	151	114	1.325	0.000524749	1.69e-05	5.39e-05	0.000596	0.928069
2019	AT-DOE	5524	151	114	1.325	0.000517592	1.65e-05	5.33e-05	0.000587	0.927906
2019	AT-DOE	5528	151	114	1.325	0.000510007	1.61e-05	5.25e-05	0.000579	0.927866
2019	AT-DOE	5532	151	114	1.325	0.000502235	1.58e-05	5.16e-05	0.00057	0.928024
2019	AT-DOE	5536	151	114	1.325	0.000494414	1.55e-05	5.06e-05	0.00056	0.928295
2019	AT-DOE	5540	151	114	1.325	0.000486534	1.51e-05	4.96e-05	0.000551	0.928496
2019	AT-DOE	5544	151	114	1.325	0.000478492	1.47e-05	4.88e-05	0.000542	0.928518
2019	AT-DOE	5548	151	114	1.325	0.000470255	1.44e-05	4.8e-05	0.000533	0.92843
2019	AT-DOE	5552	151	114	1.325	0.000461937	1.39e-05	4.72e-05	0.000523	0.92838
2019	AT-DOE	5556	151	114	1.325	0.000453651	1.35e-05	4.63e-05	0.000513	0.928419
2019	AT-DOE	5560	151	114	1.325	0.000445328	1.31e-05	4.55e-05	0.000504	0.928466
2019	AT-DOE	5564	151	114	1.325	0.000436809	1.28e-05	4.46e-05	0.000494	0.928441
2019	AT-DOE	5568	151	114	1.325	0.000428112	1.26e-05	4.38e-05	0.000485	0.928357
2019	AT-DOE	5572	151	114	1.325	0.00041952	1.25e-05	4.29e-05	0.000475	0.928291
2019	AT-DOE	5576	151	114	1.325	0.000411365	1.22e-05	4.21e-05	0.000466	0.928321
2019	AT-DOE	5580	151	114	1.325	0.00040375	1.19e-05	4.12e-05	0.000457	0.928448
2019	AT-DOE	5584	151	114	1.325	0.000396505	1.15e-05	4.04e-05	0.000448	0.928573
2019	AT-DOE	5588	151	114	1.325	0.000389464	1.11e-05	3.97e-05	0.00044	0.928569
2019	AT-DOE	5592	151	114	1.325	0.000382749	1.07e-05	3.91e-05	0.000433	0.928426
2019	AT-DOE	5596	151	114	1.325	0.000376676	1.05e-05	3.86e-05	0.000426	0.92828
2019	AT-DOE	5600	151	114	1.325	0.00037141	1.04e-05	3.8e-05	0.00042	0.928255
2019	AT-DOE	5604	151	114	1.325	0.000366814	1.02e-05	3.75e-05	0.000415	0.928356
2019	AT-DOE	5608	151	114	1.325	0.000362649	9.98e-06	3.7e-05	0.00041	0.928504
2019	AT-DOE	5612	151	114	1.325	0.000358795	9.76e-06	3.65e-05	0.000405	0.928623
2019	AT-DOE	5616	151	114	1.325	0.000355303	9.56e-06	3.62e-05	0.000401	0.928656
2019	AT-DOE	5620	151	114	1.325	0.000352313	9.42e-06	3.59e-05	0.000398	0.92857
2019	AT-DOE	5624	151	114	1.325	0.000349952	9.31e-06	3.58e-05	0.000395	0.928381
2019	AT-DOE	5628	151	114	1.325	0.000348212	9.25e-06	3.57e-05	0.000393	0.928142
2019	AT-DOE	5632	151	114	1.325	0.000346953	9.23e-06	3.57e-05	0.000392	0.92787
2019	AT-DOE	5636	151	114	1.325	0.000346059	9.23e-06	3.58e-05	0.000391	0.92755
2019	AT-DOE	5640	151	114	1.325	0.000345531	9.23e-06	3.59e-05	0.000391	0.927223
2019	AT-DOE	5644	151	114	1.325	0.000345359	9.23e-06	3.6e-05	0.000391	0.926991
2019	AT-DOE	5648	151	114	1.325	0.000345376	9.22e-06	3.61e-05	0.000391	0.926913
2019	AT-DOE	5652	151	114	1.325	0.000345335	9.25e-06	3.61e-05	0.000391	0.92692
2019	AT-DOE	5656	151	114	1.325	0.000345092	9.31e-06	3.61e-05	0.00039	0.926889
2019	AT-DOE	5660	151	114	1.325	0.000344686	9.36e-06	3.61e-05	0.00039	0.926779
2019	AT-DOE	5664	151	114	1.325	0.000344276	9.37e-06	3.61e-05	0.00039	0.926639
2019	AT-DOE	5668	151	114	1.325	0.000344056	9.36e-06	3.62e-05	0.00039	0.926506
2019	AT-DOE	5672	151	114	1.325	0.000344206	9.39e-06	3.63e-05	0.00039	0.926333
2019	AT-DOE	5676	151	114	1.325	0.00034485	9.5e-06	3.65e-05	0.000391	0.926073
2019	AT-DOE	5680	151	114	1.325	0.000346061	9.67e-06	3.68e-05	0.000392	0.925783
2019	AT-DOE	5684	151	114	1.325	0.00034787	9.85e-06	3.71e-05	0.000395	0.925595
2019	AT-DOE	5688	151	114	1.325	0.000350226	1e-05	3.73e-05	0.000398	0.925555
2019	AT-DOE	5692	151	114	1.325	0.000352966	1.01e-05	3.76e-05	0.000401	0.925536
2019	AT-DOE	5696	151	114	1.325	0.000355886	1.02e-05	3.8e-05	0.000404	0.925382
2019	AT-DOE	5700	151	114	1.325	0.000358875	1.03e-05	3.85e-05	0.000408	0.92509
2019	AT-DOE	5704	151	114	1.325	0.000361934	1.05e-05	3.9e-05	0.000411	0.924777
2019	AT-DOE	5708	151	114	1.325	0.000365111	1.07e-05	3.95e-05	0.000415	0.924501
2019	AT-DOE	5712	151	114	1.325	0.000368472	1.09e-05	4e-05	0.000419	0.924195
2019	AT-DOE	5716	151	114	1.325	0.000372142	1.1e-05	4.07e-05	0.000424	0.923797
2019	AT-DOE	5720	151	114	1.325	0.000376254	1.11e-05	4.14e-05	0.000429	0.92337
2019	AT-DOE	5724	151	114	1.325	0.000380806	1.12e-05	4.21e-05	0.000434	0.923027
2019	AT-DOE	5728	151	114	1.325	0.000385569	1.14e-05	4.27e-05	0.00044	0.922785
2019	AT-DOE	5732	151	114	1.325	0.000390222	1.18e-05	4.34e-05	0.000445	0.922557
2019	AT-DOE	5736	151	114	1.325	0.000394529	1.21e-05	4.41e-05	0.000451	0.92228
2019	AT-DOE	5740	151	114	1.325	0.000398379	1.24e-05	4.47e-05	0.000455	0.921998
2019	AT-DOE	5744	151	114	1.325	0.000401676	1.25e-05	4.51e-05	0.000459	0.921801
2019	AT-DOE	5748	151	114	1.325	0.000404262	1.26e-05	4.55e-05	0.000462	0.921709
2019	AT-DOE	5752	151	114	1.325	0.000405938	1.27e-05	4.57e-05	0.000464	0.921631
2019	AT-DOE	5756	151	114	1.325	0.000406517	1.28e-05	4.59e-05	0.000465	0.921455
2019	AT-DOE	5760	151	114	1.325	0.000405861	1.29e-05	4.6e-05	0.000465	0.921145
2019	AT-DOE	5764	151	114	1.325	0.000403977	1.29e-05	4.61e-05	0.000463	0.920759
2019	AT-DOE	5768	151	114	1.325	0.000401155	1.28e-05	4.6e-05	0.00046	0.920376
2019	AT-DOE	5772	151	114	1.325	0.000397973	1.26e-05	4.58e-05	0.000456	0.920021
2019	AT-DOE	5776	151	114	1.325	0.000395068	1.24e-05	4.57e-05	0.000453	0.919695
2019	AT-DOE	5780	151	114	1.325	0.000392873	1.24e-05	4.56e-05	0.000451	0.919439
2019	AT-DOE	5784	151	114	1.325	0.000391551	1.25e-05	4.55e-05	0.00045	0.919314
2019	AT-DOE	5788	151	114	1.325	0.000391108	1.27e-05	4.55e-05	0.000449	0.919303
2019	AT-DOE	5792	151	114	1.325	0.000391479	1.29e-05	4.55e-05	0.00045	0.919304
2019	AT-DOE	5796	151	114	1.325	0.00039256	1.32e-05	4.57e-05	0.000451	0.919236
2019	AT-DOE	5800	151	114	1.325	0.000394265	1.33e-05	4.6e-05	0.000454	0.919118
2019	AT-DOE	5804	151	114	1.325	0.000396562	1.33e-05	4.63e-05	0.000456	0.919043
2019	AT-DOE	5808	151	114	1.325	0.000399403	1.34e-05	4.66e-05	0.000459	0.919104
2019	AT-DOE	5812	151	114	1.325	0.000402669	1.34e-05	4.68e-05	0.000463	0.919329
2019	AT-DOE	5816	151	114	1.325	0.000406263	1.35e-05	4.7e-05	0.000467	0.919635
2019	AT-DOE	5820	151	114	1.325	0.000410192	1.35e-05	4.74e-05	0.000471	0.91984
2019	AT-DOE	5824	151	114	1.325	0.000414492	1.36e-05	4.79e-05	0.000476	0.919796
2019	AT-DOE	5828	151	114	1.325	0.000419123	1.36e-05	4.86e-05	0.000481	0.919565
2019	AT-DOE	5832	151	114	1.325	0.000423998	1.37e-05	4.93e-05	0.000487	0.919399
2019	AT-DOE	5836	151	114	1.325	0.00042903	1.38e-05	4.98e-05	0.000493	0.919497
2019	AT-DOE	5840	151	114	1.325	0.000434041	1.39e-05	5.01e-05	0.000498	0.919812
2019	AT-DOE	5844	151	114	1.325	0.00043871	1.4e-05	5.04e-05	0.000503	0.920144
2019	AT-DOE	5848	151	114	1.325	0.000442777	1.41e-05	5.08e-05	0.000508	0.920376
2019	AT-DOE	5852	151	114	1.325	0.000446325	1.43e-05	5.1e-05	0.000512	0.920537
2019	AT-DOE	5856	151	114	1.325	0.000449831	1.44e-05	5.14e-05	0.000516	0.920673
2019	AT-DOE	5860	151	114	1.325	0.000453933	1.44e-05	5.17e-05	0.00052	0.92079
2019	AT-DOE	5864	151	114	1.325	0.000459127	1.44e-05	5.22e-05	0.000526	0.920912
2019	AT-DOE	5868	151	114	1.325	0.000465587	1.45e-05	5.28e-05	0.000533	0.921094
2019	AT-DOE	5872	151	114	1.325	0.000473255	1.48e-05	5.35e-05	0.000542	0.921337
2019	AT-DOE	5876	151	114	1.325	0.000482072	1.51e-05	5.44e-05	0.000552	0.921557
2019	AT-DOE	5880	151	114	1.325	0.000492091	1.56e-05	5.54e-05	0.000563	0.921683
2019	AT-DOE	5884	151	114	1.325	0.000503366	1.61e-05	5.66e-05	0.000576	0.921719
2019	AT-DOE	5888	151	114	1.325	0.000515821	1.66e-05	5.81e-05	0.00059	0.921688
2019	AT-DOE	5892	151	114	1.325	0.000529274	1.71e-05	5.97e-05	0.000606	0.92157
2019	AT-DOE	5896	151	114	1.325	0.000543553	1.77e-05	6.15e-05	0.000623	0.921341
2019	AT-DOE	5900	151	114	1.325	0.000558536	1.83e-05	6.34e-05	0.00064	0.921074
2019	AT-DOE	5904	151	114	1.325	0.000574146	1.89e-05	6.53e-05	0.000658	0.920913
2019	AT-DOE	5908	151	114	1.325	0.000590376	1.95e-05	6.72e-05	0.000677	0.92094
2019	AT-DOE	5912	151	114	1.325	0.000607271	2.01e-05	6.89e-05	0.000696	0.921097
2019	AT-DOE	5916	151	114	1.325	0.000624816	2.08e-05	7.08e-05	0.000716	0.921251
2019	AT-DOE	5920	151	114	1.325	0.000642797	2.14e-05	7.27e-05	0.000737	0.921309
2019	AT-DOE	5924	151	114	1.325	0.000660802	2.22e-05	7.48e-05	0.000758	0.92126
2019	AT-DOE	5928	151	114	1.325	0.000678403	2.3e-05	7.7e-05	0.000778	0.921135
2019	AT-DOE	5932	151	114	1.325	0.000695325	2.38e-05	7.91e-05	0.000798	0.920955
2019	AT-DOE	5936	151	114	1.325	0.000711409	2.46e-05	8.11e-05	0.000817	0.920759
2019	AT-DOE	5940	151	114	1.325	0.000726465	2.54e-05	8.3e-05	0.000835	0.920647
2019	AT-DOE	5944	151	114	1.325	0.000740319	2.62e-05	8.44e-05	0.000851	0.920742
2019	AT-DOE	5948	151	114	1.325	0.000752961	2.69e-05	8.55e-05	0.000865	0.921042
2019	AT-DOE	5952	151	114	1.325	0.000764486	2.74e-05	8.64e-05	0.000878	0.921383
2019	AT-DOE	5956	151	114	1.325	0.000774838	2.78e-05	8.73e-05	0.00089	0.921592
2019	AT-DOE	5960	151	114	1.325	0.000783763	2.82e-05	8.83e-05	0.0009	0.921661
2019	AT-DOE	5964	151	114	1.325	0.000791098	2.86e-05	8.9e-05	0.000909	0.921708
2019	AT-DOE	5968	151	114	1.325	0.000796975	2.9e-05	8.95e-05	0.000916	0.92183
2019	AT-DOE	5972	151	114	1.325	0.000801668	2.93e-05	8.98e-05	0.000921	0.922032
2019	AT-DOE	5976	151	114	1.325	0.000805335	2.94e-05	8.99e-05	0.000925	0.922273
2019	AT-DOE	5980	151	114	1.325	0.000807997	2.95e-05	8.99e-05	0.000927	0.922528
2019	AT-DOE	5984	151	114	1.325	0.000809626	2.95e-05	8.98e-05	0.000929	0.922792
2019	AT-DOE	5988	151	114	1.325	0.000810165	2.94e-05	8.95e-05	0.000929	0.923035
2019	AT-DOE	5992	151	114	1.325	0.000809639	2.92e-05	8.92e-05	0.000928	0.923199
2019	AT-DOE	5996	151	114	1.325	0.000808368	2.91e-05	8.9e-05	0.000926	0.923261
2019	AT-DOE	6000	151	114	1.325	0.000806938	2.89e-05	8.89e-05	0.000925	0.923271
2019	AT-DOE	6004	151	114	1.325	0.000805853	2.87e-05	8.87e-05	0.000923	0.923301
2019	AT-DOE	6008	151	114	1.325	0.000805286	2.84e-05	8.85e-05	0.000922	0.923395
2019	AT-DOE	6012	151	114	1.325	0.00080517	2.81e-05	8.83e-05	0.000922	0.923585
2019	AT-DOE	6016	151	114	1.325	0.000805284	2.78e-05	8.79e-05	0.000921	0.923869
2019	AT-DOE	6020	151	114	1.325	0.000805238	2.76e-05	8.76e-05	0.00092	0.924161
2019	AT-DOE	6024	151	114	1.325	0.000804626	2.75e-05	8.73e-05	0.000919	0.924348
2019	AT-DOE	6028	151	114	1.325	0.000803344	2.75e-05	8.7e-05	0.000918	0.924437
2019	AT-DOE	6032	151	114	1.325	0.000801591	2.75e-05	8.67e-05	0.000916	0.92455
2019	AT-DOE	6036	151	114	1.325	0.000799484	2.74e-05	8.62e-05	0.000913	0.924734
2019	AT-DOE	6040	151	114	1.325	0.000796846	2.72e-05	8.57e-05	0.00091	0.924892
2019	AT-DOE	6044	151	114	1.325	0.000793454	2.69e-05	8.53e-05	0.000906	0.924922
2019	AT-DOE	6048	151	114	1.325	0.000789377	2.64e-05	8.5e-05	0.000901	0.924843
2019	AT-DOE	6052	151	114	1.325	0.000784952	2.6e-05	8.46e-05	0.000896	0.924758
2019	AT-DOE	6056	151	114	1.325	0.000780476	2.54e-05	8.41e-05	0.00089	0.924769
2019	AT-DOE	6060	151	114	1.325	0.000775949	2.5e-05	8.35e-05	0.000884	0.924923
2019	AT-DOE	6064	151	114	1.325	0.000771139	2.46e-05	8.26e-05	0.000878	0.925191
2019	AT-DOE	6068	151	114	1.325	0.000765857	2.45e-05	8.17e-05	0.000872	0.925488
2019	AT-DOE	6072	151	114	1.325	0.000760111	2.45e-05	8.08e-05	0.000865	0.925744
2019	AT-DOE	6076	151	114	1.325	0.000754032	2.44e-05	7.99e-05	0.000858	0.925964
2019	AT-DOE	6080	151	114	1.325	0.000747704	2.41e-05	7.9e-05	0.000851	0.926182
2019	AT-DOE	6084	151	114	1.325	0.000741085	2.37e-05	7.8e-05	0.000843	0.926369
2019	AT-DOE	6088	151	114	1.325	0.000734065	2.33e-05	7.72e-05	0.000835	0.926424
2019	AT-DOE	6092	151	114	1.325	0.000726631	2.3e-05	7.66e-05	0.000826	0.926277
2019	AT-DOE	6096	151	114	1.325	0.000718983	2.27e-05	7.61e-05	0.000818	0.925988
2019	AT-DOE	6100	151	114	1.325	0.000711425	2.25e-05	7.56e-05	0.00081	0.925725
2019	AT-DOE	6104	151	114	1.325	0.000704085	2.2e-05	7.5e-05	0.000801	0.925618
2019	AT-DOE	6108	151	114	1.325	0.000696808	2.15e-05	7.42e-05	0.000792	0.925654
2019	AT-DOE	6112	151	114	1.325	0.000689363	2.09e-05	7.33e-05	0.000784	0.925721
2019	AT-DOE	6116	151	114	1.325	0.000681633	2.04e-05	7.24e-05	0.000774	0.925751
2019	AT-DOE	6120	151	114	1.325	0.000673588	1.99e-05	7.16e-05	0.000765	0.925757
2019	AT-DOE	6124	151	114	1.325	0.00066522	1.94e-05	7.07e-05	0.000755	0.925779
2019	AT-DOE	6128	151	114	1.325	0.000656568	1.91e-05	6.97e-05	0.000745	0.925826
2019	AT-DOE	6132	151	114	1.325	0.000647735	1.9e-05	6.87e-05	0.000735	0.925892
2019	AT-DOE	6136	151	114	1.325	0.000638807	1.88e-05	6.76e-05	0.000725	0.925991
2019	AT-DOE	6140	151	114	1.325	0.000629795	1.85e-05	6.66e-05	0.000715	0.926125
2019	AT-DOE	6144	151	114	1.325	0.000620648	1.81e-05	6.55e-05	0.000704	0.926222
2019	AT-DOE	6148	151	114	1.325	0.000611296	1.77e-05	6.46e-05	0.000694	0.92618
2019	AT-DOE	6152	151	114	1.325	0.000601723	1.74e-05	6.37e-05	0.000683	0.925988
2019	AT-DOE	6156	151	114	1.325	0.000592035	1.7e-05	6.29e-05	0.000672	0.925765
2019	AT-DOE	6160	151	114	1.325	0.000582383	1.67e-05	6.2e-05	0.000661	0.925618
2019	AT-DOE	6164	151	114	1.325	0.000572799	1.63e-05	6.11e-05	0.00065	0.92553
2019	AT-DOE	6168	151	114	1.325	0.000563193	1.6e-05	6.01e-05	0.000639	0.925447
2019	AT-DOE	6172	151	114	1.325	0.00055354	1.56e-05	5.91e-05	0.000628	0.925403
2019	AT-DOE	6176	151	114	1.325	0.000543958	1.52e-05	5.81e-05	0.000617	0.925436
2019	AT-DOE	6180	151	114	1.325	0.000534501	1.47e-05	5.7e-05	0.000606	0.925463
2019	AT-DOE	6184	151	114	1.325	0.000524991	1.43e-05	5.61e-05	0.000595	0.925324
2019	AT-DOE	6188	151	114	1.325	0.000515218	1.39e-05	5.54e-05	0.000585	0.924968
2019	AT-DOE	6192	151	114	1.325	0.000505271	1.35e-05	5.46e-05	0.000573	0.924542
2019	AT-DOE	6196	151	114	1.325	0.000495506	1.32e-05	5.38e-05	0.000563	0.924238
2019	AT-DOE	6200	151	114	1.325	0.00048611	1.29e-05	5.29e-05	0.000552	0.924096
2019	AT-DOE	6204	151	114	1.325	0.00047689	1.26e-05	5.2e-05	0.000541	0.923989
2019	AT-DOE	6208	151	114	1.325	0.000467561	1.23e-05	5.11e-05	0.000531	0.923776
2019	AT-DOE	6212	151	114	1.325	0.000458114	1.2e-05	5.03e-05	0.00052	0.923448
2019	AT-DOE	6216	151	114	1.325	0.000448756	1.16e-05	4.95e-05	0.00051	0.923137
2019	AT-DOE	6220	151	114	1.325	0.000439593	1.12e-05	4.86e-05	0.000499	0.922972
2019	AT-DOE	6224	151	114	1.325	0.000430537	1.08e-05	4.76e-05	0.000489	0.922941
2019	AT-DOE	6228	151	114	1.325	0.000421505	1.06e-05	4.66e-05	0.000479	0.922923
2019	AT-DOE	6232	151	114	1.325	0.000412549	1.04e-05	4.57e-05	0.000469	0.922855
2019	AT-DOE	6236	151	114	1.325	0.000403735	1.02e-05	4.48e-05	0.000459	0.922794
2019	AT-DOE	6240	151	114	1.325	0.000395033	9.91e-06	4.38e-05	0.000449	0.922768
2019	AT-DOE	6244	151	114	1.325	0.000386407	9.5e-06	4.29e-05	0.000439	0.922682
2019	AT-DOE	6248	151	114	1.325	0.000377971	9.06e-06	4.21e-05	0.000429	0.922459
2019	AT-DOE	6252	151	114	1.325	0.00036992	8.67e-06	4.13e-05	0.00042	0.922202
2019	AT-DOE	6256	151	114	1.325	0.000362342	8.33e-06	4.06e-05	0.000411	0.922114
2019	AT-DOE	6260	151	114	1.325	0.000355137	8.03e-06	3.97e-05	0.000403	0.922242
2019	AT-DOE	6264	151	114	1.325	0.000348073	7.8e-06	3.88e-05	0.000395	0.922374
2019	AT-DOE	6268	151	114	1.325	0.000340926	7.63e-06	3.81e-05	0.000387	0.922226
2019	AT-DOE	6272	151	114	1.325	0.00033363	7.5e-06	3.76e-05	0.000379	0.921705
2019	AT-DOE	6276	151	114	1.325	0.000326375	7.33e-06	3.71e-05	0.000371	0.921009
2019	AT-DOE	6280	151	114	1.325	0.000319483	7.08e-06	3.66e-05	0.000363	0.920444
2019	AT-DOE	6284	151	114	1.325	0.000313112	6.78e-06	3.6e-05	0.000356	0.920102
2019	AT-DOE	6288	151	114	1.325	0.000307152	6.51e-06	3.55e-05	0.000349	0.919753
2019	AT-DOE	6292	151	114	1.325	0.000301407	6.34e-06	3.51e-05	0.000343	0.919127
2019	AT-DOE	6296	151	114	1.325	0.000295801	6.22e-06	3.49e-05	0.000337	0.918282
2019	AT-DOE	6300	151	114	1.325	0.000290385	6.11e-06	3.46e-05	0.000331	0.917601
2019	AT-DOE	6304	151	114	1.325	0.000285234	6e-06	3.4e-05	0.000325	0.917377
2019	AT-DOE	6308	151	114	1.325	0.000280379	5.89e-06	3.34e-05	0.00032	0.917488
2019	AT-DOE	6312	151	114	1.325	0.000275784	5.8e-06	3.28e-05	0.000314	0.917551
2019	AT-DOE	6316	151	114	1.325	0.000271407	5.69e-06	3.24e-05	0.000309	0.917354
2019	AT-DOE	6320	151	114	1.325	0.000267322	5.56e-06	3.2e-05	0.000305	0.917036
2019	AT-DOE	6324	151	114	1.325	0.000263699	5.4e-06	3.17e-05	0.000301	0.916829
2019	AT-DOE	6328	151	114	1.325	0.000260563	5.22e-06	3.14e-05	0.000297	0.916738
2019	AT-DOE	6332	151	114	1.325	0.000257625	5.06e-06	3.11e-05	0.000294	0.916509
2019	AT-DOE	6336	151	114	1.325	0.000254496	4.95e-06	3.1e-05	0.00029	0.915915
2019	AT-DOE	6340	151	114	1.325	0.000251101	4.89e-06	3.09e-05	0.000287	0.915069
2019	AT-DOE	6344	151	114	1.325	0.000247758	4.81e-06	3.07e-05	0.000283	0.914389
2019	AT-DOE	6348	151	114	1.325	0.000244796	4.67e-06	3.05e-05	0.00028	0.914174
2019	AT-DOE	6352	151	114	1.325	0.000242163	4.48e-06	3.01e-05	0.000277	0.914234
2019	AT-DOE	6356	151	114	1.325	0.000239548	4.31e-06	2.98e-05	0.000274	0.914132
2019	AT-DOE	6360	151	114	1.325	0.00023679	4.19e-06	2.96e-05	0.000271	0.913725
2019	AT-DOE	6364	151	114	1.325	0.000234041	4.12e-06	2.95e-05	0.000268	0.91325
2019	AT-DOE	6368	151	114	1.325	0.000231567	4.09e-06	2.93e-05	0.000265	0.912945
2019	AT-DOE	6372	151	114	1.325	0.000229498	4.08e-06	2.9e-05	0.000263	0.91281
2019	AT-DOE	6376	151	114	1.325	0.000227768	4.06e-06	2.89e-05	0.000261	0.912729
2019	AT-DOE	6380	151	114	1.325	0.000226207	4e-06	2.87e-05	0.000259	0.912647
2019	AT-DOE	6384	151	114	1.325	0.000224663	3.91e-06	2.85e-05	0.000257	0.912561
2019	AT-DOE	6388	151	114	1.325	0.000223044	3.8e-06	2.84e-05	0.000255	0.912406
2019	AT-DOE	6392	151	114	1.325	0.000221282	3.69e-06	2.83e-05	0.000253	0.912048
2019	AT-DOE	6396	151	114	1.325	0.000219314	3.61e-06	2.82e-05	0.000251	0.9114
2019	AT-DOE	6400	151	114	1.325	0.000217157	3.59e-06	2.83e-05	0.000249	0.9105
2019	AT-DOE	6404	151	114	1.325	0.000214983	3.61e-06	2.83e-05	0.000247	0.909516
2019	AT-DOE	6408	151	114	1.325	0.000213021	3.65e-06	2.84e-05	0.000245	0.908674
2019	AT-DOE	6412	151	114	1.325	0.000211367	3.64e-06	2.83e-05	0.000243	0.908097
2019	AT-DOE	6416	151	114	1.325	0.000209924	3.6e-06	2.83e-05	0.000242	0.90771
2019	AT-DOE	6420	151	114	1.325	0.000208544	3.52e-06	2.82e-05	0.00024	0.907315
2019	AT-DOE	6424	151	114	1.325	0.000207139	3.44e-06	2.82e-05	0.000239	0.906797
2019	AT-DOE	6428	151	114	1.325	0.000205668	3.37e-06	2.82e-05	0.000237	0.90625
2019	AT-DOE	6432	151	114	1.325	0.00020409	3.31e-06	2.81e-05	0.000236	0.905841
2019	AT-DOE	6436	151	114	1.325	0.00020241	3.29e-06	2.8e-05	0.000234	0.90559
2019	AT-DOE	6440	151	114	1.325	0.000200739	3.32e-06	2.78e-05	0.000232	0.90537
2019	AT-DOE	6444	151	114	1.325	0.000199201	3.38e-06	2.77e-05	0.00023	0.905057
2019	AT-DOE	6448	151	114	1.325	0.000197778	3.41e-06	2.76e-05	0.000229	0.904642
2019	AT-DOE	6452	151	114	1.325	0.000196331	3.41e-06	2.75e-05	0.000227	0.904254
2019	AT-DOE	6456	151	114	1.325	0.000194761	3.41e-06	2.74e-05	0.000226	0.90403
2019	AT-DOE	6460	151	114	1.325	0.000193045	3.44e-06	2.72e-05	0.000224	0.903864
2019	AT-DOE	6464	151	114	1.325	0.000191152	3.51e-06	2.71e-05	0.000222	0.903403
2019	AT-DOE	6468	151	114	1.325	0.000189073	3.57e-06	2.71e-05	0.00022	0.902434
2019	AT-DOE	6472	151	114	1.325	0.00018694	3.6e-06	2.72e-05	0.000218	0.901179
2019	AT-DOE	6476	151	114	1.325	0.00018496	3.57e-06	2.72e-05	0.000216	0.900058
2019	AT-DOE	6480	151	114	1.325	0.000183189	3.48e-06	2.72e-05	0.000214	0.899285
2019	AT-DOE	6484	151	114	1.325	0.000181537	3.32e-06	2.71e-05	0.000212	0.89885
2019	AT-DOE	6488	151	114	1.325	0.000179954	3.17e-06	2.69e-05	0.00021	0.898701
2019	AT-DOE	6492	151	114	1.325	0.000178489	3.08e-06	2.66e-05	0.000208	0.898727
2019	AT-DOE	6496	151	114	1.325	0.000177118	3.07e-06	2.65e-05	0.000207	0.898706
2019	AT-DOE	6500	151	114	1.325	0.000175679	3.13e-06	2.63e-05	0.000205	0.898461
2019	AT-DOE	6504	151	114	1.325	0.000174013	3.22e-06	2.62e-05	0.000203	0.898021
2019	AT-DOE	6508	151	114	1.325	0.000172073	3.28e-06	2.6e-05	0.000201	0.897479
2019	AT-DOE	6512	151	114	1.325	0.000169892	3.27e-06	2.59e-05	0.000199	0.896807
2019	AT-DOE	6516	151	114	1.325	0.000167539	3.18e-06	2.58e-05	0.000197	0.895898
2019	AT-DOE	6520	151	114	1.325	0.00016513	3.07e-06	2.57e-05	0.000194	0.894745
2019	AT-DOE	6524	151	114	1.325	0.000162785	2.96e-06	2.57e-05	0.000191	0.89352
2019	AT-DOE	6528	151	114	1.325	0.000160529	2.85e-06	2.56e-05	0.000189	0.892473
2019	AT-DOE	6532	151	114	1.325	0.00015827	2.73e-06	2.54e-05	0.000186	0.891779
2019	AT-DOE	6536	151	114	1.325	0.000155916	2.58e-06	2.52e-05	0.000184	0.891463
2019	AT-DOE	6540	151	114	1.325	0.000153447	2.44e-06	2.48e-05	0.000181	0.89131
2019	AT-DOE	6544	151	114	1.325	0.000150864	2.32e-06	2.45e-05	0.000178	0.890845
2019	AT-DOE	6548	151	114	1.325	0.000148156	2.24e-06	2.44e-05	0.000175	0.88964
2019	AT-DOE	6552	151	114	1.325	0.000145323	2.21e-06	2.43e-05	0.000172	0.88781
2019	AT-DOE	6556	151	114	1.325	0.000142404	2.22e-06	2.43e-05	0.000169	0.886018
2019	AT-DOE	6560	151	114	1.325	0.00013945	2.22e-06	2.41e-05	0.000166	0.884772
2019	AT-DOE	6564	151	114	1.325	0.000136476	2.16e-06	2.38e-05	0.000162	0.883855
2019	AT-DOE	6568	151	114	1.325	0.000133475	2.05e-06	2.35e-05	0.000159	0.882635
2019	AT-DOE	6572	151	114	1.325	0.000130433	1.96e-06	2.34e-05	0.000156	0.880795
2019	AT-DOE	6576	151	114	1.325	0.000127329	1.91e-06	2.33e-05	0.000153	0.878533
2019	AT-DOE	6580	151	114	1.325	0.000124162	1.88e-06	2.32e-05	0.000149	0.876195
2019	AT-DOE	6584	151	114	1.325	0.000121028	1.85e-06	2.31e-05	0.000146	0.874072
2019	AT-DOE	6588	151	114	1.325	0.000118092	1.78e-06	2.29e-05	0.000143	0.872473
2019	AT-DOE	6592	151	114	1.325	0.000115421	1.69e-06	2.25e-05	0.00014	0.871508
2019	AT-DOE	6596	151	114	1.325	0.000112871	1.59e-06	2.22e-05	0.000137	0.870777
2019	AT-DOE	6600	151	114	1.325	0.000110225	1.49e-06	2.19e-05	0.000134	0.869619
2019	AT-DOE	6604	151	114	1.325	0.000107423	1.41e-06	2.17e-05	0.000131	0.867772
2019	AT-DOE	6608	151	114	1.325	0.000104559	1.34e-06	2.15e-05	0.000127	0.8656
2019	AT-DOE	6612	151	114	1.325	0.000101713	1.28e-06	2.13e-05	0.000124	0.863555
2019	AT-DOE	6616	151	114	1.325	9.89e-05	1.24e-06	2.1e-05	0.000121	0.861632
2019	AT-DOE	6620	151	114	1.325	9.6e-05	1.25e-06	2.08e-05	0.000118	0.859452
2019	AT-DOE	6624	151	114	1.325	9.32e-05	1.26e-06	2.07e-05	0.000115	0.85666
2019	AT-DOE	6628	151	114	1.325	9.03e-05	1.24e-06	2.06e-05	0.000112	0.853206
2019	AT-DOE	6632	151	114	1.325	8.76e-05	1.15e-06	2.05e-05	0.000109	0.849566
2019	AT-DOE	6636	151	114	1.325	8.49e-05	1.03e-06	2.04e-05	0.000106	0.846438
2019	AT-DOE	6640	151	114	1.325	8.25e-05	9.21e-07	2.02e-05	0.000104	0.843982
2019	AT-DOE	6644	151	114	1.325	8.02e-05	8.31e-07	2e-05	0.000101	0.841642
2019	AT-DOE	6648	151	114	1.325	7.78e-05	7.51e-07	1.98e-05	9.83e-05	0.838834
2019	AT-DOE	6652	151	114	1.325	7.54e-05	6.76e-07	1.97e-05	9.57e-05	0.835569
2019	AT-DOE	6656	151	114	1.325	7.31e-05	6.07e-07	1.95e-05	9.33e-05	0.832203
2019	AT-DOE	6660	151	114	1.325	7.1e-05	5.52e-07	1.94e-05	9.1e-05	0.828921
2019	AT-DOE	6664	151	114	1.325	6.9e-05	5.18e-07	1.93e-05	8.88e-05	0.825741
2019	AT-DOE	6668	151	114	1.325	6.7e-05	4.99e-07	1.92e-05	8.67e-05	0.822551
2019	AT-DOE	6672	151	114	1.325	6.51e-05	4.7e-07	1.91e-05	8.46e-05	0.818995
2019	AT-DOE	6676	151	114	1.325	6.31e-05	4.13e-07	1.9e-05	8.26e-05	0.814662
2019	AT-DOE	6680	151	114	1.325	6.12e-05	-1.27e-08	1.92e-05	8.03e-05	0.80888
2019	AT-DOE	6684	151	114	1.325	5.93e-05	5.98e-07	1.91e-05	7.89e-05	0.80467
2019	AT-DOE	6688	151	114	1.325	5.74e-05	7.92e-07	1.9e-05	7.73e-05	0.799818
2019	AT-DOE	6692	151	114	1.325	5.57e-05	9.17e-07	1.9e-05	7.57e-05	0.795007
2019	AT-DOE	6696	151	114	1.325	5.42e-05	9.89e-07	1.9e-05	7.42e-05	0.790764
2019	AT-DOE	6700	151	114	1.325	5.29e-05	1.02e-06	1.89e-05	7.28e-05	0.787252
2019	AT-DOE	6704	151	114	1.325	5.16e-05	1.07e-06	1.88e-05	7.14e-05	0.783915
2019	AT-DOE	6708	151	114	1.325	5.02e-05	1.35e-06	1.87e-05	7.03e-05	0.780517
2019	AT-DOE	6712	151	114	1.325	4.89e-05	1.27e-06	1.86e-05	6.88e-05	0.777125
2019	AT-DOE	6716	151	114	1.325	4.78e-05	1.39e-06	1.84e-05	6.75e-05	0.774643
2019	AT-DOE	6720	151	114	1.325	4.66e-05	1.62e-06	1.82e-05	6.65e-05	0.771896
2019	AT-DOE	6724	151	114	1.325	4.54e-05	1.83e-06	1.82e-05	6.55e-05	0.767375
2019	AT-DOE	6728	151	114	1.325	4.42e-05	2.02e-06	1.83e-05	6.45e-05	0.761679
2019	AT-DOE	6732	151	114	1.325	4.31e-05	2.33e-06	1.83e-05	6.37e-05	0.75704
2019	AT-DOE	6736	151	114	1.325	4.22e-05	2.79e-06	1.82e-05	6.32e-05	0.754636
2019	AT-DOE	6740	151	114	1.325	4.15e-05	3.17e-06	1.8e-05	6.27e-05	0.753534
2019	AT-DOE	6744	151	114	1.325	4.1e-05	3.26e-06	1.79e-05	6.21e-05	0.75238
2019	AT-DOE	6748	151	114	1.325	4.04e-05	3.18e-06	1.78e-05	6.14e-05	0.750683
2019	AT-DOE	6752	151	114	1.325	3.98e-05	3.15e-06	1.78e-05	6.07e-05	0.748109
2019	AT-DOE	6756	151	114	1.325	3.91e-05	3.23e-06	1.78e-05	6.01e-05	0.744193
2019	AT-DOE	6760	151	114	1.325	3.83e-05	3.31e-06	1.79e-05	5.96e-05	0.739424
2019	AT-DOE	6764	151	114	1.325	3.78e-05	3.32e-06	1.8e-05	5.91e-05	0.735304
2019	AT-DOE	6768	151	114	1.325	3.74e-05	3.31e-06	1.81e-05	5.88e-05	0.732619
2019	AT-DOE	6772	151	114	1.325	3.71e-05	3.3e-06	1.81e-05	5.85e-05	0.730413
2019	AT-DOE	6776	151	114	1.325	3.67e-05	3.24e-06	1.82e-05	5.82e-05	0.727548
2019	AT-DOE	6780	151	114	1.325	3.63e-05	3.37e-06	1.82e-05	5.79e-05	0.725295
2019	AT-DOE	6784	151	114	1.325	3.59e-05	3.7e-06	1.8e-05	5.76e-05	0.725848
2019	AT-DOE	6788	151	114	1.325	3.57e-05	4.05e-06	1.76e-05	5.73e-05	0.728771
2019	AT-DOE	6792	151	114	1.325	3.55e-05	4.17e-06	1.73e-05	5.7e-05	0.73148
2019	AT-DOE	6796	151	114	1.325	3.54e-05	4.06e-06	1.72e-05	5.66e-05	0.732272
2019	AT-DOE	6800	151	114	1.325	3.53e-05	3.92e-06	1.72e-05	5.65e-05	0.731119
2019	AT-DOE	6804	151	114	1.325	3.52e-05	3.98e-06	1.74e-05	5.66e-05	0.72865
2019	AT-DOE	6808	151	114	1.325	3.5e-05	4.24e-06	1.76e-05	5.69e-05	0.725166
2019	AT-DOE	6812	151	114	1.325	3.48e-05	4.54e-06	1.78e-05	5.71e-05	0.721787
2019	AT-DOE	6816	151	114	1.325	3.47e-05	4.79e-06	1.79e-05	5.73e-05	0.720059
2019	AT-DOE	6820	151	114	1.325	3.46e-05	5.08e-06	1.79e-05	5.75e-05	0.719698
2019	AT-DOE	6824	151	114	1.325	3.45e-05	5.49e-06	1.79e-05	5.79e-05	0.718931
2019	AT-DOE	6828	151	114	1.325	3.43e-05	5.92e-06	1.8e-05	5.82e-05	0.716666
2019	AT-DOE	6832	151	114	1.325	3.41e-05	6.08e-06	1.82e-05	5.83e-05	0.71325
2019	AT-DOE	6836	151	114	1.325	3.4e-05	5.81e-06	1.84e-05	5.81e-05	0.710145
2019	AT-DOE	6840	151	114	1.325	3.39e-05	5.28e-06	1.85e-05	5.77e-05	0.708102
2019	AT-DOE	6844	151	114	1.325	3.39e-05	4.88e-06	1.86e-05	5.74e-05	0.707456
2019	AT-DOE	6848	151	114	1.325	3.4e-05	4.89e-06	1.85e-05	5.74e-05	0.708472
2019	AT-DOE	6852	151	114	1.325	3.41e-05	5.27e-06	1.84e-05	5.78e-05	0.710646
2019	AT-DOE	6856	151	114	1.325	3.43e-05	5.78e-06	1.83e-05	5.84e-05	0.712632
2019	AT-DOE	6860	151	114	1.325	3.45e-05	6.18e-06	1.83e-05	5.9e-05	0.713443
2019	AT-DOE	6864	151	114	1.325	3.46e-05	6.38e-06	1.84e-05	5.94e-05	0.713237
2019	AT-DOE	6868	151	114	1.325	3.47e-05	6.36e-06	1.85e-05	5.96e-05	0.712791
2019	AT-DOE	6872	151	114	1.325	3.49e-05	6.26e-06	1.86e-05	5.98e-05	0.712538
2019	AT-DOE	6876	151	114	1.325	3.5e-05	6.19e-06	1.88e-05	6e-05	0.712259
2019	AT-DOE	6880	151	114	1.325	3.51e-05	6.3e-06	1.88e-05	6.03e-05	0.711842
2019	AT-DOE	6884	151	114	1.325	3.52e-05	6.47e-06	1.89e-05	6.06e-05	0.711708
2019	AT-DOE	6888	151	114	1.325	3.54e-05	6.6e-06	1.9e-05	6.1e-05	0.711957
2019	AT-DOE	6892	151	114	1.325	3.56e-05	6.6e-06	1.91e-05	6.13e-05	0.711817
2019	AT-DOE	6896	151	114	1.325	3.58e-05	6.43e-06	1.94e-05	6.17e-05	0.71001
2019	AT-DOE	6900	151	114	1.325	3.6e-05	6.01e-06	1.99e-05	6.19e-05	0.705854
2019	AT-DOE	6904	151	114	1.325	3.62e-05	5.62e-06	2.05e-05	6.23e-05	0.700646
2019	AT-DOE	6908	151	114	1.325	3.64e-05	5.41e-06	2.09e-05	6.28e-05	0.697602
2019	AT-DOE	6912	151	114	1.325	3.7e-05	5.52e-06	2.11e-05	6.36e-05	0.699347
2019	AT-DOE	6916	151	114	1.325	3.77e-05	5.76e-06	2.09e-05	6.44e-05	0.705185
2019	AT-DOE	6920	151	114	1.325	3.86e-05	5.81e-06	2.07e-05	6.51e-05	0.711468
2019	AT-DOE	6924	151	114	1.325	3.94e-05	5.52e-06	2.08e-05	6.57e-05	0.715176
2019	AT-DOE	6928	151	114	1.325	4.03e-05	5.07e-06	2.11e-05	6.64e-05	0.716792
2019	AT-DOE	6932	151	114	1.325	4.15e-05	4.65e-06	2.15e-05	6.76e-05	0.719078
2019	AT-DOE	6936	151	114	1.325	4.3e-05	4.34e-06	2.18e-05	6.91e-05	0.723606
2019	AT-DOE	6940	151	114	1.325	4.47e-05	4.09e-06	2.2e-05	7.08e-05	0.729441
2019	AT-DOE	6944	151	114	1.325	4.65e-05	3.91e-06	2.23e-05	7.27e-05	0.734754
2019	AT-DOE	6948	151	114	1.325	4.84e-05	4.21e-06	2.27e-05	7.52e-05	0.738869
2019	AT-DOE	6952	151	114	1.325	5.05e-05	4.5e-06	2.32e-05	7.82e-05	0.742181
2019	AT-DOE	6956	151	114	1.325	5.3e-05	4.37e-06	2.39e-05	8.12e-05	0.745772
2019	AT-DOE	6960	151	114	1.325	5.59e-05	4.19e-06	2.46e-05	8.46e-05	0.750594
2019	AT-DOE	6964	151	114	1.325	5.94e-05	3.75e-06	2.52e-05	8.84e-05	0.757291
2019	AT-DOE	6968	151	114	1.325	6.35e-05	3.74e-06	2.57e-05	9.3e-05	0.765896
2019	AT-DOE	6972	151	114	1.325	6.85e-05	3.03e-06	2.63e-05	9.79e-05	0.775145
2019	AT-DOE	6976	151	114	1.325	7.39e-05	2.94e-06	2.7e-05	0.000104	0.784184
2019	AT-DOE	6980	151	114	1.325	7.98e-05	3.33e-06	2.78e-05	0.000111	0.792036
2019	AT-DOE	6984	151	114	1.325	8.63e-05	2.97e-06	2.89e-05	0.000118	0.798142
2019	AT-DOE	6988	151	114	1.325	9.34e-05	2.87e-06	3.02e-05	0.000127	0.803748
2019	AT-DOE	6992	151	114	1.325	0.000101175	1.04e-06	3.19e-05	0.000134	0.807951
2019	AT-DOE	6996	151	114	1.325	0.000110122	1.41e-07	3.33e-05	0.000144	0.814171
2019	AT-DOE	7000	151	114	1.325	0.000120254	-7.71e-07	3.48e-05	0.000154	0.820921
2019	AT-DOE	7004	151	114	1.325	0.000131549	1.21e-06	3.57e-05	0.000168	0.830026
2019	AT-DOE	7008	151	114	1.325	0.000143506	1.67e-06	3.73e-05	0.000182	0.83595
2019	AT-DOE	7012	151	114	1.325	0.000156444	2.17e-06	3.92e-05	0.000198	0.840838
2019	AT-DOE	7016	151	114	1.325	0.000170624	2.61e-06	4.13e-05	0.000215	0.845379
2019	AT-DOE	7020	151	114	1.325	0.000186277	2.96e-06	4.36e-05	0.000233	0.849976
2019	AT-DOE	7024	151	114	1.325	0.000203513	3.24e-06	4.59e-05	0.000253	0.854427
2019	AT-DOE	7028	151	114	1.325	0.000222222	3.55e-06	4.86e-05	0.000274	0.858336
2019	AT-DOE	7032	151	114	1.325	0.000242156	4.03e-06	5.15e-05	0.000298	0.861737
2019	AT-DOE	7036	151	114	1.325	0.000263194	4.7e-06	5.44e-05	0.000322	0.865101
2019	AT-DOE	7040	151	114	1.325	0.000285379	5.51e-06	5.72e-05	0.000348	0.868635
2019	AT-DOE	7044	151	114	1.325	0.000308657	6.35e-06	6.01e-05	0.000375	0.871943
2019	AT-DOE	7048	151	114	1.325	0.000332824	7.18e-06	6.33e-05	0.000403	0.874545
2019	AT-DOE	7052	151	114	1.325	0.000357804	7.99e-06	6.68e-05	0.000433	0.876462
2019	AT-DOE	7056	151	114	1.325	0.000383784	8.8e-06	7.06e-05	0.000463	0.878077
2019	AT-DOE	7060	151	114	1.325	0.000410983	9.68e-06	7.45e-05	0.000495	0.879634
2019	AT-DOE	7064	151	114	1.325	0.000439345	1.07e-05	7.86e-05	0.000529	0.881065
2019	AT-DOE	7068	151	114	1.325	0.000468523	1.18e-05	8.29e-05	0.000563	0.882224
2019	AT-DOE	7072	151	114	1.325	0.000498181	1.3e-05	8.73e-05	0.000598	0.883161
2019	AT-DOE	7076	151	114	1.325	0.000528262	1.43e-05	9.17e-05	0.000634	0.88412
2019	AT-DOE	7080	151	114	1.325	0.000558854	1.56e-05	9.59e-05	0.00067	0.885295
2019	AT-DOE	7084	151	114	1.325	0.000589903	1.69e-05	9.99e-05	0.000707	0.886673
2019	AT-DOE	7088	151	114	1.325	0.00062117	1.82e-05	0.000103751	0.000743	0.888055
2019	AT-DOE	7092	151	114	1.325	0.000652376	1.95e-05	0.000107683	0.00078	0.889224
2019	AT-DOE	7096	151	114	1.325	0.000683218	2.07e-05	0.000111784	0.000816	0.89009
2019	AT-DOE	7100	151	114	1.325	0.000713307	2.21e-05	0.000115978	0.000851	0.890701
2019	AT-DOE	7104	151	114	1.325	0.000742336	2.35e-05	0.000120111	0.000886	0.891175
2019	AT-DOE	7108	151	114	1.325	0.000770319	2.51e-05	0.000124101	0.00092	0.891593
2019	AT-DOE	7112	151	114	1.325	0.000797611	2.68e-05	0.000127989	0.000952	0.891977
2019	AT-DOE	7116	151	114	1.325	0.000824541	2.84e-05	0.00013177	0.000985	0.89237
2019	AT-DOE	7120	151	114	1.325	0.00085084	2.98e-05	0.000135253	0.00102	0.892879
2019	AT-DOE	7124	151	114	1.325	0.000875674	3.1e-05	0.000138222	0.00104	0.893552
2019	AT-DOE	7128	151	114	1.325	0.000898624	3.19e-05	0.000140736	0.00107	0.894296
2019	AT-DOE	7132	151	114	1.325	0.000920285	3.29e-05	0.000143128	0.0011	0.894953
2019	AT-DOE	7136	151	114	1.325	0.000941296	3.38e-05	0.000145683	0.00112	0.89541
2019	AT-DOE	7140	151	114	1.325	0.000960926	3.47e-05	0.000148405	0.00114	0.895609
2019	AT-DOE	7144	151	114	1.325	0.000977435	3.55e-05	0.000151047	0.00116	0.895553
2019	AT-DOE	7148	151	114	1.325	0.000990205	3.65e-05	0.000153276	0.00118	0.895396
2019	AT-DOE	7152	151	114	1.325	0.00100074	3.76e-05	0.000154836	0.00119	0.895439
2019	AT-DOE	7156	151	114	1.325	0.0010112	3.85e-05	0.000155709	0.00121	0.895885
2019	AT-DOE	7160	151	114	1.325	0.00102224	3.9e-05	0.000156179	0.00122	0.896614
2019	AT-DOE	7164	151	114	1.325	0.00103248	3.91e-05	0.000156598	0.00123	0.897288
2019	AT-DOE	7168	151	114	1.325	0.00103989	3.94e-05	0.000157048	0.00124	0.897682
2019	AT-DOE	7172	151	114	1.325	0.00104383	4e-05	0.000157335	0.00124	0.897862
2019	AT-DOE	7176	151	114	1.325	0.00104557	4.07e-05	0.000157226	0.00124	0.898078
2019	AT-DOE	7180	151	114	1.325	0.00104687	4.09e-05	0.000156686	0.00124	0.898505
2019	AT-DOE	7184	151	114	1.325	0.00104849	4.07e-05	0.000155949	0.00125	0.899075
2019	AT-DOE	7188	151	114	1.325	0.00104976	4.03e-05	0.000155315	0.00125	0.899553
2019	AT-DOE	7192	151	114	1.325	0.00104953	4.04e-05	0.000154851	0.00124	0.899804
2019	AT-DOE	7196	151	114	1.325	0.00104738	4.09e-05	0.000154323	0.00124	0.899927
2019	AT-DOE	7200	151	114	1.325	0.0010439	4.15e-05	0.000153472	0.00124	0.900125
2019	AT-DOE	7204	151	114	1.325	0.00104006	4.2e-05	0.000152274	0.00123	0.900497
2019	AT-DOE	7208	151	114	1.325	0.00103646	4.21e-05	0.00015089	0.00123	0.901004
2019	AT-DOE	7212	151	114	1.325	0.00103311	4.2e-05	0.000149472	0.00122	0.901556
2019	AT-DOE	7216	151	114	1.325	0.00102955	4.2e-05	0.000148154	0.00122	0.902034
2019	AT-DOE	7220	151	114	1.325	0.00102536	4.23e-05	0.000147091	0.00121	0.90231
2019	AT-DOE	7224	151	114	1.325	0.00102061	4.28e-05	0.000146337	0.00121	0.902354
2019	AT-DOE	7228	151	114	1.325	0.00101573	4.32e-05	0.000145701	0.0012	0.902315
2019	AT-DOE	7232	151	114	1.325	0.0010109	4.32e-05	0.000144891	0.0012	0.902387
2019	AT-DOE	7236	151	114	1.325	0.00100595	4.3e-05	0.000143752	0.00119	0.902649
2019	AT-DOE	7240	151	114	1.325	0.00100068	4.28e-05	0.000142264	0.00119	0.903101
2019	AT-DOE	7244	151	114	1.325	0.000994868	4.25e-05	0.000140495	0.00118	0.903684
2019	AT-DOE	7248	151	114	1.325	0.000988335	4.2e-05	0.000138707	0.00117	0.904224
2019	AT-DOE	7252	151	114	1.325	0.000981605	4.11e-05	0.000137255	0.00116	0.904544
2019	AT-DOE	7256	151	114	1.325	0.000975938	4e-05	0.00013623	0.00115	0.904691
2019	AT-DOE	7260	151	114	1.325	0.000971861	3.9e-05	0.000135366	0.00115	0.904878
2019	AT-DOE	7264	151	114	1.325	0.000968023	3.86e-05	0.000134377	0.00114	0.905169
2019	AT-DOE	7268	151	114	1.325	0.0009624	3.89e-05	0.000133272	0.00113	0.905377
2019	AT-DOE	7272	151	114	1.325	0.000954541	3.96e-05	0.000132271	0.00113	0.905321
2019	AT-DOE	7276	151	114	1.325	0.000945932	4.02e-05	0.000131473	0.00112	0.905062
2019	AT-DOE	7280	151	114	1.325	0.000938367	4.04e-05	0.000130714	0.00111	0.90487
2019	AT-DOE	7284	151	114	1.325	0.000932575	4.03e-05	0.000129755	0.0011	0.90497
2019	AT-DOE	7288	151	114	1.325	0.000928034	3.99e-05	0.000128548	0.0011	0.905353
2019	AT-DOE	7292	151	114	1.325	0.000923277	3.93e-05	0.0001273	0.00109	0.905749
2019	AT-DOE	7296	151	114	1.325	0.000916707	3.88e-05	0.000126272	0.00108	0.905831
2019	AT-DOE	7300	151	114	1.325	0.000907995	3.86e-05	0.000125476	0.00107	0.905556
2019	AT-DOE	7304	151	114	1.325	0.000898515	3.86e-05	0.000124642	0.00106	0.905227
2019	AT-DOE	7308	151	114	1.325	0.000889928	3.87e-05	0.000123559	0.00105	0.905153
2019	AT-DOE	7312	151	114	1.325	0.000882611	3.85e-05	0.000122358	0.00104	0.905282
2019	AT-DOE	7316	151	114	1.325	0.000875925	3.8e-05	0.000121322	0.00104	0.905359
2019	AT-DOE	7320	151	114	1.325	0.000869385	3.76e-05	0.000120481	0.00103	0.905313
2019	AT-DOE	7324	151	114	1.325	0.000862628	3.73e-05	0.000119655	0.00102	0.905234
2019	AT-DOE	7328	151	114	1.325	0.000854858	3.71e-05	0.000118765	0.00101	0.905098
2019	AT-DOE	7332	151	114	1.325	0.000845662	3.69e-05	0.000117865	0.001	0.904823
2019	AT-DOE	7336	151	114	1.325	0.000836005	3.7e-05	0.000116929	0.00099	0.90452
2019	AT-DOE	7340	151	114	1.325	0.000827221	3.71e-05	0.000115798	0.00098	0.904446
2019	AT-DOE	7344	151	114	1.325	0.000819205	3.67e-05	0.000114395	0.00097	0.904658
2019	AT-DOE	7348	151	114	1.325	0.000810564	3.58e-05	0.000112806	0.000959	0.90495
2019	AT-DOE	7352	151	114	1.325	0.000800473	3.48e-05	0.000111113	0.000946	0.905173
2019	AT-DOE	7356	151	114	1.325	0.000789482	3.42e-05	0.000109363	0.000933	0.905348
2019	AT-DOE	7360	151	114	1.325	0.000778586	3.38e-05	0.000107659	0.00092	0.905503
2019	AT-DOE	7364	151	114	1.325	0.000768141	3.37e-05	0.00010611	0.000908	0.905587
2019	AT-DOE	7368	151	114	1.325	0.000757621	3.35e-05	0.000104684	0.000896	0.905565
2019	AT-DOE	7372	151	114	1.325	0.000746205	3.32e-05	0.000103228	0.000883	0.905465
2019	AT-DOE	7376	151	114	1.325	0.000733654	3.27e-05	0.000101607	0.000868	0.905368
2019	AT-DOE	7380	151	114	1.325	0.000720598	3.21e-05	9.98e-05	0.000852	0.905375
2019	AT-DOE	7384	151	114	1.325	0.000707753	3.14e-05	9.79e-05	0.000837	0.905456
2019	AT-DOE	7388	151	114	1.325	0.000695065	3.08e-05	9.63e-05	0.000822	0.905365
2019	AT-DOE	7392	151	114	1.325	0.000682036	3.01e-05	9.49e-05	0.000807	0.904958
2019	AT-DOE	7396	151	114	1.325	0.000668558	2.94e-05	9.35e-05	0.000791	0.904538
2019	AT-DOE	7400	151	114	1.325	0.000654849	2.89e-05	9.16e-05	0.000775	0.90451
2019	AT-DOE	7404	151	114	1.325	0.000640886	2.86e-05	8.94e-05	0.000759	0.90476
2019	AT-DOE	7408	151	114	1.325	0.00062662	2.85e-05	8.73e-05	0.000742	0.904842
2019	AT-DOE	7412	151	114	1.325	0.00061246	2.85e-05	8.55e-05	0.000726	0.904719
2019	AT-DOE	7416	151	114	1.325	0.000598807	2.83e-05	8.35e-05	0.000711	0.90478
2019	AT-DOE	7420	151	114	1.325	0.000585338	2.78e-05	8.13e-05	0.000694	0.905117
2019	AT-DOE	7424	151	114	1.325	0.000571402	2.71e-05	7.92e-05	0.000678	0.905314
2019	AT-DOE	7428	151	114	1.325	0.000556965	2.63e-05	7.74e-05	0.000661	0.905083
2019	AT-DOE	7432	151	114	1.325	0.000542572	2.54e-05	7.58e-05	0.000644	0.904659
2019	AT-DOE	7436	151	114	1.325	0.00052861	2.45e-05	7.4e-05	0.000627	0.904415
2019	AT-DOE	7440	151	114	1.325	0.000515061	2.38e-05	7.21e-05	0.000611	0.904432
2019	AT-DOE	7444	151	114	1.325	0.000501731	2.32e-05	7.01e-05	0.000595	0.904585
2019	AT-DOE	7448	151	114	1.325	0.00048843	2.27e-05	6.81e-05	0.000579	0.90483
2019	AT-DOE	7452	151	114	1.325	0.000475006	2.22e-05	6.59e-05	0.000563	0.905281
2019	AT-DOE	7456	151	114	1.325	0.000461334	2.17e-05	6.35e-05	0.000547	0.905919
2019	AT-DOE	7460	151	114	1.325	0.000447365	2.14e-05	6.12e-05	0.00053	0.90641
2019	AT-DOE	7464	151	114	1.325	0.00043334	2.12e-05	5.92e-05	0.000514	0.906467
2019	AT-DOE	7468	151	114	1.325	0.000419857	2.1e-05	5.75e-05	0.000498	0.906253
2019	AT-DOE	7472	151	114	1.325	0.000407486	2.05e-05	5.59e-05	0.000484	0.906254
2019	AT-DOE	7476	151	114	1.325	0.00039585	1.98e-05	5.41e-05	0.00047	0.906557
2019	AT-DOE	7480	151	114	1.325	0.000384338	1.91e-05	5.22e-05	0.000456	0.906994
2019	AT-DOE	7484	151	114	1.325	0.000372622	1.85e-05	5.04e-05	0.000442	0.907332
2019	AT-DOE	7488	151	114	1.325	0.000360949	1.81e-05	4.87e-05	0.000428	0.907538
2019	AT-DOE	7492	151	114	1.325	0.000349475	1.77e-05	4.71e-05	0.000414	0.907587
2019	AT-DOE	7496	151	114	1.325	0.000337942	1.73e-05	4.57e-05	0.000401	0.907364
2019	AT-DOE	7500	151	114	1.325	0.000326195	1.71e-05	4.44e-05	0.000388	0.906891
2019	AT-DOE	7504	151	114	1.325	0.000314501	1.69e-05	4.3e-05	0.000374	0.906418
2019	AT-DOE	7508	151	114	1.325	0.000303189	1.65e-05	4.16e-05	0.000361	0.906069
2019	AT-DOE	7512	151	114	1.325	0.000292419	1.6e-05	4.03e-05	0.000349	0.905735
2019	AT-DOE	7516	151	114	1.325	0.000282351	1.55e-05	3.91e-05	0.000337	0.905432
2019	AT-DOE	7520	151	114	1.325	0.000273072	1.51e-05	3.78e-05	0.000326	0.905392
2019	AT-DOE	7524	151	114	1.325	0.00026434	1.47e-05	3.64e-05	0.000315	0.905758
2019	AT-DOE	7528	151	114	1.325	0.000255795	1.43e-05	3.5e-05	0.000305	0.906418
2019	AT-DOE	7532	151	114	1.325	0.000247472	1.38e-05	3.35e-05	0.000295	0.907199
2019	AT-DOE	7536	151	114	1.325	0.000239666	1.31e-05	3.22e-05	0.000285	0.90791
2019	AT-DOE	7540	151	114	1.325	0.00023231	1.24e-05	3.11e-05	0.000276	0.908263
2019	AT-DOE	7544	151	114	1.325	0.000224926	1.2e-05	3.02e-05	0.000267	0.908118
2019	AT-DOE	7548	151	114	1.325	0.000217342	1.19e-05	2.92e-05	0.000258	0.907796
2019	AT-DOE	7552	151	114	1.325	0.000210081	1.16e-05	2.82e-05	0.00025	0.907866
2019	AT-DOE	7556	151	114	1.325	0.00020375	1.13e-05	2.72e-05	0.000242	0.908533
2019	AT-DOE	7560	151	114	1.325	0.000198217	1.1e-05	2.62e-05	0.000235	0.909365
2019	AT-DOE	7564	151	114	1.325	0.000192681	1.08e-05	2.53e-05	0.000229	0.909747
2019	AT-DOE	7568	151	114	1.325	0.000186562	1.06e-05	2.46e-05	0.000222	0.909509
2019	AT-DOE	7572	151	114	1.325	0.000180151	1.04e-05	2.39e-05	0.000214	0.909038
2019	AT-DOE	7576	151	114	1.325	0.000174269	1.01e-05	2.31e-05	0.000208	0.908903
2019	AT-DOE	7580	151	114	1.325	0.000169421	9.71e-06	2.24e-05	0.000202	0.909366
2019	AT-DOE	7584	151	114	1.325	0.000165519	9.24e-06	2.16e-05	0.000196	0.910279
2019	AT-DOE	7588	151	114	1.325	0.000162176	8.87e-06	2.09e-05	0.000192	0.911316
2019	AT-DOE	7592	151	114	1.325	0.000158902	8.63e-06	2.03e-05	0.000188	0.912145
2019	AT-DOE	7596	151	114	1.325	0.000155272	8.46e-06	1.97e-05	0.000183	0.912596
2019	AT-DOE	7600	151	114	1.325	0.000151159	8.3e-06	1.92e-05	0.000179	0.912583
2019	AT-DOE	7604	151	114	1.325	0.000146784	8.15e-06	1.88e-05	0.000174	0.911919
2019	AT-DOE	7608	151	114	1.325	0.000142552	7.98e-06	1.85e-05	0.000169	0.91077
2019	AT-DOE	7612	151	114	1.325	0.000138742	7.78e-06	1.82e-05	0.000165	0.90986
2019	AT-DOE	7616	151	114	1.325	0.000135326	7.64e-06	1.78e-05	0.000161	0.909773
2019	AT-DOE	7620	151	114	1.325	0.000132088	7.69e-06	1.72e-05	0.000157	0.910314
2019	AT-DOE	7624	151	114	1.325	0.000128839	7.93e-06	1.67e-05	0.000153	0.910774
2019	AT-DOE	7628	151	114	1.325	0.000125589	8.19e-06	1.63e-05	0.00015	0.910587
2019	AT-DOE	7632	151	114	1.325	0.000122584	8.24e-06	1.61e-05	0.000147	0.909753
2019	AT-DOE	7636	151	114	1.325	0.000120113	8.03e-06	1.6e-05	0.000144	0.908782
2019	AT-DOE	7640	151	114	1.325	0.000118224	7.71e-06	1.58e-05	0.000142	0.90821
2019	AT-DOE	7644	151	114	1.325	0.000116715	7.41e-06	1.56e-05	0.00014	0.90841
2019	AT-DOE	7648	151	114	1.325	0.000115377	7.14e-06	1.52e-05	0.000138	0.909446
2019	AT-DOE	7652	151	114	1.325	0.000114076	6.9e-06	1.48e-05	0.000136	0.91079
2019	AT-DOE	7656	151	114	1.325	0.000112658	6.71e-06	1.45e-05	0.000134	0.911463
2019	AT-DOE	7660	151	114	1.325	0.000111081	6.62e-06	1.44e-05	0.000132	0.910901
2019	AT-DOE	7664	151	114	1.325	0.000109625	6.53e-06	1.44e-05	0.000131	0.909722
2019	AT-DOE	7668	151	114	1.325	0.000108643	6.31e-06	1.44e-05	0.000129	0.909151
2019	AT-DOE	7672	151	114	1.325	0.000108123	5.99e-06	1.42e-05	0.000128	0.909816
2019	AT-DOE	7676	151	114	1.325	0.000107628	5.77e-06	1.39e-05	0.000127	0.911327
2019	AT-DOE	7680	151	114	1.325	0.000106677	5.78e-06	1.35e-05	0.000126	0.912704
2019	AT-DOE	7684	151	114	1.325	0.000105172	6.02e-06	1.33e-05	0.000124	0.912981
2019	AT-DOE	7688	151	114	1.325	0.000103501	6.33e-06	1.32e-05	0.000123	0.911926
2019	AT-DOE	7692	151	114	1.325	0.000102216	6.5e-06	1.33e-05	0.000122	0.910378
2019	AT-DOE	7696	151	114	1.325	0.000101628	6.41e-06	1.34e-05	0.000121	0.909576
2019	AT-DOE	7700	151	114	1.325	0.000101569	6.16e-06	1.33e-05	0.000121	0.909955
2019	AT-DOE	7704	151	114	1.325	0.000101578	5.98e-06	1.32e-05	0.000121	0.910921
2019	AT-DOE	7708	151	114	1.325	0.000101432	5.96e-06	1.3e-05	0.00012	0.911824
2019	AT-DOE	7712	151	114	1.325	0.000101196	6.08e-06	1.29e-05	0.00012	0.912255
2019	AT-DOE	7716	151	114	1.325	0.000100924	6.23e-06	1.29e-05	0.00012	0.911925
2019	AT-DOE	7720	151	114	1.325	0.000100715	6.3e-06	1.3e-05	0.00012	0.911005
2019	AT-DOE	7724	151	114	1.325	0.000100693	6.28e-06	1.32e-05	0.00012	0.909935
2019	AT-DOE	7728	151	114	1.325	0.000100986	6.25e-06	1.33e-05	0.000121	0.909586
2019	AT-DOE	7732	151	114	1.325	0.000101543	6.33e-06	1.32e-05	0.000121	0.910604
2019	AT-DOE	7736	151	114	1.325	0.000102179	6.53e-06	1.3e-05	0.000122	0.912643
2019	AT-DOE	7740	151	114	1.325	0.000102646	6.78e-06	1.28e-05	0.000122	0.91421
2019	AT-DOE	7744	151	114	1.325	0.00010272	7.03e-06	1.29e-05	0.000123	0.913635
2019	AT-DOE	7748	151	114	1.325	0.000102368	7.27e-06	1.33e-05	0.000123	0.910732
2019	AT-DOE	7752	151	114	1.325	0.000101945	7.45e-06	1.38e-05	0.000123	0.907286
2019	AT-DOE	7756	151	114	1.325	0.000102018	7.41e-06	1.41e-05	0.000124	0.905322
2019	AT-DOE	7760	151	114	1.325	0.000102865	7.12e-06	1.43e-05	0.000124	0.905258
2019	AT-DOE	7764	151	114	1.325	0.000104236	6.68e-06	1.43e-05	0.000125	0.90604
2019	AT-DOE	7768	151	114	1.325	0.00010558	6.29e-06	1.44e-05	0.000126	0.906564
2019	AT-DOE	7772	151	114	1.325	0.000106472	6.16e-06	1.45e-05	0.000127	0.906532
2019	AT-DOE	7776	151	114	1.325	0.000106873	6.37e-06	1.47e-05	0.000128	0.906213
2019	AT-DOE	7780	151	114	1.325	0.000107068	6.84e-06	1.47e-05	0.000129	0.905824
2019	AT-DOE	7784	151	114	1.325	0.00010736	7.33e-06	1.49e-05	0.00013	0.905291
2019	AT-DOE	7788	151	114	1.325	0.000107914	7.65e-06	1.51e-05	0.000131	0.904647
2019	AT-DOE	7792	151	114	1.325	0.00010879	7.74e-06	1.53e-05	0.000132	0.90418
2019	AT-DOE	7796	151	114	1.325	0.000109941	7.61e-06	1.55e-05	0.000133	0.903953
2019	AT-DOE	7800	151	114	1.325	0.000111157	7.36e-06	1.57e-05	0.000134	0.903518
2019	AT-DOE	7804	151	114	1.325	0.000112129	7.11e-06	1.61e-05	0.000135	0.902287
2019	AT-DOE	7808	151	114	1.325	0.000112695	6.98e-06	1.65e-05	0.000136	0.900363
2019	AT-DOE	7812	151	114	1.325	0.000113016	7e-06	1.68e-05	0.000137	0.898921
2019	AT-DOE	7816	151	114	1.325	0.000113368	7.2e-06	1.69e-05	0.000137	0.899071
2019	AT-DOE	7820	151	114	1.325	0.000113839	7.58e-06	1.67e-05	0.000138	0.900562
2019	AT-DOE	7824	151	114	1.325	0.000114343	8.03e-06	1.64e-05	0.000139	0.902177
2019	AT-DOE	7828	151	114	1.325	0.000114809	8.31e-06	1.64e-05	0.000139	0.902833
2019	AT-DOE	7832	151	114	1.325	0.000115227	8.34e-06	1.66e-05	0.00014	0.902025
2019	AT-DOE	7836	151	114	1.325	0.000115581	8.26e-06	1.7e-05	0.000141	0.899859
2019	AT-DOE	7840	151	114	1.325	0.000115865	8.24e-06	1.76e-05	0.000142	0.897064
2019	AT-DOE	7844	151	114	1.325	0.000116153	8.33e-06	1.81e-05	0.000143	0.894772
2019	AT-DOE	7848	151	114	1.325	0.000116588	8.43e-06	1.83e-05	0.000143	0.893874
2019	AT-DOE	7852	151	114	1.325	0.000117241	8.4e-06	1.84e-05	0.000144	0.894278
2019	AT-DOE	7856	151	114	1.325	0.000118016	8.24e-06	1.83e-05	0.000145	0.895086
2019	AT-DOE	7860	151	114	1.325	0.000118686	8.07e-06	1.84e-05	0.000145	0.895415
2019	AT-DOE	7864	151	114	1.325	0.000119049	7.96e-06	1.85e-05	0.000145	0.89513
2019	AT-DOE	7868	151	114	1.325	0.000119243	7.79e-06	1.85e-05	0.000146	0.894994
2019	AT-DOE	7872	151	114	1.325	0.000119663	7.48e-06	1.85e-05	0.000146	0.89563
2019	AT-DOE	7876	151	114	1.325	0.000120398	7.19e-06	1.84e-05	0.000146	0.896487
2019	AT-DOE	7880	151	114	1.325	0.000121002	7.2e-06	1.85e-05	0.000147	0.896491
2019	AT-DOE	7884	151	114	1.325	0.000120958	7.59e-06	1.87e-05	0.000147	0.895542
2019	AT-DOE	7888	151	114	1.325	0.000120292	8.16e-06	1.88e-05	0.000147	0.894582
2019	AT-DOE	7892	151	114	1.325	0.00011953	8.66e-06	1.87e-05	0.000147	0.894192
2019	AT-DOE	7896	151	114	1.325	0.000119073	8.87e-06	1.87e-05	0.000147	0.893966
2019	AT-DOE	7900	151	114	1.325	0.000118844	8.74e-06	1.88e-05	0.000146	0.893161
2019	AT-DOE	7904	151	114	1.325	0.000118559	8.42e-06	1.91e-05	0.000146	0.891545
2019	AT-DOE	7908	151	114	1.325	0.000118153	8.2e-06	1.94e-05	0.000146	0.889592
2019	AT-DOE	7912	151	114	1.325	0.000117796	8.32e-06	1.97e-05	0.000146	0.887917
2019	AT-DOE	7916	151	114	1.325	0.000117591	8.66e-06	1.99e-05	0.000146	0.886732
2019	AT-DOE	7920	151	114	1.325	0.000117441	8.97e-06	2e-05	0.000146	0.885868
2019	AT-DOE	7924	151	114	1.325	0.000117306	9.1e-06	2.01e-05	0.000147	0.885342
2019	AT-DOE	7928	151	114	1.325	0.000117468	9.08e-06	2.01e-05	0.000147	0.885583
2019	AT-DOE	7932	151	114	1.325	0.000118211	8.95e-06	2e-05	0.000147	0.886704
2019	AT-DOE	7936	151	114	1.325	0.000119313	8.7e-06	2e-05	0.000148	0.887574
2019	AT-DOE	7940	151	114	1.325	0.000120161	8.44e-06	2.03e-05	0.000149	0.886889
2019	AT-DOE	7944	151	114	1.325	0.000120399	8.29e-06	2.07e-05	0.000149	0.885128
2019	AT-DOE	7948	151	114	1.325	0.00012024	8.29e-06	2.09e-05	0.000149	0.883829
2019	AT-DOE	7952	151	114	1.325	0.00012021	8.27e-06	2.1e-05	0.000149	0.883697
2019	AT-DOE	7956	151	114	1.325	0.000120598	8.13e-06	2.1e-05	0.00015	0.884029
2019	AT-DOE	7960	151	114	1.325	0.000121167	7.98e-06	2.12e-05	0.00015	0.88349
2019	AT-DOE	7964	151	114	1.325	0.000121442	8.05e-06	2.16e-05	0.000151	0.881469
2019	AT-DOE	7968	151	114	1.325	0.000121206	8.46e-06	2.23e-05	0.000152	0.878223
2019	AT-DOE	7972	151	114	1.325	0.000120788	9.04e-06	2.29e-05	0.000153	0.874876
2019	AT-DOE	7976	151	114	1.325	0.000120774	9.49e-06	2.33e-05	0.000154	0.872942
2019	AT-DOE	7980	151	114	1.325	0.00012152	9.56e-06	2.34e-05	0.000155	0.872892
2019	AT-DOE	7984	151	114	1.325	0.000123032	9.25e-06	2.35e-05	0.000156	0.87415
2019	AT-DOE	7988	151	114	1.325	0.000125037	8.77e-06	2.35e-05	0.000157	0.87582
2019	AT-DOE	7992	151	114	1.325	0.000127012	8.44e-06	2.36e-05	0.000159	0.876908
2019	AT-DOE	7996	151	114	1.325	0.000128459	8.41e-06	2.39e-05	0.000161	0.876984
2019	AT-DOE	8000	151	114	1.325	0.000129282	8.6e-06	2.41e-05	0.000162	0.87659
2019	AT-DOE	8004	151	114	1.325	0.000129775	8.85e-06	2.43e-05	0.000163	0.876368
2019	AT-DOE	8008	151	114	1.325	0.000130322	9.1e-06	2.44e-05	0.000164	0.87636
2019	AT-DOE	8012	151	114	1.325	0.000131111	9.34e-06	2.45e-05	0.000165	0.876198
2019	AT-DOE	8016	151	114	1.325	0.000132114	9.6e-06	2.48e-05	0.000167	0.87572
2019	AT-DOE	8020	151	114	1.325	0.000133282	9.84e-06	2.52e-05	0.000168	0.875191
2019	AT-DOE	8024	151	114	1.325	0.000134611	9.98e-06	2.55e-05	0.00017	0.874815
2019	AT-DOE	8028	151	114	1.325	0.000136151	9.98e-06	2.59e-05	0.000172	0.874635
2019	AT-DOE	8032	151	114	1.325	0.000137945	9.88e-06	2.61e-05	0.000174	0.874923
2019	AT-DOE	8036	151	114	1.325	0.000139765	9.8e-06	2.63e-05	0.000176	0.875781
2019	AT-DOE	8040	151	114	1.325	0.000141113	9.77e-06	2.64e-05	0.000177	0.876429
2019	AT-DOE	8044	151	114	1.325	0.000141957	9.7e-06	2.66e-05	0.000178	0.876036
2019	AT-DOE	8048	151	114	1.325	0.000143175	9.52e-06	2.71e-05	0.00018	0.875201
2019	AT-DOE	8052	151	114	1.325	0.000145536	9.3e-06	2.75e-05	0.000182	0.875055
2019	AT-DOE	8056	151	114	1.325	0.000148452	9.32e-06	2.8e-05	0.000186	0.875454
2019	AT-DOE	8060	151	114	1.325	0.000150588	9.76e-06	2.84e-05	0.000189	0.875353
2019	AT-DOE	8064	151	114	1.325	0.000151659	1.05e-05	2.89e-05	0.000191	0.874306
2019	AT-DOE	8068	151	114	1.325	0.000152678	1.1e-05	2.94e-05	0.000193	0.872973
2019	AT-DOE	8072	151	114	1.325	0.000154397	1.1e-05	3.01e-05	0.000195	0.871906
2019	AT-DOE	8076	151	114	1.325	0.000156394	1.09e-05	3.08e-05	0.000198	0.870661
2019	AT-DOE	8080	151	114	1.325	0.000157934	1.1e-05	3.16e-05	0.000201	0.86863
2019	AT-DOE	8084	151	114	1.325	0.000159245	1.13e-05	3.26e-05	0.000203	0.86629
2019	AT-DOE	8088	151	114	1.325	0.0001613	1.17e-05	3.33e-05	0.000206	0.865208
2019	AT-DOE	8092	151	114	1.325	0.000164516	1.17e-05	3.37e-05	0.00021	0.865972
2019	AT-DOE	8096	151	114	1.325	0.000168336	1.14e-05	3.42e-05	0.000214	0.867145
2019	AT-DOE	8100	151	114	1.325	0.000171985	1.08e-05	3.49e-05	0.000218	0.867078
2019	AT-DOE	8104	151	114	1.325	0.000175043	1.05e-05	3.6e-05	0.000222	0.865596
2019	AT-DOE	8108	151	114	1.325	0.0001774	1.07e-05	3.71e-05	0.000225	0.863632
2019	AT-DOE	8112	151	114	1.325	0.000179314	1.15e-05	3.79e-05	0.000229	0.862331
2019	AT-DOE	8116	151	114	1.325	0.00018142	1.22e-05	3.83e-05	0.000232	0.862443
2019	AT-DOE	8120	151	114	1.325	0.000184255	1.25e-05	3.85e-05	0.000235	0.863784
2019	AT-DOE	8124	151	114	1.325	0.000187767	1.26e-05	3.87e-05	0.000239	0.865375
2019	AT-DOE	8128	151	114	1.325	0.000191396	1.29e-05	3.92e-05	0.000244	0.866077
2019	AT-DOE	8132	151	114	1.325	0.000194662	1.34e-05	4.02e-05	0.000248	0.865296
2019	AT-DOE	8136	151	114	1.325	0.000197575	1.38e-05	4.14e-05	0.000253	0.863341
2019	AT-DOE	8140	151	114	1.325	0.000200528	1.4e-05	4.29e-05	0.000257	0.861088
2019	AT-DOE	8144	151	114	1.325	0.000204041	1.39e-05	4.42e-05	0.000262	0.859455
2019	AT-DOE	8148	151	114	1.325	0.000208376	1.35e-05	4.54e-05	0.000267	0.858908
2019	AT-DOE	8152	151	114	1.325	0.000213145	1.31e-05	4.63e-05	0.000273	0.859194
2019	AT-DOE	8156	151	114	1.325	0.000217483	1.29e-05	4.7e-05	0.000277	0.859736
2019	AT-DOE	8160	151	114	1.325	0.000220798	1.31e-05	4.75e-05	0.000281	0.860265
2019	AT-DOE	8164	151	114	1.325	0.000223379	1.37e-05	4.78e-05	0.000285	0.860909
2019	AT-DOE	8168	151	114	1.325	0.000226079	1.46e-05	4.81e-05	0.000289	0.861718
2019	AT-DOE	8172	151	114	1.325	0.000229416	1.56e-05	4.86e-05	0.000294	0.862193
2019	AT-DOE	8176	151	114	1.325	0.000233307	1.64e-05	4.95e-05	0.000299	0.861895
2019	AT-DOE	8180	151	114	1.325	0.000237563	1.69e-05	5.06e-05	0.000305	0.861412
2019	AT-DOE	8184	151	114	1.325	0.000242122	1.71e-05	5.15e-05	0.000311	0.861699
2019	AT-DOE	8188	151	114	1.325	0.000246793	1.73e-05	5.21e-05	0.000316	0.862501
2019	AT-DOE	8192	151	114	1.325	0.000251084	1.75e-05	5.31e-05	0.000322	0.862276
2019	AT-DOE	8196	151	114	1.325	0.000254789	1.76e-05	5.47e-05	0.000327	0.860473
2019	AT-DOE	8200	151	114	1.325	0.000258556	1.77e-05	5.63e-05	0.000333	0.85881
2019	AT-DOE	8204	151	114	1.325	0.000263111	1.77e-05	5.72e-05	0.000338	0.859022
2019	AT-DOE	8208	151	114	1.325	0.000268065	1.78e-05	5.76e-05	0.000343	0.860428
2019	AT-DOE	8212	151	114	1.325	0.000272277	1.82e-05	5.82e-05	0.000349	0.861043
2019	AT-DOE	8216	151	114	1.325	0.0002755	1.87e-05	5.92e-05	0.000353	0.860401
2019	AT-DOE	8220	151	114	1.325	0.000278815	1.92e-05	6.01e-05	0.000358	0.86001
2019	AT-DOE	8224	151	114	1.325	0.000283112	1.95e-05	6.06e-05	0.000363	0.860984
2019	AT-DOE	8228	151	114	1.325	0.000287876	1.98e-05	6.09e-05	0.000369	0.862417
2019	AT-DOE	8232	151	114	1.325	0.000292146	1.99e-05	6.15e-05	0.000373	0.862961
2019	AT-DOE	8236	151	114	1.325	0.000295902	1.96e-05	6.25e-05	0.000378	0.862575
2019	AT-DOE	8240	151	114	1.325	0.000299647	1.91e-05	6.36e-05	0.000382	0.861945
2019	AT-DOE	8244	151	114	1.325	0.000303354	1.88e-05	6.47e-05	0.000387	0.86141
2019	AT-DOE	8248	151	114	1.325	0.00030661	1.91e-05	6.57e-05	0.000391	0.860781
2019	AT-DOE	8252	151	114	1.325	0.000309483	1.98e-05	6.68e-05	0.000396	0.860006
2019	AT-DOE	8256	151	114	1.325	0.000312411	2.06e-05	6.77e-05	0.000401	0.859505
2019	AT-DOE	8260	151	114	1.325	0.000315488	2.12e-05	6.82e-05	0.000405	0.859712
2019	AT-DOE	8264	151	114	1.325	0.000318561	2.13e-05	6.84e-05	0.000408	0.860574
2019	AT-DOE	8268	151	114	1.325	0.000321666	2.09e-05	6.86e-05	0.000411	0.861447
2019	AT-DOE	8272	151	114	1.325	0.000324942	2.04e-05	6.91e-05	0.000414	0.861649
2019	AT-DOE	8276	151	114	1.325	0.000328269	2.02e-05	7.01e-05	0.000419	0.861283
2019	AT-DOE	8280	151	114	1.325	0.000331378	2.06e-05	7.07e-05	0.000423	0.861368
2019	AT-DOE	8284	151	114	1.325	0.00033442	2.1e-05	7.05e-05	0.000426	0.862791
2019	AT-DOE	8288	151	114	1.325	0.00033773	2.11e-05	6.98e-05	0.000429	0.865031
2019	AT-DOE	8292	151	114	1.325	0.000340813	2.1e-05	6.96e-05	0.000431	0.866458
2019	AT-DOE	8296	151	114	1.325	0.000342508	2.08e-05	7.01e-05	0.000433	0.866142
2019	AT-DOE	8300	151	114	1.325	0.000342334	2.06e-05	7.1e-05	0.000434	0.864659
2019	AT-DOE	8304	151	114	1.325	0.000341164	2.07e-05	7.17e-05	0.000434	0.863061
2019	AT-DOE	8308	151	114	1.325	0.000340384	2.09e-05	7.23e-05	0.000434	0.861759
2019	AT-DOE	8312	151	114	1.325	0.000340704	2.11e-05	7.31e-05	0.000435	0.860608
2019	AT-DOE	8316	151	114	1.325	0.000341898	2.11e-05	7.4e-05	0.000437	0.859524
2019	AT-DOE	8320	151	114	1.325	0.000343255	2.1e-05	7.5e-05	0.000439	0.858489
2019	AT-DOE	8324	151	114	1.325	0.000344213	2.1e-05	7.58e-05	0.000441	0.857499
2019	AT-DOE	8328	151	114	1.325	0.000344859	2.11e-05	7.63e-05	0.000442	0.856962
2019	AT-DOE	8332	151	114	1.325	0.000345713	2.1e-05	7.62e-05	0.000443	0.857357
2019	AT-DOE	8336	151	114	1.325	0.000347026	2.07e-05	7.58e-05	0.000443	0.858529
2019	AT-DOE	8340	151	114	1.325	0.000348498	2.03e-05	7.51e-05	0.000444	0.860048
2019	AT-DOE	8344	151	114	1.325	0.000349414	2.01e-05	7.43e-05	0.000444	0.861696
2019	AT-DOE	8348	151	114	1.325	0.000349119	2.05e-05	7.34e-05	0.000443	0.863101
2019	AT-DOE	8352	151	114	1.325	0.000347624	2.11e-05	7.28e-05	0.000441	0.863558
2019	AT-DOE	8356	151	114	1.325	0.000345501	2.16e-05	7.29e-05	0.00044	0.862581
2019	AT-DOE	8360	151	114	1.325	0.000343191	2.17e-05	7.37e-05	0.000439	0.860534
2019	AT-DOE	8364	151	114	1.325	0.000340792	2.17e-05	7.44e-05	0.000437	0.858468
2019	AT-DOE	8368	151	114	1.325	0.000338426	2.16e-05	7.46e-05	0.000435	0.857308
2019	AT-DOE	8372	151	114	1.325	0.000336325	2.18e-05	7.42e-05	0.000432	0.857204
2019	AT-DOE	8376	151	114	1.325	0.000334455	2.22e-05	7.37e-05	0.00043	0.857451
2019	AT-DOE	8380	151	114	1.325	0.000332631	2.27e-05	7.33e-05	0.000429	0.857348
2019	AT-DOE	8384	151	114	1.325	0.000330948	2.25e-05	7.32e-05	0.000427	0.857017
2019	AT-DOE	8388	151	114	1.325	0.000329484	2.16e-05	7.29e-05	0.000424	0.856961
2019	AT-DOE	8392	151	114	1.325	0.000327634	2.08e-05	7.24e-05	0.000421	0.857014
2019	AT-DOE	8396	151	114	1.325	0.000324361	2.06e-05	7.22e-05	0.000417	0.856165
2019	AT-DOE	8400	151	114	1.325	0.000319469	2.08e-05	7.24e-05	0.000413	0.853871
2019	AT-DOE	8404	151	114	1.325	0.000314154	2.06e-05	7.27e-05	0.000407	0.851272
2019	AT-DOE	8408	151	114	1.325	0.000309886	1.98e-05	7.23e-05	0.000402	0.850318
2019	AT-DOE	8412	151	114	1.325	0.000306886	1.92e-05	7.09e-05	0.000397	0.851484
2019	AT-DOE	8416	151	114	1.325	0.00030388	1.9e-05	6.93e-05	0.000392	0.853076
2019	AT-DOE	8420	151	114	1.325	0.000299485	1.92e-05	6.83e-05	0.000387	0.853219
2019	AT-DOE	8424	151	114	1.325	0.000293832	1.97e-05	6.76e-05	0.000381	0.852004
2019	AT-DOE	8428	151	114	1.325	0.00028843	1.98e-05	6.68e-05	0.000375	0.851204
2019	AT-DOE	8432	151	114	1.325	0.00028414	1.93e-05	6.55e-05	0.000369	0.851782
2019	AT-DOE	8436	151	114	1.325	0.000280077	1.82e-05	6.41e-05	0.000362	0.852732
2019	AT-DOE	8440	151	114	1.325	0.000275028	1.72e-05	6.29e-05	0.000355	0.852846
2019	AT-DOE	8444	151	114	1.325	0.000269051	1.67e-05	6.18e-05	0.000348	0.852223
2019	AT-DOE	8448	151	114	1.325	0.000262923	1.66e-05	6.07e-05	0.00034	0.851679
2019	AT-DOE	8452	151	114	1.325	0.000256632	1.65e-05	5.94e-05	0.000332	0.851347
2019	AT-DOE	8456	151	114	1.325	0.000249669	1.64e-05	5.82e-05	0.000324	0.850478
2019	AT-DOE	8460	151	114	1.325	0.000242423	1.62e-05	5.72e-05	0.000316	0.848892
2019	AT-DOE	8464	151	114	1.325	0.000235869	1.6e-05	5.62e-05	0.000308	0.847519
2019	AT-DOE	8468	151	114	1.325	0.000230146	1.57e-05	5.51e-05	0.000301	0.847037
2019	AT-DOE	8472	151	114	1.325	0.000224468	1.55e-05	5.38e-05	0.000294	0.846809
2019	AT-DOE	8476	151	114	1.325	0.000218223	1.55e-05	5.28e-05	0.000286	0.84569
2019	AT-DOE	8480	151	114	1.325	0.000211537	1.54e-05	5.19e-05	0.000279	0.843772
2019	AT-DOE	8484	151	114	1.325	0.000204782	1.51e-05	5.08e-05	0.000271	0.842387
2019	AT-DOE	8488	151	114	1.325	0.000198012	1.45e-05	4.92e-05	0.000262	0.842044
2019	AT-DOE	8492	151	114	1.325	0.000191092	1.41e-05	4.76e-05	0.000253	0.841801
2019	AT-DOE	8496	151	114	1.325	0.000184115	1.38e-05	4.61e-05	0.000244	0.84102
2019	AT-DOE	8500	151	114	1.325	0.00017765	1.36e-05	4.47e-05	0.000236	0.840536
2019	AT-DOE	8504	151	114	1.325	0.000172442	1.33e-05	4.3e-05	0.000229	0.841584
2019	AT-DOE	8508	151	114	1.325	0.000168419	1.28e-05	4.14e-05	0.000223	0.843367
2019	AT-DOE	8512	151	114	1.325	0.00016438	1.21e-05	4.05e-05	0.000217	0.843307
2019	AT-DOE	8516	151	114	1.325	0.000159177	1.13e-05	4e-05	0.000211	0.840443
2019	AT-DOE	8520	151	114	1.325	0.000152696	1.05e-05	3.96e-05	0.000203	0.836342
2019	AT-DOE	8524	151	114	1.325	0.000145521	9.95e-06	3.87e-05	0.000194	0.832814
2019	AT-DOE	8528	151	114	1.325	0.000138077	9.76e-06	3.76e-05	0.000185	0.829623
2019	AT-DOE	8532	151	114	1.325	0.00013076	9.89e-06	3.65e-05	0.000177	0.825868
2019	AT-DOE	8536	151	114	1.325	0.000124407	1e-05	3.54e-05	0.00017	0.823289
2019	AT-DOE	8540	151	114	1.325	0.000119586	9.84e-06	3.37e-05	0.000163	0.824771
2019	AT-DOE	8544	151	114	1.325	0.000115589	9.28e-06	3.15e-05	0.000156	0.829383
2019	AT-DOE	8548	151	114	1.325	0.000111058	8.63e-06	2.95e-05	0.000149	0.832895
2019	AT-DOE	8552	151	114	1.325	0.00010544	8.19e-06	2.8e-05	0.000142	0.832921
2019	AT-DOE	8556	151	114	1.325	9.91e-05	8.02e-06	2.69e-05	0.000134	0.829918
2019	AT-DOE	8560	151	114	1.325	9.25e-05	8.03e-06	2.61e-05	0.000127	0.824403
2019	AT-DOE	8564	151	114	1.325	8.59e-05	7.94e-06	2.56e-05	0.000119	0.816114
2019	AT-DOE	8568	151	114	1.325	7.97e-05	7.53e-06	2.54e-05	0.000113	0.806375
2019	AT-DOE	8572	151	114	1.325	7.44e-05	6.77e-06	2.48e-05	0.000106	0.798953
2019	AT-DOE	8576	151	114	1.325	6.99e-05	5.96e-06	2.37e-05	9.96e-05	0.796106
2019	AT-DOE	8580	151	114	1.325	6.58e-05	5.39e-06	2.23e-05	9.36e-05	0.796092
2019	AT-DOE	8584	151	114	1.325	6.21e-05	5.03e-06	2.09e-05	8.81e-05	0.797183
2019	AT-DOE	8588	151	114	1.325	5.88e-05	4.57e-06	1.95e-05	8.29e-05	0.799947
2019	AT-DOE	8592	151	114	1.325	5.57e-05	3.97e-06	1.81e-05	7.77e-05	0.803313
2019	AT-DOE	8596	151	114	1.325	5.2e-05	3.51e-06	1.68e-05	7.23e-05	0.803797
2019	AT-DOE	8600	151	114	1.325	4.77e-05	3.31e-06	1.58e-05	6.68e-05	0.79975
2019	AT-DOE	8604	151	114	1.325	4.32e-05	3.21e-06	1.5e-05	6.14e-05	0.792977
2019	AT-DOE	8608	151	114	1.325	3.91e-05	3.06e-06	1.41e-05	5.63e-05	0.78583
2019	AT-DOE	8612	151	114	1.325	3.53e-05	2.93e-06	1.32e-05	5.14e-05	0.780239
2019	AT-DOE	8616	151	114	1.325	3.18e-05	2.81e-06	1.2e-05	4.66e-05	0.778621
2019	AT-DOE	8620	151	114	1.325	2.88e-05	2.66e-06	1.08e-05	4.22e-05	0.78024
2019	AT-DOE	8624	151	114	1.325	2.6e-05	2.48e-06	9.68e-06	3.82e-05	0.780951
2019	AT-DOE	8628	151	114	1.325	2.31e-05	2.4e-06	8.8e-06	3.43e-05	0.776507
2019	AT-DOE	8632	151	114	1.325	1.98e-05	2.43e-06	8.11e-06	3.04e-05	0.764099
2019	AT-DOE	8636	151	114	1.325	1.67e-05	2.4e-06	7.58e-06	2.67e-05	0.744526
2019	AT-DOE	8640	151	114	1.325	1.42e-05	2.18e-06	7.19e-06	2.36e-05	0.72359
2019	AT-DOE	8644	151	114	1.325	1.26e-05	1.82e-06	6.75e-06	2.12e-05	0.71255
2019	AT-DOE	8648	151	114	1.325	1.18e-05	1.39e-06	6.08e-06	1.93e-05	0.719941
2019	AT-DOE	8652	151	114	1.325	1.12e-05	1e-06	5.07e-06	1.73e-05	0.745062
2019	AT-DOE	8656	151	114	1.325	1.07e-05	6.71e-07	4.23e-06	1.56e-05	0.769578
2019	AT-DOE	8660	151	114	1.325	1.02e-05	5.09e-07	3.62e-06	1.43e-05	0.788091
2019	AT-DOE	8664	151	114	1.325	1.01e-05	3.38e-07	3.3e-06	1.37e-05	0.801743
2019	AT-DOE	8668	151	114	1.325	1.04e-05	2.81e-07	3.03e-06	1.37e-05	0.819696
2019	AT-DOE	8672	151	114	1.325	1.1e-05	3.51e-07	2.68e-06	1.4e-05	0.84429
2019	AT-DOE	8676	151	114	1.325	1.18e-05	4.69e-07	2.38e-06	1.46e-05	0.867786
2019	AT-DOE	8680	151	114	1.325	1.3e-05	5.44e-07	2.38e-06	1.59e-05	0.878513
2019	AT-DOE	8684	151	114	1.325	1.47e-05	6.01e-07	2.62e-06	1.79e-05	0.881163
2019	AT-DOE	8688	151	114	1.325	1.68e-05	7.36e-07	2.87e-06	2.04e-05	0.885483
2019	AT-DOE	8692	151	114	1.325	1.91e-05	9.36e-07	3e-06	2.3e-05	0.893986
2019	AT-DOE	8696	151	114	1.325	2.16e-05	1.04e-06	3.03e-06	2.57e-05	0.904194
2019	AT-DOE	8700	151	114	1.325	2.45e-05	9.34e-07	3.17e-06	2.86e-05	0.91101
2019	AT-DOE	8704	151	114	1.325	2.79e-05	7.19e-07	3.59e-06	3.22e-05	0.911527
2019	AT-DOE	8708	151	114	1.325	3.19e-05	5.96e-07	4.21e-06	3.67e-05	0.90958
2019	AT-DOE	8712	151	114	1.325	3.67e-05	6.37e-07	4.87e-06	4.22e-05	0.909003
2019	AT-DOE	8716	151	114	1.325	4.19e-05	8.08e-07	5.48e-06	4.82e-05	0.910203
2019	AT-DOE	8720	151	114	1.325	4.7e-05	1.06e-06	6.02e-06	5.41e-05	0.911886
2019	AT-DOE	8724	151	114	1.325	5.18e-05	1.36e-06	6.62e-06	5.98e-05	0.911994
2019	AT-DOE	8728	151	114	1.325	5.65e-05	1.71e-06	7.52e-06	6.58e-05	0.9088
2019	AT-DOE	8732	151	114	1.325	6.18e-05	2.08e-06	8.79e-06	7.26e-05	0.902986
2019	AT-DOE	8736	151	114	1.325	6.77e-05	2.41e-06	1.02e-05	8.03e-05	0.898148
2019	AT-DOE	8740	151	114	1.325	7.45e-05	2.59e-06	1.14e-05	8.85e-05	0.896845
2019	AT-DOE	8744	151	114	1.325	8.18e-05	2.69e-06	1.24e-05	9.68e-05	0.89725
2019	AT-DOE	8748	151	114	1.325	8.88e-05	2.91e-06	1.37e-05	0.000105	0.895743
2019	AT-DOE	8752	151	114	1.325	9.56e-05	3.4e-06	1.54e-05	0.000114	0.891782
2019	AT-DOE	8756	151	114	1.325	0.00010233	4.03e-06	1.7e-05	0.000123	0.888367
2019	AT-DOE	8760	151	114	1.325	0.000109847	4.6e-06	1.84e-05	0.000133	0.887759
2019	AT-DOE	8764	151	114	1.325	0.000118182	5.1e-06	1.98e-05	0.000143	0.88784
2019	AT-DOE	8768	151	114	1.325	0.000126576	5.78e-06	2.18e-05	0.000154	0.88512
2019	AT-DOE	8772	151	114	1.325	0.000134642	6.79e-06	2.43e-05	0.000166	0.880157
2019	AT-DOE	8776	151	114	1.325	0.000143227	7.88e-06	2.67e-05	0.000178	0.876761
2019	AT-DOE	8780	151	114	1.325	0.000153498	8.49e-06	2.85e-05	0.00019	0.877154
2019	AT-DOE	8784	151	114	1.325	0.000165276	8.5e-06	2.99e-05	0.000204	0.8797
2019	AT-DOE	8788	151	114	1.325	0.000177089	8.53e-06	3.15e-05	0.000217	0.881582
2019	AT-DOE	8792	151	114	1.325	0.000187894	8.96e-06	3.33e-05	0.00023	0.882155
2019	AT-DOE	8796	151	114	1.325	0.000198148	9.4e-06	3.5e-05	0.000243	0.88236
2019	AT-DOE	8800	151	114	1.325	0.000208731	9.41e-06	3.69e-05	0.000255	0.88216
2019	AT-DOE	8804	151	114	1.325	0.000219588	9.41e-06	3.95e-05	0.000268	0.880599
2019	AT-DOE	8808	151	114	1.325	0.000230185	1e-05	4.25e-05	0.000283	0.87767
2019	AT-DOE	8812	151	114	1.325	0.000240255	1.14e-05	4.57e-05	0.000297	0.87456
2019	AT-DOE	8816	151	114	1.325	0.000249695	1.28e-05	4.85e-05	0.000311	0.872103
2019	AT-DOE	8820	151	114	1.325	0.000259071	1.36e-05	5.11e-05	0.000324	0.870357
2019	AT-DOE	8824	151	114	1.325	0.000269794	1.36e-05	5.36e-05	0.000337	0.869615
2019	AT-DOE	8828	151	114	1.325	0.000282274	1.33e-05	5.58e-05	0.000351	0.87014
2019	AT-DOE	8832	151	114	1.325	0.000294492	1.34e-05	5.78e-05	0.000366	0.871076
2019	AT-DOE	8836	151	114	1.325	0.000303971	1.41e-05	5.97e-05	0.000378	0.870982
2019	AT-DOE	8840	151	114	1.325	0.000310952	1.55e-05	6.18e-05	0.000388	0.869524
2019	AT-DOE	8844	151	114	1.325	0.000318063	1.69e-05	6.41e-05	0.000399	0.868059
2019	AT-DOE	8848	151	114	1.325	0.000326922	1.78e-05	6.59e-05	0.000411	0.867961
2019	AT-DOE	8852	151	114	1.325	0.00033631	1.83e-05	6.75e-05	0.000422	0.868496
2019	AT-DOE	8856	151	114	1.325	0.000344314	1.88e-05	6.95e-05	0.000433	0.867808
2019	AT-DOE	8860	151	114	1.325	0.000350495	1.96e-05	7.23e-05	0.000442	0.865235
2019	AT-DOE	8864	151	114	1.325	0.000355549	2e-05	7.55e-05	0.000451	0.86186
2019	AT-DOE	8868	151	114	1.325	0.000360462	1.98e-05	7.82e-05	0.000458	0.859232
2019	AT-DOE	8872	151	114	1.325	0.000366146	1.92e-05	8.03e-05	0.000466	0.857914
2019	AT-DOE	8876	151	114	1.325	0.000373005	1.9e-05	8.19e-05	0.000474	0.85784
2019	AT-DOE	8880	151	114	1.325	0.000380243	1.99e-05	8.28e-05	0.000483	0.85879
2019	AT-DOE	8884	151	114	1.325	0.000386172	2.14e-05	8.33e-05	0.000491	0.859951
2019	AT-DOE	8888	151	114	1.325	0.000390004	2.3e-05	8.39e-05	0.000497	0.860271
2019	AT-DOE	8892	151	114	1.325	0.000392951	2.42e-05	8.5e-05	0.000502	0.859725
2019	AT-DOE	8896	151	114	1.325	0.000396811	2.45e-05	8.61e-05	0.000507	0.859282
2019	AT-DOE	8900	151	114	1.325	0.000401969	2.4e-05	8.71e-05	0.000513	0.859418
2019	AT-DOE	8904	151	114	1.325	0.000407149	2.36e-05	8.81e-05	0.000519	0.859589
2019	AT-DOE	8908	151	114	1.325	0.000411034	2.38e-05	8.91e-05	0.000524	0.859376
2019	AT-DOE	8912	151	114	1.325	0.000414011	2.41e-05	8.99e-05	0.000528	0.859177
2019	AT-DOE	8916	151	114	1.325	0.000417677	2.33e-05	9.06e-05	0.000532	0.859375
2019	AT-DOE	8920	151	114	1.325	0.000422961	2.11e-05	9.14e-05	0.000535	0.859726
2019	AT-DOE	8924	151	114	1.325	0.000428971	1.85e-05	9.27e-05	0.00054	0.859835
2019	AT-DOE	8928	151	114	1.325	0.000433627	1.72e-05	9.37e-05	0.000545	0.85983
2019	AT-DOE	8932	151	114	1.325	0.000435578	1.82e-05	9.4e-05	0.000548	0.859906
2019	AT-DOE	8936	151	114	1.325	0.000435004	2.08e-05	9.42e-05	0.00055	0.859586
2019	AT-DOE	8940	151	114	1.325	0.000433097	2.34e-05	9.47e-05	0.000551	0.85834
2019	AT-DOE	8944	151	114	1.325	0.000431993	2.49e-05	9.55e-05	0.000552	0.85702
2019	AT-DOE	8948	151	114	1.325	0.000433705	2.5e-05	9.58e-05	0.000555	0.857074
2019	AT-DOE	8952	151	114	1.325	0.000438259	2.41e-05	9.58e-05	0.000558	0.858365
2019	AT-DOE	8956	151	114	1.325	0.000443696	2.29e-05	9.6e-05	0.000563	0.859571
2019	AT-DOE	8960	151	114	1.325	0.000447947	2.22e-05	9.66e-05	0.000567	0.860051
2019	AT-DOE	8964	151	114	1.325	0.000450734	2.25e-05	9.7e-05	0.00057	0.860232
2019	AT-DOE	8968	151	114	1.325	0.000453146	2.3e-05	9.73e-05	0.000573	0.860564
2019	AT-DOE	8972	151	114	1.325	0.00045584	2.25e-05	9.73e-05	0.000576	0.861202
2019	AT-DOE	8976	151	114	1.325	0.000458423	2.07e-05	9.68e-05	0.000576	0.862488
2019	AT-DOE	8980	151	114	1.325	0.000459885	1.91e-05	9.57e-05	0.000575	0.864246
2019	AT-DOE	8984	151	114	1.325	0.00045996	1.89e-05	9.44e-05	0.000573	0.865854
2019	AT-DOE	8988	151	114	1.325	0.000460174	2e-05	9.34e-05	0.000574	0.867223
2019	AT-DOE	8992	151	114	1.325	0.000461885	2.14e-05	9.28e-05	0.000576	0.868347
2019	AT-DOE	8996	151	114	1.325	0.000463972	2.26e-05	9.29e-05	0.000579	0.868706
2019	AT-DOE	9000	151	114	1.325	0.000464304	2.41e-05	9.35e-05	0.000582	0.868076
2019	AT-DOE	9004	151	114	1.325	0.00046242	2.64e-05	9.41e-05	0.000583	0.86685
2019	AT-DOE	9008	151	114	1.325	0.000459967	2.87e-05	9.47e-05	0.000583	0.865509
2019	AT-DOE	9012	151	114	1.325	0.000459199	2.92e-05	9.49e-05	0.000583	0.865063
2019	AT-DOE	9016	151	114	1.325	0.000461265	2.74e-05	9.4e-05	0.000583	0.86674
2019	AT-DOE	9020	151	114	1.325	0.000465109	2.5e-05	9.2e-05	0.000582	0.870137
2019	AT-DOE	9024	151	114	1.325	0.000468177	2.34e-05	9.04e-05	0.000582	0.872846
2019	AT-DOE	9028	151	114	1.325	0.000469261	2.25e-05	9.05e-05	0.000582	0.872986
2019	AT-DOE	9032	151	114	1.325	0.000469445	2.2e-05	9.19e-05	0.000583	0.871261
2019	AT-DOE	9036	151	114	1.325	0.000469975	2.18e-05	9.33e-05	0.000585	0.869688
2019	AT-DOE	9040	151	114	1.325	0.00047058	2.22e-05	9.39e-05	0.000587	0.869127
2019	AT-DOE	9044	151	114	1.325	0.000469927	2.28e-05	9.4e-05	0.000587	0.868857
2019	AT-DOE	9048	151	114	1.325	0.000467682	2.33e-05	9.39e-05	0.000585	0.868351
2019	AT-DOE	9052	151	114	1.325	0.000465951	2.37e-05	9.34e-05	0.000583	0.868581
2019	AT-DOE	9056	151	114	1.325	0.000467421	2.36e-05	9.2e-05	0.000583	0.87065
2019	AT-DOE	9060	151	114	1.325	0.000471626	2.3e-05	9.04e-05	0.000585	0.873599
2019	AT-DOE	9064	151	114	1.325	0.000474907	2.29e-05	8.96e-05	0.000587	0.875368
2019	AT-DOE	9068	151	114	1.325	0.000475129	2.41e-05	8.96e-05	0.000589	0.875445
2019	AT-DOE	9072	151	114	1.325	0.000474331	2.57e-05	8.98e-05	0.00059	0.875033
2019	AT-DOE	9076	151	114	1.325	0.000475025	2.63e-05	8.99e-05	0.000591	0.874972
2019	AT-DOE	9080	151	114	1.325	0.000476529	2.58e-05	9.06e-05	0.000593	0.874552
2019	AT-DOE	9084	151	114	1.325	0.000476924	2.53e-05	9.16e-05	0.000594	0.873389
2019	AT-DOE	9088	151	114	1.325	0.000476299	2.56e-05	9.23e-05	0.000594	0.872362
2019	AT-DOE	9092	151	114	1.325	0.000476582	2.58e-05	9.24e-05	0.000595	0.872328
2019	AT-DOE	9096	151	114	1.325	0.000479049	2.51e-05	9.22e-05	0.000596	0.87311
2019	AT-DOE	9100	151	114	1.325	0.000483025	2.35e-05	9.24e-05	0.000599	0.873857
2019	AT-DOE	9104	151	114	1.325	0.00048675	2.2e-05	9.27e-05	0.000601	0.874383
2019	AT-DOE	9108	151	114	1.325	0.000488971	2.16e-05	9.22e-05	0.000603	0.875424
2019	AT-DOE	9112	151	114	1.325	0.000489759	2.2e-05	9.06e-05	0.000602	0.877456
2019	AT-DOE	9116	151	114	1.325	0.000489403	2.22e-05	8.85e-05	0.0006	0.879929
2019	AT-DOE	9120	151	114	1.325	0.000487379	2.18e-05	8.68e-05	0.000596	0.881556
2019	AT-DOE	9124	151	114	1.325	0.000483147	2.16e-05	8.62e-05	0.000591	0.881278
2019	AT-DOE	9128	151	114	1.325	0.000477167	2.24e-05	8.68e-05	0.000586	0.879231
2019	AT-DOE	9132	151	114	1.325	0.000471297	2.45e-05	8.79e-05	0.000584	0.876663
2019	AT-DOE	9136	151	114	1.325	0.000468497	2.65e-05	8.86e-05	0.000584	0.875135
2019	AT-DOE	9140	151	114	1.325	0.000470757	2.66e-05	8.88e-05	0.000586	0.875334
2019	AT-DOE	9144	151	114	1.325	0.000476703	2.46e-05	8.91e-05	0.00059	0.876423
2019	AT-DOE	9148	151	114	1.325	0.000482435	2.24e-05	8.97e-05	0.000594	0.877001
2019	AT-DOE	9152	151	114	1.325	0.000485363	2.14e-05	9.05e-05	0.000597	0.876685
2019	AT-DOE	9156	151	114	1.325	0.000486028	2.16e-05	9.1e-05	0.000599	0.876243
2019	AT-DOE	9160	151	114	1.325	0.00048558	2.23e-05	9.08e-05	0.000599	0.876342
2019	AT-DOE	9164	151	114	1.325	0.000483402	2.3e-05	9.01e-05	0.000596	0.876736
2019	AT-DOE	9168	151	114	1.325	0.000478805	2.39e-05	8.89e-05	0.000592	0.87705
2019	AT-DOE	9172	151	114	1.325	0.000473313	2.48e-05	8.75e-05	0.000586	0.877608
2019	AT-DOE	9176	151	114	1.325	0.000469437	2.57e-05	8.59e-05	0.000581	0.878677
2019	AT-DOE	9180	151	114	1.325	0.000467948	2.64e-05	8.49e-05	0.000579	0.879557
2019	AT-DOE	9184	151	114	1.325	0.000467825	2.62e-05	8.5e-05	0.000579	0.879415
2019	AT-DOE	9188	151	114	1.325	0.000468921	2.5e-05	8.54e-05	0.000579	0.879111
2019	AT-DOE	9192	151	114	1.325	0.000472521	2.32e-05	8.49e-05	0.000581	0.880565
2019	AT-DOE	9196	151	114	1.325	0.000478334	2.14e-05	8.35e-05	0.000583	0.883585
2019	AT-DOE	9200	151	114	1.325	0.000482936	1.99e-05	8.25e-05	0.000585	0.885742
2019	AT-DOE	9204	151	114	1.325	0.000482713	1.89e-05	8.26e-05	0.000584	0.885627
2019	AT-DOE	9208	151	114	1.325	0.000477712	1.88e-05	8.29e-05	0.000579	0.884203
2019	AT-DOE	9212	151	114	1.325	0.000471475	1.98e-05	8.25e-05	0.000574	0.883341
2019	AT-DOE	9216	151	114	1.325	0.000466965	2.15e-05	8.14e-05	0.00057	0.883677
2019	AT-DOE	9220	151	114	1.325	0.000464202	2.25e-05	8.03e-05	0.000567	0.884466
2019	AT-DOE	9224	151	114	1.325	0.000461693	2.26e-05	7.92e-05	0.000564	0.885343
2019	AT-DOE	9228	151	114	1.325	0.000458342	2.27e-05	7.78e-05	0.000559	0.886481
2019	AT-DOE	9232	151	114	1.325	0.000454702	2.33e-05	7.62e-05	0.000554	0.887728
2019	AT-DOE	9236	151	114	1.325	0.000452824	2.38e-05	7.48e-05	0.000551	0.889135
2019	AT-DOE	9240	151	114	1.325	0.000453834	2.35e-05	7.38e-05	0.000551	0.890696
2019	AT-DOE	9244	151	114	1.325	0.00045671	2.27e-05	7.37e-05	0.000553	0.891399
2019	AT-DOE	9248	151	114	1.325	0.000459553	2.18e-05	7.49e-05	0.000556	0.890454
2019	AT-DOE	9252	151	114	1.325	0.000461269	2.11e-05	7.65e-05	0.000559	0.888758
2019	AT-DOE	9256	151	114	1.325	0.000462244	2.03e-05	7.7e-05	0.000559	0.888354
2019	AT-DOE	9260	151	114	1.325	0.000462915	1.95e-05	7.58e-05	0.000558	0.890053
2019	AT-DOE	9264	151	114	1.325	0.00046242	1.92e-05	7.4e-05	0.000556	0.892266
2019	AT-DOE	9268	151	114	1.325	0.000459803	1.95e-05	7.27e-05	0.000552	0.893376
2019	AT-DOE	9272	151	114	1.325	0.000455605	2.05e-05	7.18e-05	0.000548	0.893677
2019	AT-DOE	9276	151	114	1.325	0.000451371	2.11e-05	7.08e-05	0.000543	0.894161
2019	AT-DOE	9280	151	114	1.325	0.000448524	2.08e-05	6.96e-05	0.000539	0.89515
2019	AT-DOE	9284	151	114	1.325	0.000447017	1.97e-05	6.86e-05	0.000535	0.896134
2019	AT-DOE	9288	151	114	1.325	0.000445188	1.84e-05	6.83e-05	0.000532	0.896235
2019	AT-DOE	9292	151	114	1.325	0.000442328	1.76e-05	6.85e-05	0.000528	0.895349
2019	AT-DOE	9296	151	114	1.325	0.000439665	1.76e-05	6.89e-05	0.000526	0.894296
2019	AT-DOE	9300	151	114	1.325	0.000438707	1.89e-05	6.92e-05	0.000527	0.89359
2019	AT-DOE	9304	151	114	1.325	0.000440044	2.11e-05	6.99e-05	0.000531	0.892973
2019	AT-DOE	9308	151	114	1.325	0.000443398	2.27e-05	7.09e-05	0.000537	0.892363
2019	AT-DOE	9312	151	114	1.325	0.000447025	2.24e-05	7.16e-05	0.000541	0.892127
2019	AT-DOE	9316	151	114	1.325	0.00044755	2.05e-05	7.17e-05	0.00054	0.892151
2019	AT-DOE	9320	151	114	1.325	0.00044293	1.89e-05	7.12e-05	0.000533	0.891853
2019	AT-DOE	9324	151	114	1.325	0.000435234	1.84e-05	7.04e-05	0.000524	0.891226
2019	AT-DOE	9328	151	114	1.325	0.000429028	1.82e-05	6.91e-05	0.000516	0.891641
2019	AT-DOE	9332	151	114	1.325	0.000426371	1.77e-05	6.69e-05	0.000511	0.894114
2019	AT-DOE	9336	151	114	1.325	0.000425378	1.73e-05	6.44e-05	0.000507	0.897411
2019	AT-DOE	9340	151	114	1.325	0.000424601	1.75e-05	6.29e-05	0.000505	0.899413
2019	AT-DOE	9344	151	114	1.325	0.000424992	1.76e-05	6.33e-05	0.000506	0.89897
2019	AT-DOE	9348	151	114	1.325	0.000427689	1.68e-05	6.47e-05	0.000509	0.897533
2019	AT-DOE	9352	151	114	1.325	0.000432006	1.55e-05	6.49e-05	0.000512	0.898204
2019	AT-DOE	9356	151	114	1.325	0.000434887	1.5e-05	6.3e-05	0.000513	0.90148
2019	AT-DOE	9360	151	114	1.325	0.000433596	1.63e-05	6.04e-05	0.00051	0.904804
2019	AT-DOE	9364	151	114	1.325	0.000428314	1.91e-05	5.89e-05	0.000506	0.905928
2019	AT-DOE	9368	151	114	1.325	0.000421559	2.25e-05	5.89e-05	0.000503	0.904668
2019	AT-DOE	9372	151	114	1.325	0.000416105	2.47e-05	5.94e-05	0.0005	0.902704
2019	AT-DOE	9376	151	114	1.325	0.000412466	2.42e-05	5.96e-05	0.000496	0.901667
2019	AT-DOE	9380	151	114	1.325	0.00040912	2.19e-05	5.92e-05	0.00049	0.901615
2019	AT-DOE	9384	151	114	1.325	0.000405077	2.02e-05	5.84e-05	0.000484	0.901909
2019	AT-DOE	9388	151	114	1.325	0.00040153	1.96e-05	5.74e-05	0.000479	0.902626
2019	AT-DOE	9392	151	114	1.325	0.000400377	1.88e-05	5.65e-05	0.000476	0.903817
2019	AT-DOE	9396	151	114	1.325	0.000400942	1.77e-05	5.61e-05	0.000475	0.904557
2019	AT-DOE	9400	151	114	1.325	0.000400773	1.69e-05	5.63e-05	0.000474	0.90421
2019	AT-DOE	9404	151	114	1.325	0.000399339	1.7e-05	5.65e-05	0.000473	0.903598
2019	AT-DOE	9408	151	114	1.325	0.000398403	1.71e-05	5.6e-05	0.000472	0.904097
2019	AT-DOE	9412	151	114	1.325	0.000398397	1.69e-05	5.49e-05	0.00047	0.905851
2019	AT-DOE	9416	151	114	1.325	0.000397657	1.64e-05	5.34e-05	0.000467	0.908001
2019	AT-DOE	9420	151	114	1.325	0.000395659	1.54e-05	5.2e-05	0.000463	0.909712
2019	AT-DOE	9424	151	114	1.325	0.000393879	1.41e-05	5.13e-05	0.000459	0.910497
2019	AT-DOE	9428	151	114	1.325	0.000393091	1.33e-05	5.11e-05	0.000457	0.910628
2019	AT-DOE	9432	151	114	1.325	0.000391773	1.37e-05	5.07e-05	0.000456	0.910975
2019	AT-DOE	9436	151	114	1.325	0.000387932	1.52e-05	4.96e-05	0.000453	0.91192
2019	AT-DOE	9440	151	114	1.325	0.00038167	1.69e-05	4.84e-05	0.000447	0.912641
2019	AT-DOE	9444	151	114	1.325	0.000375361	1.84e-05	4.8e-05	0.000442	0.911979
2019	AT-DOE	9448	151	114	1.325	0.000371905	1.99e-05	4.86e-05	0.00044	0.910241
2019	AT-DOE	9452	151	114	1.325	0.000372409	2.14e-05	4.92e-05	0.000443	0.90931
2019	AT-DOE	9456	151	114	1.325	0.000374492	2.22e-05	4.93e-05	0.000446	0.909702
2019	AT-DOE	9460	151	114	1.325	0.000374255	2.22e-05	4.9e-05	0.000445	0.909997
2019	AT-DOE	9464	151	114	1.325	0.000370677	2.22e-05	4.9e-05	0.000442	0.909282
2019	AT-DOE	9468	151	114	1.325	0.000366253	2.29e-05	4.91e-05	0.000438	0.90817
2019	AT-DOE	9472	151	114	1.325	0.000363432	2.3e-05	4.88e-05	0.000435	0.907947
2019	AT-DOE	9476	151	114	1.325	0.000362173	2.17e-05	4.8e-05	0.000432	0.909139
2019	AT-DOE	9480	151	114	1.325	0.000361331	1.98e-05	4.67e-05	0.000428	0.911143
2019	AT-DOE	9484	151	114	1.325	0.000360236	1.82e-05	4.56e-05	0.000424	0.912754
2019	AT-DOE	9488	151	114	1.325	0.000358125	1.72e-05	4.54e-05	0.000421	0.912622
2019	AT-DOE	9492	151	114	1.325	0.000354101	1.71e-05	4.61e-05	0.000417	0.910451
2019	AT-DOE	9496	151	114	1.325	0.000349196	1.8e-05	4.67e-05	0.000414	0.908258
2019	AT-DOE	9500	151	114	1.325	0.000346143	1.88e-05	4.63e-05	0.000411	0.908237
2019	AT-DOE	9504	151	114	1.325	0.000346226	1.86e-05	4.52e-05	0.00041	0.910285
2019	AT-DOE	9508	151	114	1.325	0.000348211	1.75e-05	4.39e-05	0.00041	0.913166
2019	AT-DOE	9512	151	114	1.325	0.000349833	1.67e-05	4.28e-05	0.000409	0.915486
2019	AT-DOE	9516	151	114	1.325	0.000350141	1.65e-05	4.25e-05	0.000409	0.916084
2019	AT-DOE	9520	151	114	1.325	0.000349961	1.61e-05	4.29e-05	0.000409	0.915338
2019	AT-DOE	9524	151	114	1.325	0.000350348	1.51e-05	4.3e-05	0.000409	0.915179
2019	AT-DOE	9528	151	114	1.325	0.000351196	1.38e-05	4.22e-05	0.000407	0.916766
2019	AT-DOE	9532	151	114	1.325	0.000351087	1.27e-05	4.08e-05	0.000405	0.919318
2019	AT-DOE	9536	151	114	1.325	0.000348752	1.24e-05	3.93e-05	0.0004	0.921533
2019	AT-DOE	9540	151	114	1.325	0.000344547	1.3e-05	3.82e-05	0.000396	0.922759
2019	AT-DOE	9544	151	114	1.325	0.000340349	1.4e-05	3.79e-05	0.000392	0.922482
2019	AT-DOE	9548	151	114	1.325	0.000337664	1.5e-05	3.86e-05	0.000391	0.920516
2019	AT-DOE	9552	151	114	1.325	0.000336099	1.59e-05	3.96e-05	0.000392	0.918431
2019	AT-DOE	9556	151	114	1.325	0.000333835	1.72e-05	3.99e-05	0.000391	0.917243
2019	AT-DOE	9560	151	114	1.325	0.00032988	1.86e-05	3.97e-05	0.000388	0.91668
2019	AT-DOE	9564	151	114	1.325	0.000325485	1.93e-05	3.92e-05	0.000384	0.916582
2019	AT-DOE	9568	151	114	1.325	0.000322269	1.87e-05	3.88e-05	0.00038	0.916716
2019	AT-DOE	9572	151	114	1.325	0.000319781	1.71e-05	3.82e-05	0.000375	0.917231
2019	AT-DOE	9576	151	114	1.325	0.000316179	1.54e-05	3.75e-05	0.000369	0.917829
2019	AT-DOE	9580	151	114	1.325	0.000310647	1.45e-05	3.72e-05	0.000362	0.917161
2019	AT-DOE	9584	151	114	1.325	0.000304926	1.46e-05	3.75e-05	0.000357	0.915145
2019	AT-DOE	9588	151	114	1.325	0.000301836	1.51e-05	3.77e-05	0.000355	0.913832
2019	AT-DOE	9592	151	114	1.325	0.0003027	1.54e-05	3.73e-05	0.000355	0.914843
2019	AT-DOE	9596	151	114	1.325	0.000306809	1.47e-05	3.66e-05	0.000358	0.917413
2019	AT-DOE	9600	151	114	1.325	0.000312585	1.31e-05	3.61e-05	0.000362	0.919923
2019	AT-DOE	9604	151	114	1.325	0.000317899	1.18e-05	3.6e-05	0.000366	0.921287
2019	AT-DOE	9608	151	114	1.325	0.000320475	1.14e-05	3.65e-05	0.000368	0.920898
2019	AT-DOE	9612	151	114	1.325	0.000320439	1.18e-05	3.68e-05	0.000369	0.920226
2019	AT-DOE	9616	151	114	1.325	0.000319967	1.2e-05	3.59e-05	0.000368	0.921903
2019	AT-DOE	9620	151	114	1.325	0.000319571	1.16e-05	3.4e-05	0.000365	0.925699
2019	AT-DOE	9624	151	114	1.325	0.000317609	1.13e-05	3.22e-05	0.000361	0.928906
2019	AT-DOE	9628	151	114	1.325	0.000313256	1.17e-05	3.14e-05	0.000356	0.929723
2019	AT-DOE	9632	151	114	1.325	0.000308129	1.21e-05	3.14e-05	0.000352	0.928591
2019	AT-DOE	9636	151	114	1.325	0.00030484	1.17e-05	3.14e-05	0.000348	0.927831
2019	AT-DOE	9640	151	114	1.325	0.000304217	1.1e-05	3.12e-05	0.000346	0.92819
2019	AT-DOE	9644	151	114	1.325	0.000304476	1.13e-05	3.14e-05	0.000347	0.927822
2019	AT-DOE	9648	151	114	1.325	0.000303385	1.29e-05	3.22e-05	0.000348	0.925944
2019	AT-DOE	9652	151	114	1.325	0.000301051	1.47e-05	3.26e-05	0.000348	0.924371
2019	AT-DOE	9656	151	114	1.325	0.000299293	1.48e-05	3.22e-05	0.000346	0.924805
2019	AT-DOE	9660	151	114	1.325	0.000298904	1.26e-05	3.13e-05	0.000343	0.9267
2019	AT-DOE	9664	151	114	1.325	0.000299345	1e-05	3.04e-05	0.00034	0.928742
2019	AT-DOE	9668	151	114	1.325	0.000298445	9.13e-06	3e-05	0.000338	0.929436
2019	AT-DOE	9672	151	114	1.325	0.000294635	1.02e-05	3.03e-05	0.000335	0.928028
2019	AT-DOE	9676	151	114	1.325	0.000290213	1.18e-05	3.05e-05	0.000333	0.926445
2019	AT-DOE	9680	151	114	1.325	0.000288616	1.27e-05	2.99e-05	0.000331	0.927406
2019	AT-DOE	9684	151	114	1.325	0.000290691	1.21e-05	2.86e-05	0.000331	0.930944
2019	AT-DOE	9688	151	114	1.325	0.000293337	1.12e-05	2.74e-05	0.000332	0.93422
2019	AT-DOE	9692	151	114	1.325	0.000292163	1.15e-05	2.7e-05	0.000331	0.934818
2019	AT-DOE	9696	151	114	1.325	0.000287581	1.28e-05	2.67e-05	0.000327	0.934428
2019	AT-DOE	9700	151	114	1.325	0.000284024	1.39e-05	2.57e-05	0.000324	0.936102
2019	AT-DOE	9704	151	114	1.325	0.000283436	1.36e-05	2.45e-05	0.000322	0.938831
2019	AT-DOE	9708	151	114	1.325	0.000284113	1.27e-05	2.41e-05	0.000321	0.939858
2019	AT-DOE	9712	151	114	1.325	0.000283829	1.22e-05	2.44e-05	0.00032	0.938999
2019	AT-DOE	9716	151	114	1.325	0.000282357	1.21e-05	2.48e-05	0.000319	0.937763
2019	AT-DOE	9720	151	114	1.325	0.000281075	1.22e-05	2.48e-05	0.000318	0.937632
2019	AT-DOE	9724	151	114	1.325	0.000280516	1.17e-05	2.41e-05	0.000316	0.93921
2019	AT-DOE	9728	151	114	1.325	0.000279542	1.07e-05	2.3e-05	0.000313	0.941423
2019	AT-DOE	9732	151	114	1.325	0.000277167	9.71e-06	2.24e-05	0.000309	0.942615
2019	AT-DOE	9736	151	114	1.325	0.000274238	9.1e-06	2.22e-05	0.000306	0.942374
2019	AT-DOE	9740	151	114	1.325	0.000272397	9.21e-06	2.26e-05	0.000304	0.941002
2019	AT-DOE	9744	151	114	1.325	0.00027235	9.77e-06	2.33e-05	0.000305	0.939352
2019	AT-DOE	9748	151	114	1.325	0.000273284	1.01e-05	2.37e-05	0.000307	0.938595
2019	AT-DOE	9752	151	114	1.325	0.000273082	1e-05	2.39e-05	0.000307	0.938148
2019	AT-DOE	9756	151	114	1.325	0.000270343	1.01e-05	2.42e-05	0.000305	0.936764
2019	AT-DOE	9760	151	114	1.325	0.00026672	1.04e-05	2.48e-05	0.000302	0.934477
2019	AT-DOE	9764	151	114	1.325	0.000265369	1.02e-05	2.49e-05	0.0003	0.933953
2019	AT-DOE	9768	151	114	1.325	0.000266125	9.6e-06	2.39e-05	0.0003	0.936419
2019	AT-DOE	9772	151	114	1.325	0.000265229	9.13e-06	2.31e-05	0.000297	0.938306
2019	AT-DOE	9776	151	114	1.325	0.000261511	9.07e-06	2.3e-05	0.000294	0.937645
2019	AT-DOE	9780	151	114	1.325	0.000258045	9.02e-06	2.32e-05	0.00029	0.936492
2019	AT-DOE	9784	151	114	1.325	0.000257202	8.75e-06	2.31e-05	0.000289	0.936575
2019	AT-DOE	9788	151	114	1.325	0.000257591	8.56e-06	2.28e-05	0.000289	0.937406
2019	AT-DOE	9792	151	114	1.325	0.000256392	8.81e-06	2.25e-05	0.000288	0.93777
2019	AT-DOE	9796	151	114	1.325	0.000253223	9.72e-06	2.22e-05	0.000285	0.937854
2019	AT-DOE	9800	151	114	1.325	0.000250047	1.09e-05	2.17e-05	0.000283	0.938485
2019	AT-DOE	9804	151	114	1.325	0.000248191	1.14e-05	2.14e-05	0.000281	0.939016
2019	AT-DOE	9808	151	114	1.325	0.000247999	1.13e-05	2.15e-05	0.000281	0.938661
2019	AT-DOE	9812	151	114	1.325	0.000250397	1.13e-05	2.16e-05	0.000283	0.93892
2019	AT-DOE	9816	151	114	1.325	0.000255071	1.15e-05	2.13e-05	0.000288	0.940698
2019	AT-DOE	9820	151	114	1.325	0.000258728	1.14e-05	2.1e-05	0.000291	0.942359
2019	AT-DOE	9824	151	114	1.325	0.000257766	1.09e-05	2.06e-05	0.000289	0.943023
2019	AT-DOE	9828	151	114	1.325	0.000252159	1.09e-05	2.04e-05	0.000283	0.942507
2019	AT-DOE	9832	151	114	1.325	0.00024556	1.23e-05	2.01e-05	0.000278	0.941887
2019	AT-DOE	9836	151	114	1.325	0.000241111	1.44e-05	1.95e-05	0.000275	0.942398
2019	AT-DOE	9840	151	114	1.325	0.000239253	1.55e-05	1.93e-05	0.000274	0.942739
2019	AT-DOE	9844	151	114	1.325	0.000239758	1.47e-05	1.95e-05	0.000274	0.942154
2019	AT-DOE	9848	151	114	1.325	0.000242048	1.31e-05	1.97e-05	0.000275	0.942001
2019	AT-DOE	9852	151	114	1.325	0.000244218	1.17e-05	2e-05	0.000276	0.941877
2019	AT-DOE	9856	151	114	1.325	0.000245289	1.08e-05	2.06e-05	0.000277	0.940375
2019	AT-DOE	9860	151	114	1.325	0.000246005	9.97e-06	2.15e-05	0.000277	0.938113
2019	AT-DOE	9864	151	114	1.325	0.000246971	9.12e-06	2.18e-05	0.000278	0.937433
2019	AT-DOE	9868	151	114	1.325	0.000248063	8.71e-06	2.09e-05	0.000278	0.940162
2019	AT-DOE	9872	151	114	1.325	0.000248949	9.34e-06	1.93e-05	0.000278	0.944754
2019	AT-DOE	9876	151	114	1.325	0.000250148	1.03e-05	1.81e-05	0.000279	0.948303
2019	AT-DOE	9880	151	114	1.325	0.000251836	1.05e-05	1.77e-05	0.00028	0.949589
2019	AT-DOE	9884	151	114	1.325	0.000253083	1.01e-05	1.8e-05	0.000281	0.949152
2019	AT-DOE	9888	151	114	1.325	0.000253363	9.73e-06	1.83e-05	0.000281	0.948213
2019	AT-DOE	9892	151	114	1.325	0.000253915	9.33e-06	1.83e-05	0.000282	0.948314
2019	AT-DOE	9896	151	114	1.325	0.000255463	8.26e-06	1.82e-05	0.000282	0.948958
2019	AT-DOE	9900	151	114	1.325	0.000256254	6.87e-06	1.88e-05	0.000282	0.947579
2019	AT-DOE	9904	151	114	1.325	0.000255427	6.3e-06	1.97e-05	0.000281	0.944943
2019	AT-DOE	9908	151	114	1.325	0.000254834	7.34e-06	2.01e-05	0.000282	0.943901
2019	AT-DOE	9912	151	114	1.325	0.000255878	9.75e-06	1.94e-05	0.000285	0.94584
2019	AT-DOE	9916	151	114	1.325	0.000256502	1.21e-05	1.8e-05	0.000287	0.949715
2019	AT-DOE	9920	151	114	1.325	0.000253949	1.33e-05	1.74e-05	0.000285	0.950927
2019	AT-DOE	9924	151	114	1.325	0.000248866	1.31e-05	1.83e-05	0.00028	0.947291
2019	AT-DOE	9928	151	114	1.325	0.000244187	1.25e-05	1.97e-05	0.000276	0.942743
2019	AT-DOE	9932	151	114	1.325	0.000241804	1.24e-05	2.02e-05	0.000274	0.940624
2019	AT-DOE	9936	151	114	1.325	0.000242645	1.28e-05	2.01e-05	0.000276	0.941107
2019	AT-DOE	9940	151	114	1.325	0.00024692	1.23e-05	1.96e-05	0.000279	0.943412
2019	AT-DOE	9944	151	114	1.325	0.000252844	1.02e-05	1.93e-05	0.000282	0.945559
2019	AT-DOE	9948	151	114	1.325	0.000257469	8.11e-06	1.94e-05	0.000285	0.946119
2019	AT-DOE	9952	151	114	1.325	0.000258491	7.66e-06	1.99e-05	0.000286	0.945138
2019	AT-DOE	9956	151	114	1.325	0.000256051	9.11e-06	2.04e-05	0.000286	0.943161
2019	AT-DOE	9960	151	114	1.325	0.000252865	1.13e-05	2.09e-05	0.000285	0.941253
2019	AT-DOE	9964	151	114	1.325	0.000251518	1.27e-05	2.12e-05	0.000285	0.940296
2019	AT-DOE	9968	151	114	1.325	0.000252165	1.28e-05	2.14e-05	0.000286	0.939904
2019	AT-DOE	9972	151	114	1.325	0.000253374	1.27e-05	2.14e-05	0.000288	0.940041
2019	AT-DOE	9976	151	114	1.325	0.000254843	1.74e-05	2.01e-05	0.000292	0.943712
2019	AT-DOE	9980	151	114	1.325	0.000257348	1.49e-05	1.98e-05	0.000292	0.945027
2019	AT-DOE	9984	151	114	1.325	0.000260654	5.15e-06	2.04e-05	0.000286	0.944186
2019	AT-DOE	9988	151	114	1.325	0.000262123	6.78e-06	1.87e-05	0.000288	0.94884
2019	AT-DOE	9992	151	114	1.325	0.000260505	7.42e-06	1.85e-05	0.000286	0.949229
2019	AT-DOE	9996	151	114	1.325	0.000257865	8.86e-06	1.91e-05	0.000286	0.947077
2019	AT-DOE	10000	151	114	1.325	0.000255635	1.08e-05	1.99e-05	0.000286	0.944452
2019	AT-PRO	4000	151	115	1.313	0.00202491	0.000962	0.00044422	0.00343	0.856838
2019	AT-PRO	4000	150	114	1.316	0.00276849	0.000901	0.000385986	0.00406	0.904206
2019	AT-PRO	4004	151	115	1.313	0.00202833	0.000949	0.000442682	0.00342	0.857469
2019	AT-PRO	4004	150	114	1.316	0.00279492	0.000881	0.000386348	0.00406	0.904945
2019	AT-PRO	4008	151	115	1.313	0.00202967	0.000944	0.00043396	0.00341	0.859964
2019	AT-PRO	4008	150	114	1.316	0.00280712	0.000867	0.000391333	0.00407	0.904214
2019	AT-PRO	4012	151	115	1.313	0.0020283	0.000934	0.000423718	0.00339	0.862736
2019	AT-PRO	4012	150	114	1.316	0.0028051	0.000872	0.000394544	0.00407	0.903441
2019	AT-PRO	4016	151	115	1.313	0.00201944	0.000916	0.000419754	0.00335	0.863329
2019	AT-PRO	4016	150	114	1.316	0.00279202	0.000889	0.000392127	0.00407	0.90357
2019	AT-PRO	4020	151	115	1.313	0.00200209	0.000894	0.00042298	0.00332	0.861397
2019	AT-PRO	4020	150	114	1.316	0.00277003	0.000903	0.000386758	0.00406	0.904081
2019	AT-PRO	4024	151	115	1.313	0.00198044	0.000882	0.000426328	0.00329	0.859142
2019	AT-PRO	4024	150	114	1.316	0.00273977	0.000904	0.000382443	0.00403	0.904101
2019	AT-PRO	4028	151	115	1.313	0.00195784	0.000885	0.000423068	0.00327	0.858681
2019	AT-PRO	4028	150	114	1.316	0.00270226	0.000896	0.000379053	0.00398	0.903677
2019	AT-PRO	4032	151	115	1.313	0.00193323	0.000897	0.000413835	0.00324	0.85982
2019	AT-PRO	4032	150	114	1.316	0.00265917	0.000884	0.000373723	0.00392	0.90351
2019	AT-PRO	4036	151	115	1.313	0.00190334	0.000911	0.000404198	0.00322	0.860779
2019	AT-PRO	4036	150	114	1.316	0.0026123	0.000871	0.000364671	0.00385	0.904096
2019	AT-PRO	4040	151	115	1.313	0.00186673	0.000923	0.000397483	0.00319	0.860459
2019	AT-PRO	4040	150	114	1.316	0.00256321	0.000856	0.000352366	0.00377	0.905419
2019	AT-PRO	4044	151	115	1.313	0.00182477	0.000933	0.000392383	0.00315	0.859275
2019	AT-PRO	4044	150	114	1.316	0.00251258	0.00084	0.000338651	0.00369	0.907097
2019	AT-PRO	4048	151	115	1.313	0.00178027	0.000941	0.000386369	0.00311	0.858154
2019	AT-PRO	4048	150	114	1.316	0.00245963	0.000821	0.000325816	0.00361	0.908548
2019	AT-PRO	4052	151	115	1.313	0.00173533	0.000947	0.000379114	0.00306	0.857347
2019	AT-PRO	4052	150	114	1.316	0.00240238	0.000799	0.000315527	0.00352	0.909255
2019	AT-PRO	4056	151	115	1.313	0.00169038	0.000955	0.000371828	0.00302	0.856509
2019	AT-PRO	4056	150	114	1.316	0.00233948	0.000773	0.000307271	0.00342	0.909253
2019	AT-PRO	4060	151	115	1.313	0.00164502	0.000965	0.000364621	0.00297	0.855569
2019	AT-PRO	4060	150	114	1.316	0.00227179	0.000751	0.000298404	0.00332	0.909247
2019	AT-PRO	4064	151	115	1.313	0.0015992	0.000975	0.000356112	0.00293	0.854995
2019	AT-PRO	4064	150	114	1.316	0.00220183	0.000736	0.000286758	0.00322	0.909948
2019	AT-PRO	4068	151	115	1.313	0.00155332	0.000984	0.000345395	0.00288	0.855174
2019	AT-PRO	4068	150	114	1.316	0.00213206	0.000726	0.000272732	0.00313	0.911408
2019	AT-PRO	4072	151	115	1.313	0.00150742	0.000992	0.000333355	0.00283	0.855853
2019	AT-PRO	4072	150	114	1.316	0.00206393	0.000716	0.000258342	0.00304	0.913147
2019	AT-PRO	4076	151	115	1.313	0.00146093	0.000999	0.000321872	0.00278	0.856312
2019	AT-PRO	4076	150	114	1.316	0.00199778	0.000702	0.000245075	0.00294	0.914732
2019	AT-PRO	4080	151	115	1.313	0.00141339	0.001	0.000312211	0.00273	0.855991
2019	AT-PRO	4080	150	114	1.316	0.00193321	0.000682	0.000233346	0.00285	0.915986
2019	AT-PRO	4084	151	115	1.313	0.0013657	0.001	0.000303943	0.00267	0.855066
2019	AT-PRO	4084	150	114	1.316	0.00186947	0.000658	0.000223251	0.00275	0.916805
2019	AT-PRO	4088	151	115	1.313	0.00131857	0.001	0.000295988	0.00262	0.853997
2019	AT-PRO	4088	150	114	1.316	0.00180597	0.000631	0.000214831	0.00265	0.917101
2019	AT-PRO	4092	151	115	1.313	0.00127275	0.001	0.000287211	0.00256	0.853339
2019	AT-PRO	4092	150	114	1.316	0.00174254	0.000602	0.00020758	0.00255	0.916993
2019	AT-PRO	4096	151	115	1.313	0.00122754	0.00101	0.000277906	0.00251	0.852934
2019	AT-PRO	4096	150	114	1.316	0.0016794	0.000574	0.000200369	0.00245	0.916875
2019	AT-PRO	4100	151	115	1.313	0.00118231	0.00101	0.000269041	0.00246	0.85229
2019	AT-PRO	4100	150	114	1.316	0.00161712	0.00055	0.000192242	0.00236	0.91715
2019	AT-PRO	4104	151	115	1.313	0.00113759	0.001	0.000260962	0.0024	0.851271
2019	AT-PRO	4104	150	114	1.316	0.00155637	0.000531	0.000183169	0.00227	0.917911
2019	AT-PRO	4108	151	115	1.313	0.00109452	0.000997	0.00025319	0.00234	0.85021
2019	AT-PRO	4108	150	114	1.316	0.00149776	0.000515	0.000173913	0.00219	0.91892
2019	AT-PRO	4112	151	115	1.313	0.0010536	0.000987	0.000245399	0.00229	0.849335
2019	AT-PRO	4112	150	114	1.316	0.0014417	0.0005	0.000165287	0.00211	0.919863
2019	AT-PRO	4116	151	115	1.313	0.00101462	0.000977	0.000237963	0.00223	0.848447
2019	AT-PRO	4116	150	114	1.316	0.00138841	0.000485	0.000157683	0.00203	0.920556
2019	AT-PRO	4120	151	115	1.313	0.000977664	0.000965	0.000231299	0.00217	0.847324
2019	AT-PRO	4120	150	114	1.316	0.00133784	0.000469	0.000151186	0.00196	0.920919
2019	AT-PRO	4124	151	115	1.313	0.000943279	0.000953	0.000225169	0.00212	0.846164
2019	AT-PRO	4124	150	114	1.316	0.00128986	0.000454	0.000145771	0.00189	0.920915
2019	AT-PRO	4128	151	115	1.313	0.000911749	0.000941	0.000218953	0.00207	0.845381
2019	AT-PRO	4128	150	114	1.316	0.00124472	0.000439	0.000141231	0.00183	0.920625
2019	AT-PRO	4132	151	115	1.313	0.000882571	0.000928	0.000212364	0.00202	0.845123
2019	AT-PRO	4132	150	114	1.316	0.00120286	0.000425	0.00013713	0.00177	0.920278
2019	AT-PRO	4136	151	115	1.313	0.000854883	0.000915	0.000205702	0.00198	0.845123
2019	AT-PRO	4136	150	114	1.316	0.00116417	0.000411	0.000133054	0.00171	0.920093
2019	AT-PRO	4140	151	115	1.313	0.000828092	0.000903	0.000199516	0.00193	0.844952
2019	AT-PRO	4140	150	114	1.316	0.00112787	0.000399	0.000128868	0.00166	0.920114
2019	AT-PRO	4144	151	115	1.313	0.000802164	0.000889	0.000194036	0.00189	0.844432
2019	AT-PRO	4144	150	114	1.316	0.00109333	0.000389	0.000124709	0.00161	0.920239
2019	AT-PRO	4148	151	115	1.313	0.00077767	0.000875	0.000188891	0.00184	0.843888
2019	AT-PRO	4148	150	114	1.316	0.00106078	0.00038	0.000120894	0.00156	0.920301
2019	AT-PRO	4152	151	115	1.313	0.000755495	0.000859	0.000183438	0.0018	0.843936
2019	AT-PRO	4152	150	114	1.316	0.0010307	0.000373	0.000117718	0.00152	0.920143
2019	AT-PRO	4156	151	115	1.313	0.00073611	0.000842	0.000177512	0.00176	0.844836
2019	AT-PRO	4156	150	114	1.316	0.00100321	0.000366	0.000115136	0.00148	0.919786
2019	AT-PRO	4160	151	115	1.313	0.000718979	0.000825	0.000171898	0.00172	0.845958
2019	AT-PRO	4160	150	114	1.316	0.000978366	0.00036	0.000112742	0.00145	0.919486
2019	AT-PRO	4164	151	115	1.313	0.000703296	0.000807	0.000167667	0.00168	0.846331
2019	AT-PRO	4164	150	114	1.316	0.000956775	0.000356	0.000110243	0.00142	0.919493
2019	AT-PRO	4168	151	115	1.313	0.000689038	0.000789	0.000165141	0.00164	0.845641
2019	AT-PRO	4168	150	114	1.316	0.000939228	0.000353	0.000107816	0.0014	0.91977
2019	AT-PRO	4172	151	115	1.313	0.000676847	0.000771	0.000163699	0.00161	0.844451
2019	AT-PRO	4172	150	114	1.316	0.000925809	0.000352	0.000105834	0.00138	0.920077
2019	AT-PRO	4176	151	115	1.313	0.000667131	0.000755	0.000162454	0.00159	0.843553
2019	AT-PRO	4176	150	114	1.316	0.000915839	0.00035	0.000104409	0.00137	0.920278
2019	AT-PRO	4180	151	115	1.313	0.000659519	0.000743	0.000161011	0.00156	0.843216
2019	AT-PRO	4180	150	114	1.316	0.000908552	0.000348	0.000103401	0.00136	0.920403
2019	AT-PRO	4184	151	115	1.313	0.000653423	0.000733	0.000159464	0.00155	0.843264
2019	AT-PRO	4184	150	114	1.316	0.000903347	0.000347	0.00010272	0.00135	0.920466
2019	AT-PRO	4188	151	115	1.313	0.000648593	0.000725	0.000157987	0.00153	0.843514
2019	AT-PRO	4188	150	114	1.316	0.0008994	0.000347	0.000102406	0.00135	0.92037
2019	AT-PRO	4192	151	115	1.313	0.000644928	0.000719	0.000156711	0.00152	0.843835
2019	AT-PRO	4192	150	114	1.316	0.000895679	0.000348	0.000102394	0.00135	0.920074
2019	AT-PRO	4196	151	115	1.313	0.000642168	0.000714	0.000155852	0.00151	0.843995
2019	AT-PRO	4196	150	114	1.316	0.000891739	0.000349	0.000102332	0.00134	0.919794
2019	AT-PRO	4200	151	115	1.313	0.000640067	0.00071	0.000155612	0.00151	0.843766
2019	AT-PRO	4200	150	114	1.316	0.000888213	0.000351	0.000101818	0.00134	0.919873
2019	AT-PRO	4204	151	115	1.313	0.000638673	0.000707	0.000155856	0.0015	0.843271
2019	AT-PRO	4204	150	114	1.316	0.000886194	0.000354	0.000100878	0.00134	0.920387
2019	AT-PRO	4208	151	115	1.313	0.000638189	0.000704	0.000156082	0.0015	0.842979
2019	AT-PRO	4208	150	114	1.316	0.00088616	0.000358	0.000100048	0.00134	0.920988
2019	AT-PRO	4212	151	115	1.313	0.000638664	0.000702	0.000155843	0.0015	0.843281
2019	AT-PRO	4212	150	114	1.316	0.000887588	0.000362	9.99e-05	0.00135	0.921245
2019	AT-PRO	4216	151	115	1.313	0.000639909	0.000701	0.000155124	0.0015	0.844147
2019	AT-PRO	4216	150	114	1.316	0.000889434	0.000364	0.000100322	0.00135	0.921057
2019	AT-PRO	4220	151	115	1.313	0.000641549	0.0007	0.000154283	0.0015	0.845197
2019	AT-PRO	4220	150	114	1.316	0.000890974	0.000365	0.000101088	0.00136	0.920629
2019	AT-PRO	4224	151	115	1.313	0.000643171	0.0007	0.000153681	0.0015	0.846036
2019	AT-PRO	4224	150	114	1.316	0.000892167	0.000367	0.000101873	0.00136	0.92016
2019	AT-PRO	4228	151	115	1.313	0.000644656	0.0007	0.000153377	0.0015	0.846594
2019	AT-PRO	4228	150	114	1.316	0.000894156	0.000371	0.000102338	0.00137	0.919989
2019	AT-PRO	4232	151	115	1.313	0.000646443	0.0007	0.000153173	0.0015	0.847126
2019	AT-PRO	4232	150	114	1.316	0.000897636	0.000378	0.000102303	0.00138	0.920299
2019	AT-PRO	4236	151	115	1.313	0.00064923	0.000702	0.00015296	0.0015	0.847861
2019	AT-PRO	4236	150	114	1.316	0.000902875	0.000386	0.000101746	0.00139	0.921123
2019	AT-PRO	4240	151	115	1.313	0.000653418	0.000705	0.00015295	0.00151	0.848697
2019	AT-PRO	4240	150	114	1.316	0.000909627	0.000395	0.000101109	0.00141	0.922115
2019	AT-PRO	4244	151	115	1.313	0.000658955	0.000711	0.000153499	0.00152	0.84932
2019	AT-PRO	4244	150	114	1.316	0.00091767	0.000402	0.000100931	0.00142	0.92287
2019	AT-PRO	4248	151	115	1.313	0.000665576	0.00072	0.000154701	0.00154	0.849601
2019	AT-PRO	4248	150	114	1.316	0.000926342	0.000408	0.000101471	0.00144	0.923159
2019	AT-PRO	4252	151	115	1.313	0.000672878	0.00073	0.000156209	0.00156	0.849756
2019	AT-PRO	4252	150	114	1.316	0.000935113	0.000411	0.000102421	0.00145	0.923167
2019	AT-PRO	4256	151	115	1.313	0.00068013	0.00074	0.00015747	0.00158	0.850097
2019	AT-PRO	4256	150	114	1.316	0.000943125	0.000413	0.000103264	0.00146	0.92319
2019	AT-PRO	4260	151	115	1.313	0.000686336	0.000746	0.000158159	0.00159	0.850697
2019	AT-PRO	4260	150	114	1.316	0.000949751	0.000414	0.00010403	0.00147	0.923163
2019	AT-PRO	4264	151	115	1.313	0.000690743	0.000747	0.000158386	0.0016	0.851327
2019	AT-PRO	4264	150	114	1.316	0.000955225	0.000415	0.000104793	0.00147	0.923052
2019	AT-PRO	4268	151	115	1.313	0.00069337	0.000744	0.000158489	0.0016	0.851725
2019	AT-PRO	4268	150	114	1.316	0.00096044	0.000415	0.000105396	0.00148	0.923031
2019	AT-PRO	4272	151	115	1.313	0.000695013	0.000739	0.000158663	0.00159	0.851885
2019	AT-PRO	4272	150	114	1.316	0.000966152	0.000415	0.000105683	0.00149	0.923259
2019	AT-PRO	4276	151	115	1.313	0.000696681	0.000734	0.000158854	0.00159	0.852036
2019	AT-PRO	4276	150	114	1.316	0.000972391	0.000417	0.000105796	0.0015	0.923638
2019	AT-PRO	4280	151	115	1.313	0.000698907	0.000732	0.000159004	0.00159	0.852319
2019	AT-PRO	4280	150	114	1.316	0.000978494	0.00042	0.000106007	0.0015	0.923938
2019	AT-PRO	4284	151	115	1.313	0.000701506	0.000733	0.000159201	0.00159	0.85263
2019	AT-PRO	4284	150	114	1.316	0.000983575	0.000422	0.000106282	0.00151	0.924121
2019	AT-PRO	4288	151	115	1.313	0.000703882	0.000737	0.000159483	0.0016	0.852832
2019	AT-PRO	4288	150	114	1.316	0.000986999	0.000424	0.000106239	0.00152	0.924392
2019	AT-PRO	4292	151	115	1.313	0.000705482	0.000744	0.000159642	0.00161	0.852992
2019	AT-PRO	4292	150	114	1.316	0.000988541	0.000426	0.000105585	0.00152	0.924931
2019	AT-PRO	4296	151	115	1.313	0.000705982	0.000753	0.000159446	0.00162	0.853234
2019	AT-PRO	4296	150	114	1.316	0.000988167	0.000427	0.000104433	0.00152	0.925663
2019	AT-PRO	4300	151	115	1.313	0.000705255	0.000761	0.000158992	0.00163	0.853462
2019	AT-PRO	4300	150	114	1.316	0.000985746	0.000428	0.000103162	0.00152	0.926334
2019	AT-PRO	4304	151	115	1.313	0.000703386	0.00077	0.000158578	0.00163	0.853457
2019	AT-PRO	4304	150	114	1.316	0.000981142	0.000428	0.000102085	0.00151	0.92673
2019	AT-PRO	4308	151	115	1.313	0.000700696	0.000778	0.000158271	0.00164	0.853219
2019	AT-PRO	4308	150	114	1.316	0.000974587	0.000427	0.000101281	0.0015	0.926811
2019	AT-PRO	4312	151	115	1.313	0.000697505	0.000788	0.000157829	0.00164	0.852998
2019	AT-PRO	4312	150	114	1.316	0.000966678	0.000425	0.000100628	0.00149	0.926698
2019	AT-PRO	4316	151	115	1.313	0.000693694	0.000797	0.000157027	0.00165	0.85295
2019	AT-PRO	4316	150	114	1.316	0.000957727	0.000423	9.99e-05	0.00148	0.92658
2019	AT-PRO	4320	151	115	1.313	0.000688537	0.000806	0.000155864	0.00165	0.852946
2019	AT-PRO	4320	150	114	1.316	0.000947185	0.000421	9.88e-05	0.00147	0.92659
2019	AT-PRO	4324	151	115	1.313	0.000681046	0.000813	0.000154418	0.00165	0.852743
2019	AT-PRO	4324	150	114	1.316	0.000933999	0.000416	9.72e-05	0.00145	0.926701
2019	AT-PRO	4328	151	115	1.313	0.000670614	0.000816	0.000152615	0.00164	0.852279
2019	AT-PRO	4328	150	114	1.316	0.000917558	0.000411	9.54e-05	0.00142	0.926748
2019	AT-PRO	4332	151	115	1.313	0.000657238	0.000812	0.000150298	0.00162	0.851667
2019	AT-PRO	4332	150	114	1.316	0.000898239	0.000403	9.37e-05	0.0014	0.926576
2019	AT-PRO	4336	151	115	1.313	0.000641605	0.000802	0.000147353	0.00159	0.851126
2019	AT-PRO	4336	150	114	1.316	0.000877168	0.000396	9.2e-05	0.00136	0.926186
2019	AT-PRO	4340	151	115	1.313	0.000624815	0.000786	0.000143957	0.00155	0.85072
2019	AT-PRO	4340	150	114	1.316	0.000855781	0.000389	9.03e-05	0.00134	0.925737
2019	AT-PRO	4344	151	115	1.313	0.000608258	0.000766	0.000140511	0.00152	0.850386
2019	AT-PRO	4344	150	114	1.316	0.000835661	0.000384	8.86e-05	0.00131	0.925452
2019	AT-PRO	4348	151	115	1.313	0.000593197	0.000748	0.000137431	0.00148	0.850015
2019	AT-PRO	4348	150	114	1.316	0.000818407	0.000378	8.67e-05	0.00128	0.925512
2019	AT-PRO	4352	151	115	1.313	0.000581101	0.000733	0.000134564	0.00145	0.850076
2019	AT-PRO	4352	150	114	1.316	0.000805241	0.000373	8.48e-05	0.00126	0.925939
2019	AT-PRO	4356	151	115	1.313	0.000572634	0.000724	0.000131936	0.00143	0.850718
2019	AT-PRO	4356	150	114	1.316	0.000796658	0.000367	8.31e-05	0.00125	0.926529
2019	AT-PRO	4360	151	115	1.313	0.000567702	0.00072	0.000130017	0.00142	0.851479
2019	AT-PRO	4360	150	114	1.316	0.000792513	0.000363	8.22e-05	0.00124	0.926975
2019	AT-PRO	4364	151	115	1.313	0.000566198	0.000721	0.000129064	0.00142	0.852073
2019	AT-PRO	4364	150	114	1.316	0.000792337	0.000362	8.2e-05	0.00124	0.927117
2019	AT-PRO	4368	151	115	1.313	0.000567116	0.000722	0.000129167	0.00142	0.852177
2019	AT-PRO	4368	150	114	1.316	0.000795306	0.000363	8.23e-05	0.00124	0.927076
2019	AT-PRO	4372	151	115	1.313	0.000568716	0.000722	0.000129936	0.00142	0.851783
2019	AT-PRO	4372	150	114	1.316	0.00079984	0.000364	8.28e-05	0.00125	0.927055
2019	AT-PRO	4376	151	115	1.313	0.000569029	0.000715	0.000130603	0.00141	0.851205
2019	AT-PRO	4376	150	114	1.316	0.000803495	0.000363	8.32e-05	0.00125	0.927065
2019	AT-PRO	4380	151	115	1.313	0.000566431	0.000699	0.000130333	0.0014	0.850888
2019	AT-PRO	4380	150	114	1.316	0.000803595	0.000361	8.33e-05	0.00125	0.926944
2019	AT-PRO	4384	151	115	1.313	0.000559634	0.000673	0.000128769	0.00136	0.850887
2019	AT-PRO	4384	150	114	1.316	0.000798167	0.000356	8.32e-05	0.00124	0.926608
2019	AT-PRO	4388	151	115	1.313	0.000548201	0.000639	0.000125884	0.00131	0.851143
2019	AT-PRO	4388	150	114	1.316	0.000786395	0.000351	8.25e-05	0.00122	0.926159
2019	AT-PRO	4392	151	115	1.313	0.000531767	0.0006	0.000122333	0.00125	0.850912
2019	AT-PRO	4392	150	114	1.316	0.000768502	0.000344	8.11e-05	0.00119	0.925732
2019	AT-PRO	4396	151	115	1.313	0.00051102	0.000559	0.000118433	0.00119	0.849971
2019	AT-PRO	4396	150	114	1.316	0.000745391	0.000337	7.92e-05	0.00116	0.925312
2019	AT-PRO	4400	151	115	1.313	0.000487375	0.000519	0.00011404	0.00112	0.848746
2019	AT-PRO	4400	150	114	1.316	0.000718225	0.000327	7.69e-05	0.00112	0.924763
2019	AT-PRO	4404	151	115	1.313	0.000462252	0.000482	0.000108924	0.00105	0.847841
2019	AT-PRO	4404	150	114	1.316	0.000688025	0.000315	7.45e-05	0.00108	0.924009
2019	AT-PRO	4408	151	115	1.313	0.000436543	0.000446	0.000103141	0.000985	0.847498
2019	AT-PRO	4408	150	114	1.316	0.00065549	0.000303	7.18e-05	0.00103	0.923136
2019	AT-PRO	4412	151	115	1.313	0.000410327	0.000411	9.72e-05	0.000918	0.847202
2019	AT-PRO	4412	150	114	1.316	0.000621099	0.000291	6.88e-05	0.00098	0.922318
2019	AT-PRO	4416	151	115	1.313	0.000383777	0.000377	9.13e-05	0.000852	0.846659
2019	AT-PRO	4416	150	114	1.316	0.000585333	0.000278	6.55e-05	0.000929	0.921631
2019	AT-PRO	4420	151	115	1.313	0.000357156	0.000345	8.54e-05	0.000787	0.845874
2019	AT-PRO	4420	150	114	1.316	0.000548708	0.000264	6.2e-05	0.000875	0.920945
2019	AT-PRO	4424	151	115	1.313	0.000330775	0.000315	7.96e-05	0.000725	0.845044
2019	AT-PRO	4424	150	114	1.316	0.000511649	0.000249	5.85e-05	0.00082	0.92003
2019	AT-PRO	4428	151	115	1.313	0.000304977	0.000287	7.38e-05	0.000666	0.844446
2019	AT-PRO	4428	150	114	1.316	0.000474475	0.000234	5.52e-05	0.000763	0.918841
2019	AT-PRO	4432	151	115	1.313	0.000279741	0.000261	6.8e-05	0.000608	0.843731
2019	AT-PRO	4432	150	114	1.316	0.000437516	0.000218	5.17e-05	0.000707	0.917582
2019	AT-PRO	4436	151	115	1.313	0.000255111	0.000235	6.26e-05	0.000553	0.842594
2019	AT-PRO	4436	150	114	1.316	0.000401219	0.000203	4.81e-05	0.000652	0.916429
2019	AT-PRO	4440	151	115	1.313	0.000231384	0.000211	5.73e-05	0.0005	0.841347
2019	AT-PRO	4440	150	114	1.316	0.000366156	0.000189	4.46e-05	0.0006	0.915292
2019	AT-PRO	4444	151	115	1.313	0.000208912	0.00019	5.2e-05	0.000451	0.84066
2019	AT-PRO	4444	150	114	1.316	0.000332905	0.000175	4.12e-05	0.000549	0.913975
2019	AT-PRO	4448	151	115	1.313	0.000187873	0.000171	4.67e-05	0.000406	0.840889
2019	AT-PRO	4448	150	114	1.316	0.000301876	0.000161	3.81e-05	0.000501	0.912466
2019	AT-PRO	4452	151	115	1.313	0.000168239	0.000154	4.16e-05	0.000364	0.841534
2019	AT-PRO	4452	150	114	1.316	0.000273253	0.000148	3.52e-05	0.000456	0.910946
2019	AT-PRO	4456	151	115	1.313	0.000149968	0.000139	3.71e-05	0.000326	0.841481
2019	AT-PRO	4456	150	114	1.316	0.00024714	0.000135	3.23e-05	0.000415	0.909587
2019	AT-PRO	4460	151	115	1.313	0.000133196	0.000126	3.33e-05	0.000293	0.839853
2019	AT-PRO	4460	150	114	1.316	0.000223749	0.000124	2.97e-05	0.000378	0.908474
2019	AT-PRO	4464	151	115	1.313	0.000118241	0.000115	3.03e-05	0.000264	0.83673
2019	AT-PRO	4464	150	114	1.316	0.000203393	0.000115	2.72e-05	0.000345	0.907652
2019	AT-PRO	4468	151	115	1.313	0.000105446	0.000107	2.77e-05	0.00024	0.833163
2019	AT-PRO	4468	150	114	1.316	0.000186273	0.000106	2.51e-05	0.000318	0.907155
2019	AT-PRO	4472	151	115	1.313	9.5e-05	0.000101	2.55e-05	0.000221	0.830383
2019	AT-PRO	4472	150	114	1.316	0.000172318	9.9e-05	2.32e-05	0.000295	0.907053
2019	AT-PRO	4476	151	115	1.313	8.68e-05	9.68e-05	2.35e-05	0.000207	0.828817
2019	AT-PRO	4476	150	114	1.316	0.000161231	9.28e-05	2.16e-05	0.000276	0.907513
2019	AT-PRO	4480	151	115	1.313	8.06e-05	9.44e-05	2.2e-05	0.000197	0.828001
2019	AT-PRO	4480	150	114	1.316	0.000152664	8.78e-05	2.02e-05	0.000261	0.908604
2019	AT-PRO	4484	151	115	1.313	7.6e-05	9.33e-05	2.08e-05	0.00019	0.827502
2019	AT-PRO	4484	150	114	1.316	0.000146334	8.41e-05	1.9e-05	0.000249	0.910029
2019	AT-PRO	4488	151	115	1.313	7.28e-05	9.38e-05	1.99e-05	0.000187	0.827621
2019	AT-PRO	4488	150	114	1.316	0.000142022	8.12e-05	1.82e-05	0.000241	0.91139
2019	AT-PRO	4492	151	115	1.313	7.09e-05	9.58e-05	1.92e-05	0.000186	0.828807
2019	AT-PRO	4492	150	114	1.316	0.000139541	7.9e-05	1.75e-05	0.000236	0.912797
2019	AT-PRO	4496	151	115	1.313	7.01e-05	9.89e-05	1.87e-05	0.000188	0.830787
2019	AT-PRO	4496	150	114	1.316	0.000138737	7.79e-05	1.7e-05	0.000234	0.914801
2019	AT-PRO	4500	151	115	1.313	7.01e-05	0.000103	1.85e-05	0.000191	0.832749
2019	AT-PRO	4500	150	114	1.316	0.0001394	7.77e-05	1.65e-05	0.000234	0.917563
2019	AT-PRO	4504	151	115	1.313	7.07e-05	0.000106	1.84e-05	0.000195	0.834289
2019	AT-PRO	4504	150	114	1.316	0.000141228	7.8e-05	1.61e-05	0.000235	0.920476
2019	AT-PRO	4508	151	115	1.313	7.2e-05	0.00011	1.86e-05	0.000201	0.835638
2019	AT-PRO	4508	150	114	1.316	0.000143824	7.84e-05	1.58e-05	0.000238	0.922737
2019	AT-PRO	4512	151	115	1.313	7.39e-05	0.000114	1.89e-05	0.000207	0.837014
2019	AT-PRO	4512	150	114	1.316	0.000146876	7.88e-05	1.59e-05	0.000242	0.924174
2019	AT-PRO	4516	151	115	1.313	7.62e-05	0.000119	1.92e-05	0.000214	0.838663
2019	AT-PRO	4516	150	114	1.316	0.000150289	7.97e-05	1.6e-05	0.000246	0.925265
2019	AT-PRO	4520	151	115	1.313	7.88e-05	0.000124	1.97e-05	0.000222	0.840148
2019	AT-PRO	4520	150	114	1.316	0.000154082	8.11e-05	1.61e-05	0.000251	0.92647
2019	AT-PRO	4524	151	115	1.313	8.16e-05	0.000129	2.01e-05	0.000231	0.841965
2019	AT-PRO	4524	150	114	1.316	0.000158227	8.29e-05	1.62e-05	0.000257	0.927883
2019	AT-PRO	4528	151	115	1.313	8.47e-05	0.000136	2.06e-05	0.000241	0.843973
2019	AT-PRO	4528	150	114	1.316	0.000162687	8.49e-05	1.62e-05	0.000264	0.929477
2019	AT-PRO	4532	151	115	1.313	8.8e-05	0.000142	2.11e-05	0.000251	0.845664
2019	AT-PRO	4532	150	114	1.316	0.000167492	8.7e-05	1.63e-05	0.000271	0.931264
2019	AT-PRO	4536	151	115	1.313	9.16e-05	0.000149	2.17e-05	0.000263	0.846826
2019	AT-PRO	4536	150	114	1.316	0.000172642	8.91e-05	1.63e-05	0.000278	0.933169
2019	AT-PRO	4540	151	115	1.313	9.53e-05	0.000157	2.25e-05	0.000275	0.847821
2019	AT-PRO	4540	150	114	1.316	0.000177982	9.11e-05	1.63e-05	0.000285	0.934968
2019	AT-PRO	4544	151	115	1.313	9.93e-05	0.000166	2.32e-05	0.000288	0.849071
2019	AT-PRO	4544	150	114	1.316	0.000183289	9.3e-05	1.64e-05	0.000293	0.936442
2019	AT-PRO	4548	151	115	1.313	0.000103371	0.000175	2.38e-05	0.000302	0.850651
2019	AT-PRO	4548	150	114	1.316	0.00018847	9.48e-05	1.65e-05	0.0003	0.937515
2019	AT-PRO	4552	151	115	1.313	0.000107686	0.000184	2.45e-05	0.000317	0.852476
2019	AT-PRO	4552	150	114	1.316	0.000193579	9.66e-05	1.68e-05	0.000307	0.938253
2019	AT-PRO	4556	151	115	1.313	0.000112236	0.000195	2.51e-05	0.000332	0.854458
2019	AT-PRO	4556	150	114	1.316	0.000198691	9.82e-05	1.71e-05	0.000314	0.938768
2019	AT-PRO	4560	151	115	1.313	0.000117003	0.000206	2.58e-05	0.000348	0.856394
2019	AT-PRO	4560	150	114	1.316	0.000203838	9.99e-05	1.74e-05	0.000321	0.939143
2019	AT-PRO	4564	151	115	1.313	0.000121901	0.000217	2.65e-05	0.000365	0.858015
2019	AT-PRO	4564	150	114	1.316	0.000209039	0.000102	1.77e-05	0.000328	0.939451
2019	AT-PRO	4568	151	115	1.313	0.000126831	0.000229	2.73e-05	0.000383	0.859217
2019	AT-PRO	4568	150	114	1.316	0.000214281	0.000103	1.81e-05	0.000335	0.939786
2019	AT-PRO	4572	151	115	1.313	0.000131697	0.000242	2.82e-05	0.000402	0.859974
2019	AT-PRO	4572	150	114	1.316	0.000219496	0.000104	1.84e-05	0.000342	0.940209
2019	AT-PRO	4576	151	115	1.313	0.000136422	0.000256	2.91e-05	0.000422	0.860126
2019	AT-PRO	4576	150	114	1.316	0.000224629	0.000105	1.86e-05	0.000348	0.94068
2019	AT-PRO	4580	151	115	1.313	0.000141037	0.000271	3.02e-05	0.000442	0.859647
2019	AT-PRO	4580	150	114	1.316	0.000229684	0.000107	1.89e-05	0.000355	0.941049
2019	AT-PRO	4584	151	115	1.313	0.000145728	0.000284	3.14e-05	0.000462	0.859086
2019	AT-PRO	4584	150	114	1.316	0.000234681	0.000108	1.93e-05	0.000362	0.941155
2019	AT-PRO	4588	151	115	1.313	0.000150718	0.000298	3.24e-05	0.000482	0.859235
2019	AT-PRO	4588	150	114	1.316	0.000239621	0.00011	1.98e-05	0.000369	0.940942
2019	AT-PRO	4592	151	115	1.313	0.00015605	0.000313	3.33e-05	0.000503	0.860262
2019	AT-PRO	4592	150	114	1.316	0.000244574	0.000111	2.03e-05	0.000376	0.940554
2019	AT-PRO	4596	151	115	1.313	0.000161513	0.000329	3.41e-05	0.000524	0.861456
2019	AT-PRO	4596	150	114	1.316	0.000249692	0.000111	2.09e-05	0.000382	0.940308
2019	AT-PRO	4600	151	115	1.313	0.000166791	0.000344	3.51e-05	0.000546	0.861888
2019	AT-PRO	4600	150	114	1.316	0.000255049	0.000113	2.13e-05	0.000389	0.940456
2019	AT-PRO	4604	151	115	1.313	0.000171689	0.00036	3.63e-05	0.000568	0.86124
2019	AT-PRO	4604	150	114	1.316	0.000260491	0.000114	2.15e-05	0.000396	0.940916
2019	AT-PRO	4608	151	115	1.313	0.000176285	0.000375	3.77e-05	0.000589	0.859996
2019	AT-PRO	4608	150	114	1.316	0.000265723	0.000115	2.18e-05	0.000403	0.941305
2019	AT-PRO	4612	151	115	1.313	0.000180843	0.000391	3.9e-05	0.00061	0.858859
2019	AT-PRO	4612	150	114	1.316	0.000270556	0.000116	2.22e-05	0.000409	0.941313
2019	AT-PRO	4616	151	115	1.313	0.000185549	0.000407	4.03e-05	0.000633	0.858042
2019	AT-PRO	4616	150	114	1.316	0.000275054	0.000117	2.27e-05	0.000415	0.941006
2019	AT-PRO	4620	151	115	1.313	0.00019036	0.000423	4.16e-05	0.000655	0.857243
2019	AT-PRO	4620	150	114	1.316	0.000279473	0.000118	2.32e-05	0.000421	0.940707
2019	AT-PRO	4624	151	115	1.313	0.000195196	0.00044	4.3e-05	0.000678	0.856364
2019	AT-PRO	4624	150	114	1.316	0.000284101	0.000119	2.36e-05	0.000426	0.940673
2019	AT-PRO	4628	151	115	1.313	0.000200187	0.000457	4.43e-05	0.000701	0.855858
2019	AT-PRO	4628	150	114	1.316	0.00028913	0.000119	2.39e-05	0.000432	0.940913
2019	AT-PRO	4632	151	115	1.313	0.000205554	0.000474	4.54e-05	0.000725	0.856039
2019	AT-PRO	4632	150	114	1.316	0.000294613	0.00012	2.42e-05	0.000438	0.941251
2019	AT-PRO	4636	151	115	1.313	0.00021131	0.000491	4.65e-05	0.000749	0.856495
2019	AT-PRO	4636	150	114	1.316	0.000300547	0.00012	2.46e-05	0.000445	0.941477
2019	AT-PRO	4640	151	115	1.313	0.000217304	0.000507	4.78e-05	0.000772	0.856622
2019	AT-PRO	4640	150	114	1.316	0.000306955	0.00012	2.51e-05	0.000452	0.941471
2019	AT-PRO	4644	151	115	1.313	0.000223493	0.000524	4.92e-05	0.000797	0.856379
2019	AT-PRO	4644	150	114	1.316	0.000313875	0.00012	2.58e-05	0.000459	0.941235
2019	AT-PRO	4648	151	115	1.313	0.000229955	0.000542	5.08e-05	0.000822	0.856067
2019	AT-PRO	4648	150	114	1.316	0.000321317	0.00012	2.66e-05	0.000468	0.940842
2019	AT-PRO	4652	151	115	1.313	0.000236679	0.000559	5.24e-05	0.000849	0.855696
2019	AT-PRO	4652	150	114	1.316	0.000329242	0.000121	2.75e-05	0.000478	0.940364
2019	AT-PRO	4656	151	115	1.313	0.000243531	0.000577	5.42e-05	0.000875	0.855054
2019	AT-PRO	4656	150	114	1.316	0.000337564	0.000122	2.84e-05	0.000488	0.939865
2019	AT-PRO	4660	151	115	1.313	0.000250445	0.000595	5.61e-05	0.000902	0.854199
2019	AT-PRO	4660	150	114	1.316	0.000346152	0.000124	2.94e-05	0.000499	0.939464
2019	AT-PRO	4664	151	115	1.313	0.000257464	0.000612	5.8e-05	0.000928	0.853447
2019	AT-PRO	4664	150	114	1.316	0.000354907	0.000126	3.02e-05	0.000511	0.939302
2019	AT-PRO	4668	151	115	1.313	0.000264614	0.000629	5.99e-05	0.000953	0.852975
2019	AT-PRO	4668	150	114	1.316	0.000363805	0.00013	3.09e-05	0.000524	0.939406
2019	AT-PRO	4672	151	115	1.313	0.00027185	0.000644	6.16e-05	0.000977	0.852723
2019	AT-PRO	4672	150	114	1.316	0.000372838	0.000132	3.15e-05	0.000537	0.939606
2019	AT-PRO	4676	151	115	1.313	0.000279122	0.000657	6.34e-05	0.001	0.852593
2019	AT-PRO	4676	150	114	1.316	0.000381938	0.000134	3.23e-05	0.000549	0.93968
2019	AT-PRO	4680	151	115	1.313	0.000286407	0.00067	6.51e-05	0.00102	0.852516
2019	AT-PRO	4680	150	114	1.316	0.000391067	0.000137	3.31e-05	0.000561	0.939585
2019	AT-PRO	4684	151	115	1.313	0.000293725	0.000682	6.68e-05	0.00104	0.852446
2019	AT-PRO	4684	150	114	1.316	0.000400326	0.000139	3.39e-05	0.000573	0.939511
2019	AT-PRO	4688	151	115	1.313	0.000301182	0.000694	6.84e-05	0.00106	0.852472
2019	AT-PRO	4688	150	114	1.316	0.00040989	0.000143	3.46e-05	0.000587	0.939709
2019	AT-PRO	4692	151	115	1.313	0.000308893	0.000706	7e-05	0.00108	0.852741
2019	AT-PRO	4692	150	114	1.316	0.000419805	0.000146	3.51e-05	0.000601	0.940228
2019	AT-PRO	4696	151	115	1.313	0.000316886	0.000716	7.15e-05	0.0011	0.853369
2019	AT-PRO	4696	150	114	1.316	0.000429907	0.00015	3.56e-05	0.000616	0.940842
2019	AT-PRO	4700	151	115	1.313	0.000324896	0.000726	7.29e-05	0.00112	0.854111
2019	AT-PRO	4700	150	114	1.316	0.000439956	0.000154	3.61e-05	0.00063	0.941259
2019	AT-PRO	4704	151	115	1.313	0.00033258	0.000735	7.42e-05	0.00114	0.854687
2019	AT-PRO	4704	150	114	1.316	0.000449861	0.000157	3.68e-05	0.000644	0.941403
2019	AT-PRO	4708	151	115	1.313	0.000339763	0.000742	7.57e-05	0.00116	0.854958
2019	AT-PRO	4708	150	114	1.316	0.000459546	0.00016	3.76e-05	0.000657	0.941527
2019	AT-PRO	4712	151	115	1.313	0.000346536	0.000749	7.72e-05	0.00117	0.854971
2019	AT-PRO	4712	150	114	1.316	0.000469087	0.000163	3.81e-05	0.000671	0.941866
2019	AT-PRO	4716	151	115	1.313	0.00035308	0.000754	7.87e-05	0.00119	0.854874
2019	AT-PRO	4716	150	114	1.316	0.000478389	0.000168	3.85e-05	0.000684	0.942408
2019	AT-PRO	4720	151	115	1.313	0.000359401	0.000758	8.02e-05	0.0012	0.854799
2019	AT-PRO	4720	150	114	1.316	0.000487261	0.000172	3.88e-05	0.000698	0.942975
2019	AT-PRO	4724	151	115	1.313	0.000365293	0.000761	8.15e-05	0.00121	0.854784
2019	AT-PRO	4724	150	114	1.316	0.000495586	0.000177	3.91e-05	0.000712	0.943504
2019	AT-PRO	4728	151	115	1.313	0.000370567	0.000764	8.26e-05	0.00122	0.854819
2019	AT-PRO	4728	150	114	1.316	0.000503325	0.000181	3.93e-05	0.000724	0.944053
2019	AT-PRO	4732	151	115	1.313	0.000375202	0.000767	8.36e-05	0.00123	0.854888
2019	AT-PRO	4732	150	114	1.316	0.000510372	0.000184	3.94e-05	0.000734	0.944561
2019	AT-PRO	4736	151	115	1.313	0.000379246	0.00077	8.45e-05	0.00123	0.854949
2019	AT-PRO	4736	150	114	1.316	0.000516541	0.000188	3.97e-05	0.000744	0.944839
2019	AT-PRO	4740	151	115	1.313	0.000382748	0.000772	8.53e-05	0.00124	0.854966
2019	AT-PRO	4740	150	114	1.316	0.000521779	0.000191	4e-05	0.000753	0.944889
2019	AT-PRO	4744	151	115	1.313	0.000385817	0.000773	8.59e-05	0.00125	0.855027
2019	AT-PRO	4744	150	114	1.316	0.000526246	0.000195	4.03e-05	0.000761	0.945047
2019	AT-PRO	4748	151	115	1.313	0.000388574	0.000774	8.63e-05	0.00125	0.855282
2019	AT-PRO	4748	150	114	1.316	0.000530106	0.000198	4.01e-05	0.000768	0.945616
2019	AT-PRO	4752	151	115	1.313	0.000390917	0.000774	8.66e-05	0.00125	0.855633
2019	AT-PRO	4752	150	114	1.316	0.000533331	0.000201	3.97e-05	0.000774	0.946489
2019	AT-PRO	4756	151	115	1.313	0.000392508	0.000774	8.69e-05	0.00125	0.855707
2019	AT-PRO	4756	150	114	1.316	0.000535782	0.000203	3.93e-05	0.000778	0.947268
2019	AT-PRO	4760	151	115	1.313	0.000393149	0.000772	8.73e-05	0.00125	0.855319
2019	AT-PRO	4760	150	114	1.316	0.000537351	0.000204	3.9e-05	0.000781	0.947691
2019	AT-PRO	4764	151	115	1.313	0.000393048	0.00077	8.77e-05	0.00125	0.854806
2019	AT-PRO	4764	150	114	1.316	0.000538021	0.000205	3.9e-05	0.000782	0.947823
2019	AT-PRO	4768	151	115	1.313	0.000392599	0.000767	8.76e-05	0.00125	0.854726
2019	AT-PRO	4768	150	114	1.316	0.000537919	0.000205	3.89e-05	0.000782	0.947903
2019	AT-PRO	4772	151	115	1.313	0.000391989	0.000765	8.71e-05	0.00124	0.855279
2019	AT-PRO	4772	150	114	1.316	0.000537286	0.000205	3.87e-05	0.000781	0.948115
2019	AT-PRO	4776	151	115	1.313	0.00039107	0.000761	8.63e-05	0.00124	0.856098
2019	AT-PRO	4776	150	114	1.316	0.000536283	0.000204	3.83e-05	0.000779	0.948497
2019	AT-PRO	4780	151	115	1.313	0.000389567	0.000757	8.56e-05	0.00123	0.856592
2019	AT-PRO	4780	150	114	1.316	0.00053487	0.000203	3.79e-05	0.000775	0.948952
2019	AT-PRO	4784	151	115	1.313	0.000387388	0.000751	8.52e-05	0.00122	0.856462
2019	AT-PRO	4784	150	114	1.316	0.000532935	0.000201	3.74e-05	0.000771	0.949323
2019	AT-PRO	4788	151	115	1.313	0.000384725	0.000745	8.5e-05	0.00121	0.855935
2019	AT-PRO	4788	150	114	1.316	0.000530464	0.000199	3.71e-05	0.000767	0.949516
2019	AT-PRO	4792	151	115	1.313	0.000381842	0.000738	8.47e-05	0.0012	0.855488
2019	AT-PRO	4792	150	114	1.316	0.000527452	0.000198	3.68e-05	0.000762	0.949622
2019	AT-PRO	4796	151	115	1.313	0.000378777	0.000731	8.41e-05	0.00119	0.855396
2019	AT-PRO	4796	150	114	1.316	0.000523777	0.000196	3.64e-05	0.000756	0.949878
2019	AT-PRO	4800	151	115	1.313	0.000375325	0.000723	8.32e-05	0.00118	0.855568
2019	AT-PRO	4800	150	114	1.316	0.000519322	0.000195	3.56e-05	0.00075	0.950452
2019	AT-PRO	4804	151	115	1.313	0.000371255	0.000716	8.22e-05	0.00117	0.855735
2019	AT-PRO	4804	150	114	1.316	0.000514149	0.000195	3.47e-05	0.000743	0.951264
2019	AT-PRO	4808	151	115	1.313	0.000366478	0.000708	8.11e-05	0.00116	0.855731
2019	AT-PRO	4808	150	114	1.316	0.000508419	0.000193	3.37e-05	0.000735	0.952061
2019	AT-PRO	4812	151	115	1.313	0.00036101	0.000699	8e-05	0.00114	0.85562
2019	AT-PRO	4812	150	114	1.316	0.000502135	0.00019	3.28e-05	0.000725	0.952679
2019	AT-PRO	4816	151	115	1.313	0.000354901	0.00069	7.87e-05	0.00112	0.855577
2019	AT-PRO	4816	150	114	1.316	0.000495062	0.000187	3.2e-05	0.000714	0.953165
2019	AT-PRO	4820	151	115	1.313	0.00034823	0.00068	7.72e-05	0.0011	0.85562
2019	AT-PRO	4820	150	114	1.316	0.000486955	0.000184	3.12e-05	0.000702	0.953637
2019	AT-PRO	4824	151	115	1.313	0.00034109	0.000669	7.56e-05	0.00109	0.855553
2019	AT-PRO	4824	150	114	1.316	0.000477806	0.000182	3.02e-05	0.00069	0.95411
2019	AT-PRO	4828	151	115	1.313	0.000333553	0.000658	7.41e-05	0.00107	0.855263
2019	AT-PRO	4828	150	114	1.316	0.000467834	0.00018	2.93e-05	0.000677	0.954516
2019	AT-PRO	4832	151	115	1.313	0.00032567	0.000647	7.25e-05	0.00104	0.854996
2019	AT-PRO	4832	150	114	1.316	0.000457216	0.000176	2.85e-05	0.000662	0.954812
2019	AT-PRO	4836	151	115	1.313	0.000317493	0.000635	7.06e-05	0.00102	0.855125
2019	AT-PRO	4836	150	114	1.316	0.000445919	0.000172	2.77e-05	0.000646	0.955002
2019	AT-PRO	4840	151	115	1.313	0.000309032	0.000623	6.85e-05	0.001	0.855626
2019	AT-PRO	4840	150	114	1.316	0.000433846	0.000167	2.68e-05	0.000628	0.955098
2019	AT-PRO	4844	151	115	1.313	0.000300193	0.00061	6.63e-05	0.000977	0.856023
2019	AT-PRO	4844	150	114	1.316	0.000421007	0.000162	2.6e-05	0.000609	0.95514
2019	AT-PRO	4848	151	115	1.313	0.000290858	0.000597	6.43e-05	0.000952	0.855965
2019	AT-PRO	4848	150	114	1.316	0.000407683	0.000156	2.52e-05	0.000589	0.955079
2019	AT-PRO	4852	151	115	1.313	0.000280951	0.000583	6.23e-05	0.000926	0.855486
2019	AT-PRO	4852	150	114	1.316	0.000393975	0.000151	2.45e-05	0.000569	0.954886
2019	AT-PRO	4856	151	115	1.313	0.00027078	0.000569	6.01e-05	0.0009	0.855473
2019	AT-PRO	4856	150	114	1.316	0.000379903	0.000145	2.39e-05	0.000549	0.954446
2019	AT-PRO	4860	151	115	1.313	0.000260471	0.000556	5.74e-05	0.000873	0.856192
2019	AT-PRO	4860	150	114	1.316	0.000365433	0.000139	2.33e-05	0.000528	0.953722
2019	AT-PRO	4864	151	115	1.313	0.000249817	0.00054	5.47e-05	0.000845	0.856973
2019	AT-PRO	4864	150	114	1.316	0.00035055	0.000132	2.28e-05	0.000506	0.952853
2019	AT-PRO	4868	151	115	1.313	0.000238926	0.000524	5.19e-05	0.000815	0.85794
2019	AT-PRO	4868	150	114	1.316	0.000335255	0.000126	2.22e-05	0.000483	0.952089
2019	AT-PRO	4872	151	115	1.313	0.000227878	0.000506	4.9e-05	0.000783	0.859303
2019	AT-PRO	4872	150	114	1.316	0.000319588	0.000119	2.14e-05	0.00046	0.951621
2019	AT-PRO	4876	151	115	1.313	0.000216722	0.000488	4.59e-05	0.00075	0.861156
2019	AT-PRO	4876	150	114	1.316	0.000303656	0.000113	2.04e-05	0.000437	0.951457
2019	AT-PRO	4880	151	115	1.313	0.000205403	0.000469	4.28e-05	0.000718	0.863049
2019	AT-PRO	4880	150	114	1.316	0.000287617	0.000106	1.93e-05	0.000413	0.951377
2019	AT-PRO	4884	151	115	1.313	0.000193885	0.000451	4e-05	0.000685	0.864285
2019	AT-PRO	4884	150	114	1.316	0.000271648	9.95e-05	1.84e-05	0.00039	0.951047
2019	AT-PRO	4888	151	115	1.313	0.000182285	0.000432	3.75e-05	0.000652	0.86456
2019	AT-PRO	4888	150	114	1.316	0.000255917	9.26e-05	1.76e-05	0.000366	0.950261
2019	AT-PRO	4892	151	115	1.313	0.000170848	0.000413	3.53e-05	0.000619	0.864132
2019	AT-PRO	4892	150	114	1.316	0.000240598	8.44e-05	1.7e-05	0.000342	0.948966
2019	AT-PRO	4896	151	115	1.313	0.000159843	0.000393	3.32e-05	0.000587	0.863524
2019	AT-PRO	4896	150	114	1.316	0.000225859	7.54e-05	1.65e-05	0.000318	0.947517
2019	AT-PRO	4900	151	115	1.313	0.000149488	0.000374	3.11e-05	0.000555	0.863238
2019	AT-PRO	4900	150	114	1.316	0.000211792	6.67e-05	1.59e-05	0.000294	0.946136
2019	AT-PRO	4904	151	115	1.313	0.000139913	0.000356	2.9e-05	0.000525	0.863691
2019	AT-PRO	4904	150	114	1.316	0.000198459	5.86e-05	1.52e-05	0.000272	0.944856
2019	AT-PRO	4908	151	115	1.313	0.000131137	0.000338	2.68e-05	0.000496	0.86512
2019	AT-PRO	4908	150	114	1.316	0.000185875	5.15e-05	1.46e-05	0.000252	0.943697
2019	AT-PRO	4912	151	115	1.313	0.000123077	0.000322	2.47e-05	0.00047	0.867403
2019	AT-PRO	4912	150	114	1.316	0.000174105	4.58e-05	1.39e-05	0.000234	0.942621
2019	AT-PRO	4916	151	115	1.313	0.000115632	0.000307	2.27e-05	0.000446	0.870005
2019	AT-PRO	4916	150	114	1.316	0.000163238	4.14e-05	1.33e-05	0.000218	0.9415
2019	AT-PRO	4920	151	115	1.313	0.000108757	0.000294	2.09e-05	0.000424	0.872191
2019	AT-PRO	4920	150	114	1.316	0.00015331	3.81e-05	1.28e-05	0.000204	0.940328
2019	AT-PRO	4924	151	115	1.313	0.000102573	0.000282	1.94e-05	0.000404	0.873968
2019	AT-PRO	4924	150	114	1.316	0.000144315	3.63e-05	1.23e-05	0.000193	0.939388
2019	AT-PRO	4928	151	115	1.313	9.7e-05	0.00027	1.83e-05	0.000385	0.874474
2019	AT-PRO	4928	150	114	1.316	0.000136264	3.62e-05	1.17e-05	0.000184	0.938929
2019	AT-PRO	4932	151	115	1.313	9.21e-05	0.000259	1.73e-05	0.000368	0.874941
2019	AT-PRO	4932	150	114	1.316	0.000129428	3.55e-05	1.11e-05	0.000176	0.938838
2019	AT-PRO	4936	151	115	1.313	8.81e-05	0.00025	1.64e-05	0.000355	0.876063
2019	AT-PRO	4936	150	114	1.316	0.000123706	3.37e-05	1.08e-05	0.000168	0.938021
2019	AT-PRO	4940	151	115	1.313	8.47e-05	0.000243	1.55e-05	0.000343	0.877805
2019	AT-PRO	4940	150	114	1.316	0.000118875	3.25e-05	1.05e-05	0.000162	0.937119
2019	AT-PRO	4944	151	115	1.313	8.2e-05	0.000238	1.47e-05	0.000335	0.879478
2019	AT-PRO	4944	150	114	1.316	0.000115016	3.21e-05	1.01e-05	0.000157	0.937183
2019	AT-PRO	4948	151	115	1.313	7.98e-05	0.000235	1.42e-05	0.000329	0.880412
2019	AT-PRO	4948	150	114	1.316	0.000112205	3.26e-05	9.65e-06	0.000154	0.938636
2019	AT-PRO	4952	151	115	1.313	7.81e-05	0.000232	1.39e-05	0.000324	0.880592
2019	AT-PRO	4952	150	114	1.316	0.000110384	3.38e-05	9.12e-06	0.000153	0.940937
2019	AT-PRO	4956	151	115	1.313	7.72e-05	0.000231	1.36e-05	0.000322	0.881312
2019	AT-PRO	4956	150	114	1.316	0.000109405	3.54e-05	8.66e-06	0.000154	0.943255
2019	AT-PRO	4960	151	115	1.313	7.69e-05	0.000231	1.35e-05	0.000321	0.881997
2019	AT-PRO	4960	150	114	1.316	0.000109158	3.73e-05	8.33e-06	0.000155	0.945185
2019	AT-PRO	4964	151	115	1.313	7.75e-05	0.000233	1.34e-05	0.000324	0.883377
2019	AT-PRO	4964	150	114	1.316	0.000109637	3.91e-05	8.13e-06	0.000157	0.946685
2019	AT-PRO	4968	151	115	1.313	7.87e-05	0.000237	1.34e-05	0.000329	0.884914
2019	AT-PRO	4968	150	114	1.316	0.000110888	4.09e-05	8.05e-06	0.00016	0.947718
2019	AT-PRO	4972	151	115	1.313	8.04e-05	0.000242	1.36e-05	0.000336	0.886182
2019	AT-PRO	4972	150	114	1.316	0.000112958	4.27e-05	8.1e-06	0.000164	0.948334
2019	AT-PRO	4976	151	115	1.313	8.27e-05	0.00025	1.38e-05	0.000346	0.887385
2019	AT-PRO	4976	150	114	1.316	0.000115871	4.49e-05	8.21e-06	0.000169	0.948909
2019	AT-PRO	4980	151	115	1.313	8.56e-05	0.000258	1.4e-05	0.000358	0.88891
2019	AT-PRO	4980	150	114	1.316	0.000119654	4.76e-05	8.26e-06	0.000176	0.950157
2019	AT-PRO	4984	151	115	1.313	8.92e-05	0.000268	1.44e-05	0.000372	0.890514
2019	AT-PRO	4984	150	114	1.316	0.000124303	5.08e-05	8.29e-06	0.000183	0.95177
2019	AT-PRO	4988	151	115	1.313	9.36e-05	0.000278	1.5e-05	0.000387	0.891405
2019	AT-PRO	4988	150	114	1.316	0.000129783	5.44e-05	8.33e-06	0.000193	0.95352
2019	AT-PRO	4992	151	115	1.313	9.85e-05	0.00029	1.58e-05	0.000404	0.89121
[truncated: 17,515 more rows]

## Sheet: S5 NIRS location stats
S5: NIRS statistics of locations across years
location	wavenr.	years	genotypes	records	r	σ²genotype	σ²year	σ²residual	σ²total	H²
AT-PRO	5288	2019,2020,2021,2022	656	568	1.155	2.3e-05	0.0001368	8.3e-06	0.0001682	0.762
AT-PRO	5284	2019,2020,2021,2022	656	568	1.155	1.74e-05	9.67e-05	6.4e-06	0.0001205	0.759
AT-DOE	5180	2019,2020,2021,2022	611	526	1.162	0.0005706	0.0021318	0.0002212	0.0029236	0.75
AT-DOE	5184	2019,2020,2021,2022	611	526	1.162	0.0005668	0.002124	0.0002193	0.0029101	0.75
AT-DOE	5188	2019,2020,2021,2022	611	526	1.162	0.0005603	0.0021097	0.0002165	0.0028865	0.75
AT-DOE	5192	2019,2020,2021,2022	611	526	1.162	0.000551	0.0020892	0.0002129	0.0028532	0.75
AT-DOE	5196	2019,2020,2021,2022	611	526	1.162	0.0005391	0.0020628	0.0002085	0.0028105	0.75
AT-DOE	5200	2019,2020,2021,2022	611	526	1.162	0.0005247	0.0020302	0.0002032	0.0027581	0.75
AT-DOE	5204	2019,2020,2021,2022	611	526	1.162	0.0005076	0.0019894	0.0001969	0.0026939	0.75
AT-DOE	5172	2019,2020,2021,2022	611	526	1.162	0.0005707	0.0021284	0.0002226	0.0029218	0.749
AT-DOE	5176	2019,2020,2021,2022	611	526	1.162	0.0005719	0.0021332	0.0002224	0.0029274	0.749
AT-DOE	5208	2019,2020,2021,2022	611	526	1.162	0.0004878	0.0019385	0.0001897	0.002616	0.749
AT-DOE	5212	2019,2020,2021,2022	611	526	1.162	0.0004657	0.0018774	0.0001817	0.0025248	0.749
AT-DOE	5164	2019,2020,2021,2022	611	526	1.162	0.0005624	0.0021017	0.0002206	0.0028848	0.748
AT-DOE	5168	2019,2020,2021,2022	611	526	1.162	0.0005674	0.0021178	0.000222	0.0029073	0.748
AT-DOE	5216	2019,2020,2021,2022	611	526	1.162	0.0004419	0.0018075	0.0001728	0.0024222	0.748
AT-DOE	5220	2019,2020,2021,2022	611	526	1.162	0.0004159	0.0017303	0.0001631	0.0023093	0.748
AT-DOE	5156	2019,2020,2021,2022	611	526	1.162	0.0005477	0.0020542	0.0002158	0.0028176	0.747
AT-DOE	5160	2019,2020,2021,2022	611	526	1.162	0.0005558	0.0020804	0.0002185	0.0028547	0.747
AT-DOE	4072	2019,2020,2021,2022	611	526	1.162	0.0010224	0.0010678	0.0004053	0.0024955	0.746
AT-DOE	4076	2019,2020,2021,2022	611	526	1.162	0.000997	0.0010452	0.0003945	0.0024367	0.746
AT-DOE	4080	2019,2020,2021,2022	611	526	1.162	0.0009718	0.0010227	0.0003843	0.0023788	0.746
AT-DOE	4084	2019,2020,2021,2022	611	526	1.162	0.0009467	0.0009999	0.0003745	0.0023212	0.746
AT-DOE	4088	2019,2020,2021,2022	611	526	1.162	0.0009218	0.000976	0.000365	0.0022629	0.746
AT-DOE	4092	2019,2020,2021,2022	611	526	1.162	0.0008968	0.000951	0.0003555	0.0022033	0.746
AT-DOE	5148	2019,2020,2021,2022	611	526	1.162	0.0005276	0.00199	0.0002089	0.0027264	0.746
AT-DOE	5152	2019,2020,2021,2022	611	526	1.162	0.0005382	0.0020239	0.0002125	0.0027746	0.746
AT-DOE	5224	2019,2020,2021,2022	611	526	1.162	0.0003872	0.0016449	0.0001528	0.0021849	0.746
AT-DOE	4064	2019,2020,2021,2022	611	526	1.162	0.0010729	0.0011133	0.0004277	0.0026139	0.745
AT-DOE	4068	2019,2020,2021,2022	611	526	1.162	0.0010479	0.0010905	0.0004165	0.0025549	0.745
AT-DOE	4096	2019,2020,2021,2022	611	526	1.162	0.0008715	0.0009251	0.0003461	0.0021427	0.745
AT-DOE	4100	2019,2020,2021,2022	611	526	1.162	0.0008463	0.0008993	0.0003367	0.0020823	0.745
AT-DOE	4104	2019,2020,2021,2022	611	526	1.162	0.0008215	0.0008736	0.0003275	0.0020226	0.745
AT-DOE	4384	2019,2020,2021,2022	611	526	1.162	0.0004725	0.0004981	0.0001881	0.0011587	0.745
AT-DOE	4388	2019,2020,2021,2022	611	526	1.162	0.0004621	0.0004802	0.0001835	0.0011257	0.745
AT-DOE	4392	2019,2020,2021,2022	611	526	1.162	0.0004484	0.0004563	0.0001779	0.0010826	0.745
AT-DOE	4396	2019,2020,2021,2022	611	526	1.162	0.0004322	0.0004287	0.0001717	0.0010325	0.745
AT-DOE	4400	2019,2020,2021,2022	611	526	1.162	0.0004144	0.0003989	0.0001651	0.0009783	0.745
AT-DOE	5140	2019,2020,2021,2022	611	526	1.162	0.0005039	0.0019125	0.0002009	0.0026172	0.745
AT-DOE	5144	2019,2020,2021,2022	611	526	1.162	0.0005161	0.0019526	0.000205	0.0026737	0.745
AT-DOE	5228	2019,2020,2021,2022	611	526	1.162	0.000356	0.0015495	0.0001417	0.0020472	0.745
AT-DOE	4060	2019,2020,2021,2022	611	526	1.162	0.0010969	0.001136	0.0004389	0.0026717	0.744
AT-DOE	4108	2019,2020,2021,2022	611	526	1.162	0.0007978	0.0008479	0.0003185	0.0019641	0.744
AT-DOE	4112	2019,2020,2021,2022	611	526	1.162	0.0007754	0.0008223	0.0003096	0.0019074	0.744
AT-DOE	4116	2019,2020,2021,2022	611	526	1.162	0.0007541	0.0007978	0.0003011	0.001853	0.744
AT-DOE	4120	2019,2020,2021,2022	611	526	1.162	0.0007338	0.0007749	0.0002929	0.0018017	0.744
AT-DOE	4124	2019,2020,2021,2022	611	526	1.162	0.0007142	0.0007534	0.0002854	0.001753	0.744
AT-DOE	4128	2019,2020,2021,2022	611	526	1.162	0.0006954	0.0007323	0.0002784	0.001706	0.744
AT-DOE	4336	2019,2020,2021,2022	611	526	1.162	0.0005299	0.0005594	0.0002122	0.0013014	0.744
AT-DOE	4340	2019,2020,2021,2022	611	526	1.162	0.0005189	0.0005434	0.0002076	0.0012699	0.744
AT-DOE	4344	2019,2020,2021,2022	611	526	1.162	0.0005073	0.000528	0.0002033	0.0012386	0.744
AT-DOE	4372	2019,2020,2021,2022	611	526	1.162	0.0004824	0.0005092	0.0001933	0.0011848	0.744
AT-DOE	4376	2019,2020,2021,2022	611	526	1.162	0.0004824	0.0005118	0.0001929	0.001187	0.744
AT-DOE	4380	2019,2020,2021,2022	611	526	1.162	0.0004793	0.0005086	0.0001912	0.0011792	0.744
AT-DOE	4404	2019,2020,2021,2022	611	526	1.162	0.0003958	0.0003681	0.0001581	0.000922	0.744
AT-DOE	4408	2019,2020,2021,2022	611	526	1.162	0.0003767	0.0003371	0.0001509	0.0008648	0.744
AT-DOE	5136	2019,2020,2021,2022	611	526	1.162	0.0004912	0.0018705	0.0001967	0.0025584	0.744
AT-DOE	4056	2019,2020,2021,2022	611	526	1.162	0.0011196	0.0011583	0.0004501	0.002728	0.743
AT-DOE	4132	2019,2020,2021,2022	611	526	1.162	0.0006772	0.0007108	0.0002718	0.0016597	0.743
AT-DOE	4136	2019,2020,2021,2022	611	526	1.162	0.0006597	0.0006891	0.0002653	0.0016141	0.743
AT-DOE	4140	2019,2020,2021,2022	611	526	1.162	0.0006429	0.0006679	0.000259	0.0015698	0.743
AT-DOE	4316	2019,2020,2021,2022	611	526	1.162	0.0005541	0.0006059	0.000223	0.001383	0.743
AT-DOE	4320	2019,2020,2021,2022	611	526	1.162	0.0005532	0.0006019	0.0002228	0.001378	0.743
AT-DOE	4332	2019,2020,2021,2022	611	526	1.162	0.0005391	0.0005743	0.0002166	0.00133	0.743
AT-DOE	4348	2019,2020,2021,2022	611	526	1.162	0.0004965	0.0005145	0.0001996	0.0012106	0.743
AT-DOE	4352	2019,2020,2021,2022	611	526	1.162	0.0004879	0.0005042	0.0001964	0.0011885	0.743
AT-DOE	4356	2019,2020,2021,2022	611	526	1.162	0.0004821	0.0004979	0.0001941	0.0011741	0.743
AT-DOE	4360	2019,2020,2021,2022	611	526	1.162	0.0004793	0.0004961	0.0001929	0.0011683	0.743
AT-DOE	4364	2019,2020,2021,2022	611	526	1.162	0.0004792	0.0004985	0.0001927	0.0011703	0.743
AT-DOE	4368	2019,2020,2021,2022	611	526	1.162	0.0004807	0.0005037	0.000193	0.0011774	0.743
AT-DOE	4412	2019,2020,2021,2022	611	526	1.162	0.0003574	0.0003063	0.0001436	0.0008074	0.743
AT-DOE	4416	2019,2020,2021,2022	611	526	1.162	0.0003379	0.0002764	0.000136	0.0007503	0.743
AT-DOE	5132	2019,2020,2021,2022	611	526	1.162	0.0004782	0.001828	0.0001923	0.0024985	0.743
AT-DOE	8720	2019,2020,2021,2022	611	526	1.162	2.09e-05	8.21e-05	8.4e-06	0.0001114	0.743
AT-DOE	4032	2019,2020,2021,2022	611	526	1.162	0.001239	0.001269	0.0005016	0.0030096	0.742
AT-DOE	4052	2019,2020,2021,2022	611	526	1.162	0.0011415	0.0011801	0.0004615	0.0027831	0.742
AT-DOE	4144	2019,2020,2021,2022	611	526	1.162	0.0006267	0.0006477	0.0002531	0.0015276	0.742
AT-DOE	4308	2019,2020,2021,2022	611	526	1.162	0.0005533	0.0006099	0.0002241	0.0013873	0.742
AT-DOE	4312	2019,2020,2021,2022	611	526	1.162	0.0005539	0.0006086	0.0002234	0.0013858	0.742
AT-DOE	4324	2019,2020,2021,2022	611	526	1.162	0.0005507	0.0005959	0.0002221	0.0013687	0.742
AT-DOE	4328	2019,2020,2021,2022	611	526	1.162	0.000546	0.0005867	0.0002201	0.0013529	0.742
AT-DOE	4420	2019,2020,2021,2022	611	526	1.162	0.0003182	0.0002476	0.0001284	0.0006942	0.742
AT-DOE	4424	2019,2020,2021,2022	611	526	1.162	0.0002983	0.0002204	0.0001207	0.0006394	0.742
AT-DOE	5124	2019,2020,2021,2022	611	526	1.162	0.0004521	0.0017435	0.0001831	0.0023786	0.742
AT-DOE	5128	2019,2020,2021,2022	611	526	1.162	0.0004651	0.0017857	0.0001878	0.0024385	0.742
AT-DOE	5232	2019,2020,2021,2022	611	526	1.162	0.0003231	0.0014448	0.0001302	0.0018981	0.742
AT-DOE	5612	2019,2020,2021,2022	611	526	1.162	0.0001588	0.0010336	6.42e-05	0.0012567	0.742
AT-DOE	5616	2019,2020,2021,2022	611	526	1.162	0.0001574	0.0010172	6.36e-05	0.0012382	0.742
AT-DOE	5620	2019,2020,2021,2022	611	526	1.162	0.0001561	0.0010048	6.31e-05	0.0012241	0.742
AT-DOE	8724	2019,2020,2021,2022	611	526	1.162	2.33e-05	8.42e-05	9.4e-06	0.000117	0.742
AT-DOE	4028	2019,2020,2021,2022	611	526	1.162	0.0012524	0.0012823	0.0005079	0.0030426	0.741
AT-DOE	4036	2019,2020,2021,2022	611	526	1.162	0.0012227	0.0012545	0.0004962	0.0029733	0.741
AT-DOE	4048	2019,2020,2021,2022	611	526	1.162	0.0011629	0.0012011	0.0004728	0.0028368	0.741
AT-DOE	4148	2019,2020,2021,2022	611	526	1.162	0.0006111	0.0006282	0.0002478	0.0014871	0.741
AT-DOE	4152	2019,2020,2021,2022	611	526	1.162	0.0005962	0.0006091	0.0002427	0.0014479	0.741
AT-DOE	4164	2019,2020,2021,2022	611	526	1.162	0.0005591	0.0005577	0.0002276	0.0013444	0.741
AT-DOE	4168	2019,2020,2021,2022	611	526	1.162	0.0005496	0.000544	0.0002236	0.0013172	0.741
AT-DOE	4304	2019,2020,2021,2022	611	526	1.162	0.0005527	0.0006094	0.0002249	0.001387	0.741
AT-DOE	4428	2019,2020,2021,2022	611	526	1.162	0.0002786	0.0001946	0.0001131	0.0005863	0.741
AT-DOE	5120	2019,2020,2021,2022	611	526	1.162	0.000439	0.001701	0.0001783	0.0023183	0.741
AT-DOE	5600	2019,2020,2021,2022	611	526	1.162	0.0001644	0.0010958	6.69e-05	0.0013271	0.741
AT-DOE	5604	2019,2020,2021,2022	611	526	1.162	0.0001623	0.0010739	6.59e-05	0.0013021	0.741
AT-DOE	5608	2019,2020,2021,2022	611	526	1.162	0.0001604	0.001053	6.5e-05	0.0012785	0.741
AT-DOE	5624	2019,2020,2021,2022	611	526	1.162	0.0001551	0.0009963	6.28e-05	0.0012142	0.741
AT-DOE	5628	2019,2020,2021,2022	611	526	1.162	0.0001544	0.0009906	6.27e-05	0.0012077	0.741
AT-DOE	5632	2019,2020,2021,2022	611	526	1.162	0.0001539	0.0009868	6.26e-05	0.0012033	0.741
AT-DOE	6196	2019,2020,2021,2022	611	526	1.162	0.0002303	0.000768	9.37e-05	0.001092	0.741
AT-DOE	6200	2019,2020,2021,2022	611	526	1.162	0.0002264	0.0007369	9.21e-05	0.0010554	0.741
AT-DOE	6204	2019,2020,2021,2022	611	526	1.162	0.0002224	0.0007071	9.06e-05	0.00102	0.741
AT-PRO	5292	2019,2020,2021,2022	656	568	1.155	3.08e-05	0.0001926	1.25e-05	0.0002359	0.741
AT-DOE	4008	2019,2020,2021,2022	611	526	1.162	0.0012885	0.0012991	0.0005255	0.0031131	0.74
AT-DOE	4012	2019,2020,2021,2022	611	526	1.162	0.0012859	0.0013041	0.0005241	0.0031141	0.74
AT-DOE	4016	2019,2020,2021,2022	611	526	1.162	0.0012802	0.0013055	0.0005226	0.0031083	0.74
AT-DOE	4020	2019,2020,2021,2022	611	526	1.162	0.0012724	0.001302	0.0005197	0.0030941	0.74
AT-DOE	4024	2019,2020,2021,2022	611	526	1.162	0.0012632	0.0012938	0.0005145	0.0030715	0.74
AT-DOE	4040	2019,2020,2021,2022	611	526	1.162	0.0012039	0.0012385	0.0004905	0.002933	0.74
AT-DOE	4044	2019,2020,2021,2022	611	526	1.162	0.0011838	0.0012208	0.0004828	0.0028874	0.74
AT-DOE	4156	2019,2020,2021,2022	611	526	1.162	0.0005824	0.0005906	0.0002376	0.0014105	0.74
AT-DOE	4160	2019,2020,2021,2022	611	526	1.162	0.00057	0.0005733	0.0002324	0.0013756	0.74
AT-DOE	4172	2019,2020,2021,2022	611	526	1.162	0.0005414	0.0005319	0.0002206	0.0012939	0.74
AT-DOE	4176	2019,2020,2021,2022	611	526	1.162	0.0005345	0.0005212	0.0002183	0.001274	0.74
AT-DOE	4300	2019,2020,2021,2022	611	526	1.162	0.000552	0.0006069	0.0002254	0.0013843	0.74
AT-DOE	4432	2019,2020,2021,2022	611	526	1.162	0.0002592	0.0001701	0.0001056	0.0005349	0.74
AT-DOE	5112	2019,2020,2021,2022	611	526	1.162	0.0004128	0.0016131	0.0001688	0.0021948	0.74
AT-DOE	5116	2019,2020,2021,2022	611	526	1.162	0.0004259	0.0016576	0.0001736	0.0022571	0.74
AT-DOE	5236	2019,2020,2021,2022	611	526	1.162	0.0002892	0.0013328	0.0001183	0.0017403	0.74
AT-DOE	5592	2019,2020,2021,2022	611	526	1.162	0.0001695	0.0011448	6.94e-05	0.0013837	0.74
AT-DOE	5596	2019,2020,2021,2022	611	526	1.162	0.0001668	0.0011191	6.8e-05	0.001354	0.74
AT-DOE	5636	2019,2020,2021,2022	611	526	1.162	0.0001536	0.0009844	6.27e-05	0.0012007	0.74
AT-DOE	5688	2019,2020,2021,2022	611	526	1.162	0.0001584	0.001024	6.48e-05	0.0012472	0.74
AT-DOE	5692	2019,2020,2021,2022	611	526	1.162	0.0001597	0.0010302	6.52e-05	0.0012551	0.74
AT-DOE	5696	2019,2020,2021,2022	611	526	1.162	0.000161	0.0010367	6.57e-05	0.0012634	0.74
AT-DOE	5700	2019,2020,2021,2022	611	526	1.162	0.0001623	0.0010434	6.63e-05	0.001272	0.74
AT-DOE	5704	2019,2020,2021,2022	611	526	1.162	0.0001638	0.0010507	6.69e-05	0.0012814	0.74
AT-DOE	5708	2019,2020,2021,2022	611	526	1.162	0.0001653	0.0010587	6.77e-05	0.0012917	0.74
AT-DOE	6156	2019,2020,2021,2022	611	526	1.162	0.00027	0.0011112	0.0001102	0.0014914	0.74
AT-DOE	6160	2019,2020,2021,2022	611	526	1.162	0.0002662	0.0010742	0.0001085	0.0014489	0.74
AT-DOE	6164	2019,2020,2021,2022	611	526	1.162	0.0002622	0.0010376	0.000107	0.0014067	0.74
AT-DOE	6168	2019,2020,2021,2022	611	526	1.162	0.000258	0.0010015	0.0001055	0.001365	0.74
AT-DOE	6184	2019,2020,2021,2022	611	526	1.162	0.0002417	0.0008662	9.89e-05	0.0012068	0.74
AT-DOE	6188	2019,2020,2021,2022	611	526	1.162	0.0002379	0.0008334	9.71e-05	0.0011684	0.74
AT-DOE	6192	2019,2020,2021,2022	611	526	1.162	0.0002341	0.0008004	9.54e-05	0.0011299	0.74
AT-DOE	6208	2019,2020,2021,2022	611	526	1.162	0.0002184	0.000678	8.91e-05	0.0009854	0.74
AT-DOE	6212	2019,2020,2021,2022	611	526	1.162	0.0002144	0.0006489	8.76e-05	0.0009509	0.74
AT-DOE	6216	2019,2020,2021,2022	611	526	1.162	0.0002105	0.0006199	8.62e-05	0.0009165	0.74
AT-DOE	4004	2019,2020,2021,2022	611	526	1.162	0.0012871	0.0012929	0.0005273	0.0031073	0.739
AT-DOE	4180	2019,2020,2021,2022	611	526	1.162	0.0005288	0.0005118	0.0002166	0.0012571	0.739
AT-DOE	4184	2019,2020,2021,2022	611	526	1.162	0.0005241	0.0005042	0.0002152	0.0012434	0.739
AT-DOE	4224	2019,2020,2021,2022	611	526	1.162	0.0005116	0.0005066	0.0002105	0.0012287	0.739
AT-DOE	4228	2019,2020,2021,2022	611	526	1.162	0.0005121	0.0005099	0.0002105	0.0012325	0.739
AT-DOE	4232	2019,2020,2021,2022	611	526	1.162	0.0005129	0.0005135	0.0002108	0.0012371	0.739
AT-DOE	4236	2019,2020,2021,2022	611	526	1.162	0.0005142	0.0005177	0.0002114	0.0012433	0.739
AT-DOE	4268	2019,2020,2021,2022	611	526	1.162	0.0005418	0.0005694	0.0002228	0.0013341	0.739
AT-DOE	4272	2019,2020,2021,2022	611	526	1.162	0.0005427	0.0005728	0.0002228	0.0013383	0.739
AT-DOE	4276	2019,2020,2021,2022	611	526	1.162	0.0005437	0.0005764	0.0002228	0.0013429	0.739
AT-DOE	4280	2019,2020,2021,2022	611	526	1.162	0.0005448	0.0005807	0.0002232	0.0013488	0.739
AT-DOE	4284	2019,2020,2021,2022	611	526	1.162	0.0005461	0.0005858	0.0002241	0.0013561	0.739
AT-DOE	4288	2019,2020,2021,2022	611	526	1.162	0.0005476	0.0005916	0.000225	0.0013642	0.739
AT-DOE	4292	2019,2020,2021,2022	611	526	1.162	0.0005493	0.0005974	0.0002256	0.0013723	0.739
AT-DOE	4296	2019,2020,2021,2022	611	526	1.162	0.0005508	0.0006027	0.0002257	0.0013792	0.739
AT-DOE	4436	2019,2020,2021,2022	611	526	1.162	0.0002402	0.0001471	9.83e-05	0.0004857	0.739
AT-DOE	5108	2019,2020,2021,2022	611	526	1.162	0.0003997	0.001568	0.0001642	0.002132	0.739
AT-DOE	5588	2019,2020,2021,2022	611	526	1.162	0.0001724	0.0011732	7.08e-05	0.0014164	0.739
AT-DOE	5640	2019,2020,2021,2022	611	526	1.162	0.0001534	0.000984	6.29e-05	0.0012003	0.739
AT-DOE	5644	2019,2020,2021,2022	611	526	1.162	0.0001534	0.0009856	6.31e-05	0.0012021	0.739
AT-DOE	5660	2019,2020,2021,2022	611	526	1.162	0.0001538	0.000998	6.33e-05	0.0012151	0.739
AT-DOE	5664	2019,2020,2021,2022	611	526	1.162	0.000154	0.0010003	6.32e-05	0.0012175	0.739
AT-DOE	5668	2019,2020,2021,2022	611	526	1.162	0.0001543	0.0010027	6.33e-05	0.0012203	0.739
AT-DOE	5672	2019,2020,2021,2022	611	526	1.162	0.0001546	0.0010057	6.36e-05	0.0012239	0.739
AT-DOE	5676	2019,2020,2021,2022	611	526	1.162	0.0001552	0.0010095	6.39e-05	0.0012286	0.739
AT-DOE	5680	2019,2020,2021,2022	611	526	1.162	0.0001561	0.0010137	6.41e-05	0.001234	0.739
AT-DOE	5684	2019,2020,2021,2022	611	526	1.162	0.0001572	0.0010185	6.44e-05	0.0012402	0.739
AT-DOE	5712	2019,2020,2021,2022	611	526	1.162	0.000167	0.0010678	6.85e-05	0.0013032	0.739
AT-DOE	5716	2019,2020,2021,2022	611	526	1.162	0.0001688	0.0010785	6.93e-05	0.0013165	0.739
AT-DOE	5720	2019,2020,2021,2022	611	526	1.162	0.0001708	0.0010914	7.02e-05	0.0013324	0.739
AT-DOE	5748	2019,2020,2021,2022	611	526	1.162	0.0001852	0.0012041	7.62e-05	0.0014655	0.739
AT-DOE	5752	2019,2020,2021,2022	611	526	1.162	0.0001864	0.0012156	7.66e-05	0.0014786	0.739
AT-DOE	5756	2019,2020,2021,2022	611	526	1.162	0.0001871	0.0012246	7.68e-05	0.0014884	0.739
AT-DOE	5760	2019,2020,2021,2022	611	526	1.162	0.0001872	0.00123	7.69e-05	0.001494	0.739
AT-DOE	5764	2019,2020,2021,2022	611	526	1.162	0.0001868	0.0012318	7.68e-05	0.0014954	0.739
AT-DOE	6148	2019,2020,2021,2022	611	526	1.162	0.0002773	0.0011857	0.000114	0.001577	0.739
AT-DOE	6152	2019,2020,2021,2022	611	526	1.162	0.0002737	0.0011484	0.0001121	0.0015342	0.739
AT-DOE	6172	2019,2020,2021,2022	611	526	1.162	0.0002537	0.0009663	0.000104	0.001324	0.739
AT-DOE	6176	2019,2020,2021,2022	611	526	1.162	0.0002496	0.0009321	0.0001024	0.0012841	0.739
AT-DOE	6180	2019,2020,2021,2022	611	526	1.162	0.0002456	0.0008989	0.0001006	0.0012452	0.739
AT-DOE	6220	2019,2020,2021,2022	611	526	1.162	0.0002067	0.0005915	8.47e-05	0.0008829	0.739
AT-DOE	6224	2019,2020,2021,2022	611	526	1.162	0.000203	0.0005642	8.33e-05	0.0008504	0.739
AT-DOE	6228	2019,2020,2021,2022	611	526	1.162	0.0001992	0.0005378	8.18e-05	0.0008189	0.739
AT-DOE	6232	2019,2020,2021,2022	611	526	1.162	0.0001956	0.0005118	8.04e-05	0.0007878	0.739
AT-DOE	6236	2019,2020,2021,2022	611	526	1.162	0.0001921	0.0004862	7.9e-05	0.0007572	0.739
AT-DOE	6240	2019,2020,2021,2022	611	526	1.162	0.0001886	0.0004612	7.76e-05	0.0007274	0.739
AT-DOE	4000	2019,2020,2021,2022	611	526	1.162	0.001281	0.0012865	0.0005297	0.0030972	0.738
AT-DOE	4188	2019,2020,2021,2022	611	526	1.162	0.0005201	0.000499	0.0002141	0.0012331	0.738
AT-DOE	4192	2019,2020,2021,2022	611	526	1.162	0.0005167	0.0004963	0.0002133	0.0012262	0.738
AT-DOE	4212	2019,2020,2021,2022	611	526	1.162	0.0005114	0.000499	0.0002113	0.0012217	0.738
AT-DOE	4216	2019,2020,2021,2022	611	526	1.162	0.0005115	0.0005012	0.0002109	0.0012235	0.738
AT-DOE	4220	2019,2020,2021,2022	611	526	1.162	0.0005115	0.0005037	0.0002106	0.0012258	0.738
AT-DOE	4240	2019,2020,2021,2022	611	526	1.162	0.0005163	0.0005228	0.0002127	0.0012518	0.738
AT-DOE	4244	2019,2020,2021,2022	611	526	1.162	0.0005197	0.000529	0.0002147	0.0012634	0.738
AT-DOE	4260	2019,2020,2021,2022	611	526	1.162	0.0005385	0.0005597	0.0002223	0.0013205	0.738
AT-DOE	4264	2019,2020,2021,2022	611	526	1.162	0.0005407	0.0005653	0.0002227	0.0013287	0.738
AT-DOE	4440	2019,2020,2021,2022	611	526	1.162	0.0002218	0.0001259	9.14e-05	0.000439	0.738
AT-DOE	5104	2019,2020,2021,2022	611	526	1.162	0.0003866	0.0015231	0.0001598	0.0020694	0.738
AT-DOE	5584	2019,2020,2021,2022	611	526	1.162	0.0001754	0.0012039	7.23e-05	0.0014516	0.738
AT-DOE	5648	2019,2020,2021,2022	611	526	1.162	0.0001535	0.0009885	6.32e-05	0.0012053	0.738
AT-DOE	5652	2019,2020,2021,2022	611	526	1.162	0.0001536	0.000992	6.33e-05	0.0012089	0.738
AT-DOE	5656	2019,2020,2021,2022	611	526	1.162	0.0001537	0.0009953	6.33e-05	0.0012123	0.738
AT-DOE	5724	2019,2020,2021,2022	611	526	1.162	0.0001729	0.0011067	7.12e-05	0.0013508	0.738
AT-DOE	5728	2019,2020,2021,2022	611	526	1.162	0.0001752	0.0011239	7.22e-05	0.0013712	0.738
AT-DOE	5732	2019,2020,2021,2022	611	526	1.162	0.0001774	0.0011417	7.31e-05	0.0013923	0.738
AT-DOE	5736	2019,2020,2021,2022	611	526	1.162	0.0001796	0.0011593	7.4e-05	0.0014129	0.738
AT-DOE	5740	2019,2020,2021,2022	611	526	1.162	0.0001817	0.0011757	7.49e-05	0.0014323	0.738
AT-DOE	5744	2019,2020,2021,2022	611	526	1.162	0.0001836	0.0011907	7.56e-05	0.0014499	0.738
AT-DOE	5768	2019,2020,2021,2022	611	526	1.162	0.0001861	0.0012308	7.67e-05	0.0014936	0.738
AT-DOE	5772	2019,2020,2021,2022	611	526	1.162	0.0001852	0.0012286	7.66e-05	0.0014904	0.738
AT-DOE	6092	2019,2020,2021,2022	611	526	1.162	0.0003285	0.0017	0.0001358	0.0021643	0.738
AT-DOE	6096	2019,2020,2021,2022	611	526	1.162	0.0003253	0.001666	0.0001343	0.0021256	0.738
AT-DOE	6100	2019,2020,2021,2022	611	526	1.162	0.000322	0.0016318	0.000133	0.0020868	0.738
AT-DOE	6104	2019,2020,2021,2022	611	526	1.162	0.0003186	0.0015964	0.0001316	0.0020466	0.738
AT-DOE	6108	2019,2020,2021,2022	611	526	1.162	0.0003151	0.0015596	0.0001302	0.0020049	0.738
AT-DOE	6112	2019,2020,2021,2022	611	526	1.162	0.0003115	0.0015221	0.0001287	0.0019623	0.738
AT-DOE	6116	2019,2020,2021,2022	611	526	1.162	0.0003078	0.0014844	0.0001271	0.0019193	0.738
AT-DOE	6120	2019,2020,2021,2022	611	526	1.162	0.0003041	0.0014465	0.0001256	0.0018761	0.738
AT-DOE	6124	2019,2020,2021,2022	611	526	1.162	0.0003003	0.0014084	0.0001239	0.0018327	0.738
AT-DOE	6128	2019,2020,2021,2022	611	526	1.162	0.0002964	0.0013705	0.0001224	0.0017894	0.738
AT-DOE	6132	2019,2020,2021,2022	611	526	1.162	0.0002924	0.0013332	0.0001209	0.0017465	0.738
AT-DOE	6144	2019,2020,2021,2022	611	526	1.162	0.0002809	0.0012229	0.0001159	0.0016197	0.738
AT-DOE	6244	2019,2020,2021,2022	611	526	1.162	0.0001851	0.0004373	7.63e-05	0.0006987	0.738
AT-DOE	6248	2019,2020,2021,2022	611	526	1.162	0.0001817	0.0004144	7.51e-05	0.0006712	0.738
AT-DOE	4196	2019,2020,2021,2022	611	526	1.162	0.000514	0.0004954	0.0002128	0.0012222	0.737
AT-DOE	4200	2019,2020,2021,2022	611	526	1.162	0.0005123	0.0004954	0.0002125	0.0012202	0.737
AT-DOE	4204	2019,2020,2021,2022	611	526	1.162	0.0005115	0.0004961	0.0002122	0.0012197	0.737
AT-DOE	4208	2019,2020,2021,2022	611	526	1.162	0.0005114	0.0004972	0.0002118	0.0012204	0.737
AT-DOE	4248	2019,2020,2021,2022	611	526	1.162	0.0005244	0.0005362	0.0002173	0.0012779	0.737
AT-DOE	4252	2019,2020,2021,2022	611	526	1.162	0.0005297	0.0005444	0.0002197	0.0012937	0.737
AT-DOE	4256	2019,2020,2021,2022	611	526	1.162	0.0005347	0.0005525	0.0002214	0.0013086	0.737
AT-DOE	4444	2019,2020,2021,2022	611	526	1.162	0.0002039	0.0001067	8.47e-05	0.0003952	0.737
AT-DOE	5240	2019,2020,2021,2022	611	526	1.162	0.0002546	0.0012146	0.0001058	0.001575	0.737
AT-DOE	5568	2019,2020,2021,2022	611	526	1.162	0.0001896	0.0013373	7.85e-05	0.0016054	0.737
AT-DOE	5572	2019,2020,2021,2022	611	526	1.162	0.0001857	0.0013028	7.69e-05	0.0015654	0.737
AT-DOE	5576	2019,2020,2021,2022	611	526	1.162	0.000182	0.001269	7.54e-05	0.0015264	0.737
AT-DOE	5580	2019,2020,2021,2022	611	526	1.162	0.0001786	0.001236	7.39e-05	0.0014884	0.737
AT-DOE	5776	2019,2020,2021,2022	611	526	1.162	0.0001843	0.0012264	7.65e-05	0.0014873	0.737
AT-DOE	6088	2019,2020,2021,2022	611	526	1.162	0.0003314	0.0017351	0.0001374	0.002204	0.737
AT-DOE	6136	2019,2020,2021,2022	611	526	1.162	0.0002884	0.0012964	0.0001194	0.0017041	0.737
AT-DOE	6140	2019,2020,2021,2022	611	526	1.162	0.0002846	0.0012597	0.0001177	0.001662	0.737
AT-DOE	6252	2019,2020,2021,2022	611	526	1.162	0.0001784	0.0003921	7.41e-05	0.0006446	0.737
AT-DOE	8744	2019,2020,2021,2022	611	526	1.162	3.92e-05	9.52e-05	1.62e-05	0.0001506	0.737
AT-DOE	8748	2019,2020,2021,2022	611	526	1.162	4.27e-05	9.91e-05	1.77e-05	0.0001595	0.737
AT-DOE	5100	2019,2020,2021,2022	611	526	1.162	0.0003735	0.0014786	0.0001554	0.0020075	0.736
AT-DOE	5564	2019,2020,2021,2022	611	526	1.162	0.0001933	0.0013724	8.04e-05	0.0016462	0.736
AT-DOE	5780	2019,2020,2021,2022	611	526	1.162	0.0001837	0.001225	7.66e-05	0.0014853	0.736
AT-DOE	5800	2019,2020,2021,2022	611	526	1.162	0.0001861	0.0012416	7.78e-05	0.0015054	0.736
AT-DOE	5804	2019,2020,2021,2022	611	526	1.162	0.0001873	0.0012481	7.81e-05	0.0015135	0.736
AT-DOE	5808	2019,2020,2021,2022	611	526	1.162	0.0001886	0.0012555	7.86e-05	0.0015226	0.736
AT-DOE	5812	2019,2020,2021,2022	611	526	1.162	0.0001899	0.0012637	7.91e-05	0.0015327	0.736
AT-DOE	5816	2019,2020,2021,2022	611	526	1.162	0.0001912	0.0012723	7.98e-05	0.0015433	0.736
AT-DOE	5868	2019,2020,2021,2022	611	526	1.162	0.0002148	0.0013618	8.98e-05	0.0016664	0.736
AT-DOE	5872	2019,2020,2021,2022	611	526	1.162	0.0002181	0.0013722	9.1e-05	0.0016812	0.736
AT-DOE	5876	2019,2020,2021,2022	611	526	1.162	0.0002219	0.0013869	9.24e-05	0.0017013	0.736
AT-DOE	5880	2019,2020,2021,2022	611	526	1.162	0.0002264	0.0014062	9.42e-05	0.0017267	0.736
AT-DOE	5884	2019,2020,2021,2022	611	526	1.162	0.0002313	0.0014303	9.62e-05	0.0017577	0.736
AT-DOE	5888	2019,2020,2021,2022	611	526	1.162	0.0002367	0.0014596	9.85e-05	0.0017948	0.736
AT-DOE	5892	2019,2020,2021,2022	611	526	1.162	0.0002425	0.0014946	0.000101	0.0018381	0.736
AT-DOE	5896	2019,2020,2021,2022	611	526	1.162	0.0002487	0.0015347	0.0001039	0.0018873	0.736
AT-DOE	6076	2019,2020,2021,2022	611	526	1.162	0.0003396	0.0018449	0.0001418	0.0023262	0.736
AT-DOE	6080	2019,2020,2021,2022	611	526	1.162	0.0003369	0.0018089	0.0001404	0.0022862	0.736
AT-DOE	6084	2019,2020,2021,2022	611	526	1.162	0.0003342	0.0017718	0.000139	0.002245	0.736
AT-DOE	6256	2019,2020,2021,2022	611	526	1.162	0.0001752	0.0003702	7.31e-05	0.0006185	0.736
AT-DOE	8752	2019,2020,2021,2022	611	526	1.162	4.64e-05	0.0001034	1.94e-05	0.0001692	0.736
AT-DOE	4448	2019,2020,2021,2022	611	526	1.162	0.0001867	8.97e-05	7.84e-05	0.0003548	0.735
AT-DOE	5096	2019,2020,2021,2022	611	526	1.162	0.0003606	0.0014342	0.000151	0.0019458	0.735
AT-DOE	5560	2019,2020,2021,2022	611	526	1.162	0.0001969	0.0014082	8.25e-05	0.0016876	0.735
AT-DOE	5784	2019,2020,2021,2022	611	526	1.162	0.0001835	0.0012251	7.68e-05	0.0014853	0.735
AT-DOE	5788	2019,2020,2021,2022	611	526	1.162	0.0001836	0.0012269	7.7e-05	0.0014876	0.735
AT-DOE	5792	2019,2020,2021,2022	611	526	1.162	0.0001842	0.0012307	7.72e-05	0.0014921	0.735
AT-DOE	5796	2019,2020,2021,2022	611	526	1.162	0.000185	0.0012358	7.75e-05	0.0014983	0.735
AT-DOE	5820	2019,2020,2021,2022	611	526	1.162	0.0001927	0.0012809	8.07e-05	0.0015543	0.735
AT-DOE	5824	2019,2020,2021,2022	611	526	1.162	0.0001945	0.0012902	8.17e-05	0.0015663	0.735
AT-DOE	5848	2019,2020,2021,2022	611	526	1.162	0.0002057	0.001341	8.64e-05	0.0016331	0.735
AT-DOE	5852	2019,2020,2021,2022	611	526	1.162	0.0002071	0.0013438	8.69e-05	0.0016378	0.735
AT-DOE	5856	2019,2020,2021,2022	611	526	1.162	0.0002086	0.0013468	8.74e-05	0.0016428	0.735
AT-DOE	5860	2019,2020,2021,2022	611	526	1.162	0.0002102	0.0013504	8.8e-05	0.0016486	0.735
AT-DOE	5864	2019,2020,2021,2022	611	526	1.162	0.0002123	0.001355	8.88e-05	0.001656	0.735
AT-DOE	5900	2019,2020,2021,2022	611	526	1.162	0.0002555	0.0015792	0.0001068	0.0019415	0.735
AT-DOE	5904	2019,2020,2021,2022	611	526	1.162	0.0002626	0.001627	0.0001099	0.0019996	0.735
AT-DOE	5908	2019,2020,2021,2022	611	526	1.162	0.0002701	0.0016775	0.0001133	0.0020608	0.735
AT-DOE	6060	2019,2020,2021,2022	611	526	1.162	0.0003499	0.0019811	0.0001469	0.002478	0.735
AT-DOE	6064	2019,2020,2021,2022	611	526	1.162	0.0003474	0.0019472	0.0001458	0.0024404	0.735
AT-DOE	6068	2019,2020,2021,2022	611	526	1.162	0.0003449	0.0019132	0.0001444	0.0024025	0.735
AT-DOE	6072	2019,2020,2021,2022	611	526	1.162	0.0003423	0.0018794	0.0001431	0.0023648	0.735
AT-DOE	6260	2019,2020,2021,2022	611	526	1.162	0.0001721	0.0003489	7.21e-05	0.0005931	0.735
AT-DOE	6264	2019,2020,2021,2022	611	526	1.162	0.0001691	0.0003286	7.1e-05	0.0005687	0.735
AT-DOE	8756	2019,2020,2021,2022	611	526	1.162	5.05e-05	0.0001066	2.12e-05	0.0001783	0.735
AT-DOE	8760	2019,2020,2021,2022	611	526	1.162	5.5e-05	0.000108	2.31e-05	0.0001861	0.735
AT-DOE	5092	2019,2020,2021,2022	611	526	1.162	0.000348	0.0013891	0.0001466	0.0018837	0.734
AT-DOE	5556	2019,2020,2021,2022	611	526	1.162	0.0002005	0.0014445	8.45e-05	0.0017295	0.734
AT-DOE	5828	2019,2020,2021,2022	611	526	1.162	0.0001965	0.0013009	8.27e-05	0.00158	0.734
AT-DOE	5832	2019,2020,2021,2022	611	526	1.162	0.0001986	0.0013125	8.36e-05	0.0015947	0.734
AT-DOE	5836	2019,2020,2021,2022	611	526	1.162	0.0002007	0.0013235	8.44e-05	0.0016086	0.734
AT-DOE	5840	2019,2020,2021,2022	611	526	1.162	0.0002026	0.001332	8.52e-05	0.0016197	0.734
AT-DOE	5844	2019,2020,2021,2022	611	526	1.162	0.0002042	0.0013376	8.58e-05	0.0016276	0.734
AT-DOE	5912	2019,2020,2021,2022	611	526	1.162	0.0002777	0.0017307	0.0001169	0.0021253	0.734
AT-DOE	6048	2019,2020,2021,2022	611	526	1.162	0.0003565	0.0020774	0.0001505	0.0025844	0.734
AT-DOE	6052	2019,2020,2021,2022	611	526	1.162	0.0003544	0.0020467	0.0001493	0.0025504	0.734
AT-DOE	6056	2019,2020,2021,2022	611	526	1.162	0.0003522	0.0020146	0.0001482	0.002515	0.734
AT-DOE	6268	2019,2020,2021,2022	611	526	1.162	0.0001662	0.0003094	7e-05	0.0005456	0.734
AT-DOE	6272	2019,2020,2021,2022	611	526	1.162	0.0001634	0.0002915	6.89e-05	0.0005238	0.734
AT-DOE	8740	2019,2020,2021,2022	611	526	1.162	3.55e-05	9.25e-05	1.5e-05	0.000143	0.734
AT-DOE	5088	2019,2020,2021,2022	611	526	1.162	0.0003357	0.0013435	0.0001422	0.0018214	0.733
AT-DOE	5244	2019,2020,2021,2022	611	526	1.162	0.000219	0.0010892	9.29e-05	0.0014011	0.733
AT-DOE	5540	2019,2020,2021,2022	611	526	1.162	0.0002157	0.001586	9.15e-05	0.0018933	0.733
AT-DOE	5544	2019,2020,2021,2022	611	526	1.162	0.000212	0.0015511	8.98e-05	0.0018529	0.733
AT-DOE	5548	2019,2020,2021,2022	611	526	1.162	0.000208	0.0015162	8.82e-05	0.0018124	0.733
AT-DOE	5552	2019,2020,2021,2022	611	526	1.162	0.0002041	0.0014807	8.65e-05	0.0017713	0.733
AT-DOE	5916	2019,2020,2021,2022	611	526	1.162	0.0002855	0.0017868	0.0001208	0.0021931	0.733
AT-DOE	6044	2019,2020,2021,2022	611	526	1.162	0.0003582	0.0021075	0.0001518	0.0026175	0.733
AT-DOE	6276	2019,2020,2021,2022	611	526	1.162	0.0001606	0.0002745	6.8e-05	0.0005031	0.733
AT-DOE	8728	2019,2020,2021,2022	611	526	1.162	2.57e-05	8.71e-05	1.09e-05	0.0001237	0.733
AT-DOE	8764	2019,2020,2021,2022	611	526	1.162	5.94e-05	0.0001086	2.52e-05	0.0001931	0.733
AT-DOE	4452	2019,2020,2021,2022	611	526	1.162	0.0001704	7.51e-05	7.24e-05	0.0003179	0.732
AT-DOE	4756	2019,2020,2021,2022	611	526	1.162	0.0003507	0.0008223	0.0001494	0.0013224	0.732
AT-DOE	4760	2019,2020,2021,2022	611	526	1.162	0.0003506	0.0008269	0.0001493	0.0013268	0.732
AT-DOE	4764	2019,2020,2021,2022	611	526	1.162	0.0003502	0.00083	0.0001491	0.0013292	0.732
AT-DOE	4768	2019,2020,2021,2022	611	526	1.162	0.0003492	0.0008316	0.0001488	0.0013296	0.732
AT-DOE	4772	2019,2020,2021,2022	611	526	1.162	0.000348	0.0008321	0.0001483	0.0013283	0.732
AT-DOE	4776	2019,2020,2021,2022	611	526	1.162	0.0003465	0.0008318	0.0001476	0.0013259	0.732
AT-DOE	4780	2019,2020,2021,2022	611	526	1.162	0.0003449	0.0008311	0.0001468	0.0013228	0.732
AT-DOE	4784	2019,2020,2021,2022	611	526	1.162	0.000343	0.0008303	0.0001457	0.001319	0.732
AT-DOE	4788	2019,2020,2021,2022	611	526	1.162	0.0003407	0.000829	0.0001447	0.0013144	0.732
AT-DOE	4792	2019,2020,2021,2022	611	526	1.162	0.0003379	0.000827	0.0001437	0.0013087	0.732
AT-DOE	4796	2019,2020,2021,2022	611	526	1.162	0.0003348	0.0008237	0.0001427	0.0013011	0.732
AT-DOE	5084	2019,2020,2021,2022	611	526	1.162	0.0003236	0.0012978	0.0001379	0.0017593	0.732
AT-DOE	5536	2019,2020,2021,2022	611	526	1.162	0.0002192	0.0016208	9.33e-05	0.0019333	0.732
AT-DOE	5920	2019,2020,2021,2022	611	526	1.162	0.0002933	0.0018453	0.000125	0.0022636	0.732
AT-DOE	6040	2019,2020,2021,2022	611	526	1.162	0.0003597	0.0021369	0.000153	0.0026496	0.732
AT-DOE	6280	2019,2020,2021,2022	611	526	1.162	0.0001578	0.0002584	6.72e-05	0.0004833	0.732
AT-DOE	4748	2019,2020,2021,2022	611	526	1.162	0.0003493	0.0008103	0.0001494	0.0013091	0.731
AT-DOE	4752	2019,2020,2021,2022	611	526	1.162	0.0003502	0.0008167	0.0001494	0.0013163	0.731
AT-DOE	4800	2019,2020,2021,2022	611	526	1.162	0.0003314	0.0008188	0.0001415	0.0012916	0.731
AT-DOE	4804	2019,2020,2021,2022	611	526	1.162	0.0003276	0.0008123	0.0001402	0.0012801	0.731
AT-DOE	5080	2019,2020,2021,2022	611	526	1.162	0.0003118	0.0012527	0.0001336	0.0016982	0.731
AT-DOE	5532	2019,2020,2021,2022	611	526	1.162	0.0002224	0.0016545	9.52e-05	0.0019721	0.731
AT-DOE	6024	2019,2020,2021,2022	611	526	1.162	0.0003633	0.0022364	0.0001557	0.0027555	0.731
AT-DOE	6028	2019,2020,2021,2022	611	526	1.162	0.0003628	0.0022154	0.0001552	0.0027334	0.731
AT-DOE	6032	2019,2020,2021,2022	611	526	1.162	0.0003619	0.0021918	0.0001549	0.0027086	0.731
AT-DOE	6036	2019,2020,2021,2022	611	526	1.162	0.0003607	0.0021655	0.0001543	0.0026805	0.731
AT-DOE	6284	2019,2020,2021,2022	611	526	1.162	0.0001551	0.0002431	6.64e-05	0.0004647	0.731
AT-DOE	8716	2019,2020,2021,2022	611	526	1.162	1.81e-05	8.21e-05	7.8e-06	0.000108	0.731
AT-DOE	8768	2019,2020,2021,2022	611	526	1.162	6.36e-05	0.0001096	2.72e-05	0.0002004	0.731
AT-DOE	4740	2019,2020,2021,2022	611	526	1.162	0.0003465	0.0007965	0.0001491	0.0012921	0.73
AT-DOE	4744	2019,2020,2021,2022	611	526	1.162	0.0003481	0.0008036	0.0001494	0.001301	0.73
AT-DOE	4808	2019,2020,2021,2022	611	526	1.162	0.0003234	0.0008045	0.0001389	0.0012667	0.73
AT-DOE	5528	2019,2020,2021,2022	611	526	1.162	0.0002254	0.0016866	9.71e-05	0.0020091	0.73
AT-DOE	5924	2019,2020,2021,2022	611	526	1.162	0.0003012	0.0019048	0.0001293	0.0023353	0.73
AT-DOE	6020	2019,2020,2021,2022	611	526	1.162	0.0003636	0.0022555	0.0001562	0.0027753	0.73
AT-DOE	6288	2019,2020,2021,2022	611	526	1.162	0.0001526	0.0002291	6.57e-05	0.0004474	0.73
AT-DOE	8772	2019,2020,2021,2022	611	526	1.162	6.8e-05	0.0001121	2.92e-05	0.0002093	0.73
AT-DOE	8776	2019,2020,2021,2022	611	526	1.162	7.26e-05	0.0001167	3.12e-05	0.0002205	0.73
AT-DOE	8780	2019,2020,2021,2022	611	526	1.162	7.75e-05	0.0001224	3.34e-05	0.0002332	0.73
AT-DOE	4456	2019,2020,2021,2022	611	526	1.162	0.000155	6.32e-05	6.7e-05	0.0002852	0.729
AT-DOE	4724	2019,2020,2021,2022	611	526	1.162	0.0003374	0.0007663	0.000146	0.0012497	0.729
AT-DOE	4728	2019,2020,2021,2022	611	526	1.162	0.0003403	0.0007747	0.0001469	0.0012619	0.729
AT-DOE	4732	2019,2020,2021,2022	611	526	1.162	0.0003427	0.0007821	0.0001478	0.0012726	0.729
AT-DOE	4736	2019,2020,2021,2022	611	526	1.162	0.0003447	0.0007893	0.0001486	0.0012826	0.729
AT-DOE	4812	2019,2020,2021,2022	611	526	1.162	0.0003187	0.0007958	0.0001374	0.0012519	0.729
AT-DOE	4816	2019,2020,2021,2022	611	526	1.162	0.0003139	0.0007866	0.0001357	0.0012361	0.729
AT-DOE	4820	2019,2020,2021,2022	611	526	1.162	0.000309	0.0007771	0.0001336	0.0012197	0.729
AT-DOE	4824	2019,2020,2021,2022	611	526	1.162	0.0003041	0.0007671	0.0001314	0.0012026	0.729
AT-DOE	4828	2019,2020,2021,2022	611	526	1.162	0.0002991	0.0007566	0.000129	0.0011847	0.729
AT-DOE	4832	2019,2020,2021,2022	611	526	1.162	0.0002937	0.0007457	0.0001266	0.001166	0.729
AT-DOE	4836	2019,2020,2021,2022	611	526	1.162	0.0002879	0.0007342	0.0001243	0.0011463	0.729
AT-DOE	4840	2019,2020,2021,2022	611	526	1.162	0.0002817	0.0007215	0.0001219	0.0011251	0.729
AT-DOE	5076	2019,2020,2021,2022	611	526	1.162	0.0003002	0.0012085	0.0001293	0.001638	0.729
AT-DOE	5928	2019,2020,2021,2022	611	526	1.162	0.0003089	0.0019642	0.0001335	0.0024066	0.729
AT-DOE	6008	2019,2020,2021,2022	611	526	1.162	0.0003646	0.0023071	0.0001578	0.0028295	0.729
AT-DOE	6012	2019,2020,2021,2022	611	526	1.162	0.0003641	0.0022905	0.0001573	0.0028119	0.729
AT-DOE	6016	2019,2020,2021,2022	611	526	1.162	0.0003637	0.0022734	0.0001568	0.002794	0.729
AT-DOE	8784	2019,2020,2021,2022	611	526	1.162	8.26e-05	0.0001275	3.57e-05	0.0002459	0.729
AT-PRO	5788	2019,2020,2021,2022	656	568	1.155	0.0001638	0.0007897	7.04e-05	0.0010239	0.729
AT-PRO	5792	2019,2020,2021,2022	656	568	1.155	0.0001647	0.0007926	7.07e-05	0.0010279	0.729
AT-PRO	5796	2019,2020,2021,2022	656	568	1.155	0.0001655	0.0007961	7.11e-05	0.0010327	0.729
AT-PRO	5800	2019,2020,2021,2022	656	568	1.155	0.0001664	0.0008007	7.16e-05	0.0010387	0.729
AT-PRO	5804	2019,2020,2021,2022	656	568	1.155	0.0001675	0.0008069	7.2e-05	0.0010464	0.729
AT-PRO	5808	2019,2020,2021,2022	656	568	1.155	0.0001689	0.0008147	7.25e-05	0.0010562	0.729
AT-PRO	5812	2019,2020,2021,2022	656	568	1.155	0.0001704	0.0008236	7.32e-05	0.0010671	0.729
AT-PRO	5816	2019,2020,2021,2022	656	568	1.155	0.000172	0.0008324	7.39e-05	0.0010784	0.729
AT-PRO	5820	2019,2020,2021,2022	656	568	1.155	0.0001739	0.0008407	7.48e-05	0.0010894	0.729
AT-DOE	4720	2019,2020,2021,2022	611	526	1.162	0.0003342	0.0007564	0.000145	0.0012356	0.728
AT-DOE	4844	2019,2020,2021,2022	611	526	1.162	0.0002753	0.000707	0.0001193	0.0011016	0.728
AT-DOE	4848	2019,2020,2021,2022	611	526	1.162	0.0002686	0.0006906	0.0001165	0.0010756	0.728
AT-DOE	4852	2019,2020,2021,2022	611	526	1.162	0.0002615	0.0006729	0.0001136	0.001048	0.728
AT-DOE	4856	2019,2020,2021,2022	611	526	1.162	0.0002543	0.0006546	0.0001106	0.0010194	0.728
AT-DOE	5072	2019,2020,2021,2022	611	526	1.162	0.0002885	0.0011652	0.0001252	0.0015789	0.728
AT-DOE	5524	2019,2020,2021,2022	611	526	1.162	0.0002281	0.001717	9.9e-05	0.0020442	0.728
AT-DOE	5932	2019,2020,2021,2022	611	526	1.162	0.0003165	0.0020228	0.0001375	0.0024767	0.728
AT-DOE	6000	2019,2020,2021,2022	611	526	1.162	0.0003658	0.0023389	0.0001591	0.0028638	0.728
AT-DOE	6004	2019,2020,2021,2022	611	526	1.162	0.0003653	0.0023233	0.0001583	0.0028469	0.728
AT-DOE	6292	2019,2020,2021,2022	611	526	1.162	0.0001502	0.0002165	6.5e-05	0.0004317	0.728
AT-DOE	8788	2019,2020,2021,2022	611	526	1.162	8.81e-05	0.0001315	3.82e-05	0.0002578	0.728
AT-DOE	8792	2019,2020,2021,2022	611	526	1.162	9.37e-05	0.0001354	4.07e-05	0.0002697	0.728
AT-PRO	5784	2019,2020,2021,2022	656	568	1.155	0.000163	0.0007871	7.03e-05	0.0010204	0.728
AT-PRO	5824	2019,2020,2021,2022	656	568	1.155	0.0001755	0.0008484	7.59e-05	0.0010998	0.728
AT-DOE	4712	2019,2020,2021,2022	611	526	1.162	0.0003265	0.0007325	0.0001426	0.0012016	0.727
AT-DOE	4716	2019,2020,2021,2022	611	526	1.162	0.0003305	0.000745	0.0001439	0.0012194	0.727
AT-DOE	4860	2019,2020,2021,2022	611	526	1.162	0.0002467	0.0006362	0.0001075	0.0009904	0.727
AT-DOE	4864	2019,2020,2021,2022	611	526	1.162	0.0002388	0.0006173	0.0001044	0.0009605	0.727
AT-DOE	5068	2019,2020,2021,2022	611	526	1.162	0.000277	0.0011226	0.0001211	0.0015207	0.727
AT-DOE	5248	2019,2020,2021,2022	611	526	1.162	0.000183	0.0009567	7.97e-05	0.0012194	0.727
AT-DOE	5520	2019,2020,2021,2022	611	526	1.162	0.0002307	0.0017457	0.0001009	0.0020773	0.727
AT-DOE	5936	2019,2020,2021,2022	611	526	1.162	0.0003237	0.0020801	0.0001413	0.0025451	0.727
AT-DOE	5996	2019,2020,2021,2022	611	526	1.162	0.0003662	0.0023532	0.0001598	0.0028793	0.727
AT-DOE	6296	2019,2020,2021,2022	611	526	1.162	0.0001478	0.0002049	6.45e-05	0.0004172	0.727
AT-DOE	8736	2019,2020,2021,2022	611	526	1.162	3.18e-05	9.08e-05	1.39e-05	0.0001365	0.727
AT-DOE	8796	2019,2020,2021,2022	611	526	1.162	9.9e-05	0.0001408	4.33e-05	0.0002831	0.727
AT-PRO	5780	2019,2020,2021,2022	656	568	1.155	0.0001618	0.0007849	7.03e-05	0.0010171	0.727
AT-DOE	4460	2019,2020,2021,2022	611	526	1.162	0.0001411	5.38e-05	6.2e-05	0.0002569	0.726
AT-DOE	4700	2019,2020,2021,2022	611	526	1.162	0.0003138	0.0006884	0.000138	0.0011402	0.726
AT-DOE	4704	2019,2020,2021,2022	611	526	1.162	0.0003182	0.0007045	0.0001396	0.0011624	0.726
AT-DOE	4708	2019,2020,2021,2022	611	526	1.162	0.0003224	0.0007191	0.0001412	0.0011827	0.726
AT-DOE	4868	2019,2020,2021,2022	611	526	1.162	0.0002306	0.0005976	0.0001012	0.0009293	0.726
AT-DOE	5516	2019,2020,2021,2022	611	526	1.162	0.0002333	0.0017725	0.0001026	0.0021084	0.726
AT-DOE	5940	2019,2020,2021,2022	611	526	1.162	0.0003305	0.0021345	0.0001448	0.0026098	0.726
AT-DOE	5944	2019,2020,2021,2022	611	526	1.162	0.0003368	0.002184	0.0001478	0.0026686	0.726
AT-DOE	5948	2019,2020,2021,2022	611	526	1.162	0.0003424	0.002228	0.0001504	0.0027208	0.726
AT-DOE	5988	2019,2020,2021,2022	611	526	1.162	0.0003663	0.0023751	0.0001609	0.0029024	0.726
AT-DOE	5992	2019,2020,2021,2022	611	526	1.162	0.0003664	0.0023656	0.0001605	0.0028924	0.726
AT-DOE	7104	2019,2020,2021,2022	611	526	1.162	0.000413	7.66e-05	0.0001814	0.000671	0.726
AT-DOE	8732	2019,2020,2021,2022	611	526	1.162	2.84e-05	8.93e-05	1.25e-05	0.0001302	0.726
AT-PRO	5828	2019,2020,2021,2022	656	568	1.155	0.0001768	0.0008559	7.72e-05	0.0011098	0.726
AT-DOE	4692	2019,2020,2021,2022	611	526	1.162	0.0003042	0.0006511	0.0001344	0.0010897	0.725
AT-DOE	4696	2019,2020,2021,2022	611	526	1.162	0.0003092	0.0006705	0.0001362	0.0011158	0.725
AT-DOE	4872	2019,2020,2021,2022	611	526	1.162	0.0002218	0.0005773	9.79e-05	0.0008969	0.725
AT-DOE	5064	2019,2020,2021,2022	611	526	1.162	0.0002656	0.0010802	0.0001171	0.0014629	0.725
AT-DOE	5500	2019,2020,2021,2022	611	526	1.162	0.0002454	0.0018762	0.0001083	0.0022299	0.725
AT-DOE	5504	2019,2020,2021,2022	611	526	1.162	0.0002422	0.0018491	0.0001068	0.0021981	0.725
AT-DOE	5508	2019,2020,2021,2022	611	526	1.162	0.0002391	0.0018231	0.0001055	0.0021676	0.725
AT-DOE	5512	2019,2020,2021,2022	611	526	1.162	0.0002361	0.0017979	0.0001041	0.0021381	0.725
AT-DOE	5952	2019,2020,2021,2022	611	526	1.162	0.0003474	0.0022672	0.0001527	0.0027673	0.725
AT-DOE	5956	2019,2020,2021,2022	611	526	1.162	0.0003516	0.0023022	0.0001549	0.0028086	0.725
AT-DOE	5980	2019,2020,2021,2022	611	526	1.162	0.0003653	0.0023843	0.0001611	0.0029107	0.725
AT-DOE	5984	2019,2020,2021,2022	611	526	1.162	0.0003661	0.0023814	0.0001611	0.0029086	0.725
AT-DOE	6300	2019,2020,2021,2022	611	526	1.162	0.0001456	0.0001938	6.41e-05	0.0004035	0.725
AT-DOE	7100	2019,2020,2021,2022	611	526	1.162	0.0003985	5.99e-05	0.0001755	0.0006339	0.725
AT-DOE	7108	2019,2020,2021,2022	611	526	1.162	0.0004264	9.58e-05	0.0001875	0.0007097	0.725
AT-DOE	7112	2019,2020,2021,2022	611	526	1.162	0.0004387	0.0001175	0.0001937	0.0007499	0.725
AT-PRO	5776	2019,2020,2021,2022	656	568	1.155	0.0001611	0.0007832	7.04e-05	0.0010147	0.725
AT-DOE	4688	2019,2020,2021,2022	611	526	1.162	0.0002992	0.0006309	0.0001325	0.0010625	0.724
AT-DOE	5496	2019,2020,2021,2022	611	526	1.162	0.0002485	0.0019051	0.00011	0.0022636	0.724
AT-DOE	5960	2019,2020,2021,2022	611	526	1.162	0.0003549	0.0023319	0.000157	0.0028438	0.724
AT-DOE	5964	2019,2020,2021,2022	611	526	1.162	0.0003577	0.0023548	0.0001588	0.0028712	0.724
AT-DOE	5968	2019,2020,2021,2022	611	526	1.162	0.0003603	0.0023703	0.0001597	0.0028904	0.724
AT-DOE	5972	2019,2020,2021,2022	611	526	1.162	0.0003622	0.0023795	0.0001608	0.0029024	0.724
AT-DOE	5976	2019,2020,2021,2022	611	526	1.162	0.000364	0.0023838	0.000161	0.0029088	0.724
AT-DOE	6304	2019,2020,2021,2022	611	526	1.162	0.0001437	0.0001827	6.37e-05	0.00039	0.724
AT-DOE	7096	2019,2020,2021,2022	611	526	1.162	0.0003834	4.57e-05	0.0001696	0.0005988	0.724
AT-DOE	7116	2019,2020,2021,2022	611	526	1.162	0.0004503	0.0001417	0.0001999	0.000792	0.724
AT-PRO	5832	2019,2020,2021,2022	656	568	1.155	0.0001782	0.0008631	7.83e-05	0.0011196	0.724
AT-DOE	4680	2019,2020,2021,2022	611	526	1.162	0.0002886	0.0005894	0.0001287	0.0010067	0.723
AT-DOE	4684	2019,2020,2021,2022	611	526	1.162	0.000294	0.0006102	0.0001306	0.0010348	0.723
AT-DOE	4876	2019,2020,2021,2022	611	526	1.162	0.0002126	0.0005565	9.46e-05	0.0008637	0.723
AT-DOE	5060	2019,2020,2021,2022	611	526	1.162	0.0002543	0.0010376	0.0001132	0.0014051	0.723
AT-DOE	5488	2019,2020,2021,2022	611	526	1.162	0.0002547	0.0019702	0.0001135	0.0023385	0.723
AT-DOE	5492	2019,2020,2021,2022	611	526	1.162	0.0002515	0.0019366	0.0001118	0.0022999	0.723
AT-DOE	6308	2019,2020,2021,2022	611	526	1.162	0.0001419	0.0001716	6.31e-05	0.0003766	0.723
AT-DOE	6312	2019,2020,2021,2022	611	526	1.162	0.0001403	0.000161	6.25e-05	0.0003639	0.723
AT-DOE	7092	2019,2020,2021,2022	611	526	1.162	0.0003681	3.44e-05	0.0001639	0.0005664	0.723
AT-DOE	7120	2019,2020,2021,2022	611	526	1.162	0.0004617	0.0001685	0.0002057	0.000836	0.723
AT-DOE	7124	2019,2020,2021,2022	611	526	1.162	0.000473	0.0001973	0.0002108	0.0008811	0.723
AT-DOE	7128	2019,2020,2021,2022	611	526	1.162	0.0004837	0.0002274	0.0002154	0.0009265	0.723
AT-DOE	7132	2019,2020,2021,2022	611	526	1.162	0.0004935	0.0002587	0.00022	0.0009721	0.723
AT-DOE	8800	2019,2020,2021,2022	611	526	1.162	0.0001041	0.0001481	4.62e-05	0.0002984	0.723
AT-PRO	5772	2019,2020,2021,2022	656	568	1.155	0.0001603	0.0007823	7.08e-05	0.0010133	0.723
AT-PRO	5836	2019,2020,2021,2022	656	568	1.155	0.0001793	0.00087	7.95e-05	0.0011288	0.723
AT-DOE	4464	2019,2020,2021,2022	611	526	1.162	0.0001288	4.69e-05	5.76e-05	0.0002332	0.722
AT-DOE	4668	2019,2020,2021,2022	611	526	1.162	0.0002722	0.0005242	0.0001221	0.0009184	0.722
AT-DOE	4672	2019,2020,2021,2022	611	526	1.162	0.0002778	0.0005466	0.0001244	0.0009487	0.722
AT-DOE	4676	2019,2020,2021,2022	611	526	1.162	0.0002832	0.0005682	0.0001266	0.0009781	0.722
AT-DOE	5476	2019,2020,2021,2022	611	526	1.162	0.0002656	0.0020794	0.0001191	0.0024641	0.722
AT-DOE	5480	2019,2020,2021,2022	611	526	1.162	0.0002618	0.0020417	0.000117	0.0024205	0.722
AT-DOE	5484	2019,2020,2021,2022	611	526	1.162	0.0002582	0.0020053	0.0001152	0.0023787	0.722
AT-DOE	6316	2019,2020,2021,2022	611	526	1.162	0.0001386	0.0001513	6.2e-05	0.0003519	0.722
AT-DOE	7136	2019,2020,2021,2022	611	526	1.162	0.0005023	0.0002913	0.0002249	0.0010185	0.722
AT-DOE	4656	2019,2020,2021,2022	611	526	1.162	0.0002543	0.0004543	0.0001144	0.000823	0.721
AT-DOE	4660	2019,2020,2021,2022	611	526	1.162	0.0002604	0.0004777	0.000117	0.0008551	0.721
AT-DOE	4664	2019,2020,2021,2022	611	526	1.162	0.0002664	0.0005012	0.0001196	0.0008871	0.721
AT-DOE	4880	2019,2020,2021,2022	611	526	1.162	0.0002032	0.0005355	9.14e-05	0.00083	0.721
AT-DOE	5056	2019,2020,2021,2022	611	526	1.162	0.0002431	0.0009948	0.0001092	0.0013471	0.721
AT-DOE	5472	2019,2020,2021,2022	611	526	1.162	0.0002694	0.0021179	0.0001213	0.0025085	0.721
AT-DOE	6320	2019,2020,2021,2022	611	526	1.162	0.0001371	0.0001422	6.16e-05	0.0003409	0.721
AT-DOE	7088	2019,2020,2021,2022	611	526	1.162	0.0003529	2.61e-05	0.0001583	0.0005373	0.721
AT-DOE	7140	2019,2020,2021,2022	611	526	1.162	0.0005105	0.0003254	0.0002298	0.0010657	0.721
AT-PRO	5768	2019,2020,2021,2022	656	568	1.155	0.0001595	0.0007824	7.12e-05	0.0010131	0.721
AT-PRO	5840	2019,2020,2021,2022	656	568	1.155	0.0001802	0.0008757	8.06e-05	0.0011366	0.721
AT-DOE	4648	2019,2020,2021,2022	611	526	1.162	0.000242	0.0004093	0.0001095	0.0007608	0.72
AT-DOE	4652	2019,2020,2021,2022	611	526	1.162	0.0002481	0.0004314	0.0001119	0.0007914	0.72
AT-DOE	5312	2019,2020,2021,2022	611	526	1.162	0.0001175	0.0007692	5.31e-05	0.0009399	0.72
AT-DOE	5316	2019,2020,2021,2022	611	526	1.162	0.000138	0.0009102	6.22e-05	0.0011103	0.72
AT-DOE	5320	2019,2020,2021,2022	611	526	1.162	0.0001577	0.0010542	7.13e-05	0.0012832	0.72
AT-DOE	5468	2019,2020,2021,2022	611	526	1.162	0.0002732	0.0021557	0.0001235	0.0025524	0.72
AT-DOE	6324	2019,2020,2021,2022	611	526	1.162	0.0001357	0.0001339	6.12e-05	0.0003308	0.72
AT-DOE	6328	2019,2020,2021,2022	611	526	1.162	0.0001345	0.0001264	6.08e-05	0.0003218	0.72
AT-DOE	6332	2019,2020,2021,2022	611	526	1.162	0.0001335	0.0001197	6.05e-05	0.0003137	0.72
AT-DOE	7144	2019,2020,2021,2022	611	526	1.162	0.0005177	0.0003605	0.0002342	0.0011124	0.72
AT-DOE	8804	2019,2020,2021,2022	611	526	1.162	0.0001093	0.000157	4.93e-05	0.0003156	0.72
AT-DOE	4468	2019,2020,2021,2022	611	526	1.162	0.0001182	4.18e-05	5.38e-05	0.0002138	0.719
AT-DOE	4644	2019,2020,2021,2022	611	526	1.162	0.000236	0.0003881	0.0001073	0.0007314	0.719
AT-DOE	4884	2019,2020,2021,2022	611	526	1.162	0.0001937	0.0005144	8.81e-05	0.0007962	0.719
AT-DOE	5052	2019,2020,2021,2022	611	526	1.162	0.0002319	0.0009517	0.0001053	0.0012889	0.719
AT-DOE	5324	2019,2020,2021,2022	611	526	1.162	0.0001766	0.0011992	8.03e-05	0.0014561	0.719
AT-DOE	5460	2019,2020,2021,2022	611	526	1.162	0.0002811	0.0022293	0.0001277	0.0026382	0.719
AT-DOE	5464	2019,2020,2021,2022	611	526	1.162	0.0002771	0.0021926	0.0001256	0.0025954	0.719
AT-DOE	6336	2019,2020,2021,2022	611	526	1.162	0.0001325	0.0001132	6.02e-05	0.0003059	0.719
AT-DOE	7084	2019,2020,2021,2022	611	526	1.162	0.0003376	2.06e-05	0.000153	0.0005112	0.719
AT-DOE	7148	2019,2020,2021,2022	611	526	1.162	0.0005235	0.0003962	0.000238	0.0011576	0.719
AT-PRO	5296	2019,2020,2021,2022	656	568	1.155	4.09e-05	0.0002611	1.85e-05	0.0003206	0.719
AT-PRO	5764	2019,2020,2021,2022	656	568	1.155	0.0001587	0.0007831	7.15e-05	0.0010133	0.719
AT-PRO	5844	2019,2020,2021,2022	656	568	1.155	0.000181	0.0008795	8.15e-05	0.0011421	0.719
AT-PRO	5848	2019,2020,2021,2022	656	568	1.155	0.0001817	0.0008811	8.22e-05	0.001145	0.719
AT-DOE	4620	2019,2020,2021,2022	611	526	1.162	0.0002043	0.0002683	9.33e-05	0.000566	0.718
AT-DOE	4624	2019,2020,2021,2022	611	526	1.162	0.0002094	0.0002873	9.56e-05	0.0005922	0.718
AT-DOE	4640	2019,2020,2021,2022	611	526	1.162	0.0002301	0.0003676	0.0001051	0.0007028	0.718
AT-DOE	5252	2019,2020,2021,2022	611	526	1.162	0.0001476	0.0008218	6.73e-05	0.0010367	0.718
AT-DOE	5308	2019,2020,2021,2022	611	526	1.162	9.68e-05	0.0006344	4.42e-05	0.0007754	0.718
AT-DOE	5452	2019,2020,2021,2022	611	526	1.162	0.0002893	0.0023042	0.0001323	0.0027259	0.718
AT-DOE	5456	2019,2020,2021,2022	611	526	1.162	0.0002852	0.0022662	0.0001299	0.0026813	0.718
AT-DOE	6340	2019,2020,2021,2022	611	526	1.162	0.0001315	0.0001068	6e-05	0.0002983	0.718
AT-DOE	7152	2019,2020,2021,2022	611	526	1.162	0.0005279	0.0004324	0.0002412	0.0012015	0.718
AT-DOE	8808	2019,2020,2021,2022	611	526	1.162	0.0001148	0.0001668	5.24e-05	0.000334	0.718
AT-DOE	8824	2019,2020,2021,2022	611	526	1.162	0.000138	0.0001853	6.31e-05	0.0003864	0.718
AT-PRO	5852	2019,2020,2021,2022	656	568	1.155	0.0001823	0.000881	8.27e-05	0.0011461	0.718
AT-DOE	4612	2019,2020,2021,2022	611	526	1.162	0.0001938	0.0002322	8.91e-05	0.0005151	0.717
AT-DOE	4616	2019,2020,2021,2022	611	526	1.162	0.0001991	0.00025	9.12e-05	0.0005403	0.717
AT-DOE	4628	2019,2020,2021,2022	611	526	1.162	0.0002143	0.0003069	9.81e-05	0.0006192	0.717
AT-DOE	4632	2019,2020,2021,2022	611	526	1.162	0.0002193	0.0003269	0.0001006	0.0006467	0.717
AT-DOE	4636	2019,2020,2021,2022	611	526	1.162	0.0002245	0.0003472	0.0001029	0.0006747	0.717
AT-DOE	4888	2019,2020,2021,2022	611	526	1.162	0.0001844	0.0004932	8.47e-05	0.0007622	0.717
AT-DOE	5048	2019,2020,2021,2022	611	526	1.162	0.000221	0.0009085	0.0001015	0.0012309	0.717
AT-DOE	5328	2019,2020,2021,2022	611	526	1.162	0.0001947	0.0013425	8.91e-05	0.0016264	0.717
AT-DOE	5448	2019,2020,2021,2022	611	526	1.162	0.0002935	0.0023447	0.0001348	0.002773	0.717
AT-DOE	6344	2019,2020,2021,2022	611	526	1.162	0.0001303	0.0001006	5.98e-05	0.0002907	0.717
AT-DOE	7080	2019,2020,2021,2022	611	526	1.162	0.0003224	1.77e-05	0.0001479	0.000488	0.717
AT-DOE	8820	2019,2020,2021,2022	611	526	1.162	0.000132	0.0001843	6.05e-05	0.0003769	0.717
AT-DOE	8828	2019,2020,2021,2022	611	526	1.162	0.0001439	0.0001871	6.6e-05	0.000397	0.717
AT-PRO	5760	2019,2020,2021,2022	656	568	1.155	0.0001578	0.0007832	7.18e-05	0.0010128	0.717
AT-PRO	5856	2019,2020,2021,2022	656	568	1.155	0.0001829	0.0008798	8.32e-05	0.0011459	0.717
AT-DOE	4592	2019,2020,2021,2022	611	526	1.162	0.0001679	0.0001513	7.75e-05	0.0003968	0.716
AT-DOE	4596	2019,2020,2021,2022	611	526	1.162	0.0001731	0.0001663	7.98e-05	0.0004192	0.716
AT-DOE	4600	2019,2020,2021,2022	611	526	1.162	0.0001782	0.000182	8.21e-05	0.0004423	0.716
AT-DOE	4604	2019,2020,2021,2022	611	526	1.162	0.0001834	0.0001982	8.45e-05	0.000466	0.716
AT-DOE	4608	2019,2020,2021,2022	611	526	1.162	0.0001886	0.0002149	8.68e-05	0.0004903	0.716
AT-DOE	5332	2019,2020,2021,2022	611	526	1.162	0.0002118	0.0014819	9.76e-05	0.0017913	0.716
AT-DOE	5444	2019,2020,2021,2022	611	526	1.162	0.0002979	0.0023874	0.0001375	0.0028228	0.716
AT-DOE	6348	2019,2020,2021,2022	611	526	1.162	0.0001293	9.46e-05	5.96e-05	0.0002834	0.716
AT-DOE	7156	2019,2020,2021,2022	611	526	1.162	0.0005314	0.0004693	0.0002444	0.001245	0.716
AT-DOE	8812	2019,2020,2021,2022	611	526	1.162	0.0001204	0.0001758	5.54e-05	0.0003516	0.716
AT-DOE	8816	2019,2020,2021,2022	611	526	1.162	0.0001261	0.0001818	5.81e-05	0.000366	0.716
AT-DOE	8832	2019,2020,2021,2022	611	526	1.162	0.0001493	0.0001907	6.9e-05	0.0004091	0.716
AT-PRO	5756	2019,2020,2021,2022	656	568	1.155	0.0001568	0.0007819	7.19e-05	0.0010106	0.716
AT-PRO	5860	2019,2020,2021,2022	656	568	1.155	0.0001834	0.0008778	8.38e-05	0.001145	0.716
AT-DOE	4472	2019,2020,2021,2022	611	526	1.162	0.0001092	3.82e-05	5.07e-05	0.0001981	0.715
AT-DOE	4588	2019,2020,2021,2022	611	526	1.162	0.0001627	0.0001371	7.54e-05	0.0003752	0.715
AT-DOE	4892	2019,2020,2021,2022	611	526	1.162	0.0001754	0.0004719	8.13e-05	0.0007285	0.715
AT-DOE	5336	2019,2020,2021,2022	611	526	1.162	0.0002279	0.001616	0.0001056	0.0019495	0.715
AT-DOE	5440	2019,2020,2021,2022	611	526	1.162	0.0003024	0.0024307	0.0001401	0.0028732	0.715
AT-DOE	6352	2019,2020,2021,2022	611	526	1.162	0.0001282	8.88e-05	5.94e-05	0.0002764	0.715
AT-DOE	7160	2019,2020,2021,2022	611	526	1.162	0.0005343	0.0005069	0.0002475	0.0012887	0.715
AT-DOE	8856	2019,2020,2021,2022	611	526	1.162	0.0001775	0.0002297	8.21e-05	0.0004893	0.715
AT-DOE	8860	2019,2020,2021,2022	611	526	1.162	0.0001818	0.0002314	8.42e-05	0.0004974	0.715
AT-DOE	9368	2019,2020,2021,2022	611	526	1.162	0.0002072	0.0002929	9.62e-05	0.0005963	0.715
AT-DOE	9452	2019,2020,2021,2022	611	526	1.162	0.0001857	0.0002815	8.6e-05	0.0005532	0.715
AT-PRO	5752	2019,2020,2021,2022	656	568	1.155	0.0001558	0.0007788	7.18e-05	0.0010064	0.715
AT-PRO	5864	2019,2020,2021,2022	656	568	1.155	0.0001839	0.0008758	8.46e-05	0.0011443	0.715
AT-DOE	5044	2019,2020,2021,2022	611	526	1.162	0.0002102	0.0008659	9.76e-05	0.0011737	0.714
AT-DOE	5340	2019,2020,2021,2022	611	526	1.162	0.0002427	0.0017445	0.0001131	0.0021003	0.714
AT-DOE	5428	2019,2020,2021,2022	611	526	1.162	0.0003159	0.0025525	0.0001474	0.0030158	0.714
AT-DOE	5432	2019,2020,2021,2022	611	526	1.162	0.0003116	0.0025139	0.000145	0.0029705	0.714
AT-DOE	5436	2019,2020,2021,2022	611	526	1.162	0.000307	0.0024729	0.0001426	0.0029225	0.714
AT-DOE	6356	2019,2020,2021,2022	611	526	1.162	0.0001273	8.31e-05	5.92e-05	0.0002696	0.714
AT-DOE	7076	2019,2020,2021,2022	611	526	1.162	0.0003073	1.72e-05	0.0001429	0.0004674	0.714
AT-DOE	7164	2019,2020,2021,2022	611	526	1.162	0.000537	0.0005449	0.0002505	0.0013324	0.714
AT-DOE	9344	2019,2020,2021,2022	611	526	1.162	0.0002132	0.0003063	9.92e-05	0.0006186	0.714
AT-DOE	9348	2019,2020,2021,2022	611	526	1.162	0.0002134	0.0003065	9.94e-05	0.0006192	0.714
AT-DOE	9372	2019,2020,2021,2022	611	526	1.162	0.000206	0.0002923	9.57e-05	0.000594	0.714
AT-DOE	9448	2019,2020,2021,2022	611	526	1.162	0.0001856	0.000281	8.63e-05	0.0005529	0.714
AT-PRO	5868	2019,2020,2021,2022	656	568	1.155	0.0001846	0.0008754	8.56e-05	0.0011456	0.714
AT-DOE	4584	2019,2020,2021,2022	611	526	1.162	0.0001573	0.0001239	7.34e-05	0.0003546	0.713
AT-DOE	4896	2019,2020,2021,2022	611	526	1.162	0.0001666	0.000451	7.79e-05	0.0006955	0.713
AT-DOE	5304	2019,2020,2021,2022	611	526	1.162	7.63e-05	0.0005096	3.57e-05	0.0006216	0.713
AT-DOE	5344	2019,2020,2021,2022	611	526	1.162	0.0002563	0.0018666	0.00012	0.0022429	0.713
AT-DOE	5420	2019,2020,2021,2022	611	526	1.162	0.0003235	0.0026138	0.0001515	0.0030888	0.713
AT-DOE	5424	2019,2020,2021,2022	611	526	1.162	0.00032	0.0025861	0.0001495	0.0030556	0.713
AT-DOE	6360	2019,2020,2021,2022	611	526	1.162	0.0001264	7.77e-05	5.91e-05	0.0002631	0.713
AT-DOE	7168	2019,2020,2021,2022	611	526	1.162	0.0005394	0.000582	0.0002528	0.0013742	0.713
AT-DOE	8836	2019,2020,2021,2022	611	526	1.162	0.000154	0.0001964	7.19e-05	0.0004223	0.713
AT-PRO	5748	2019,2020,2021,2022	656	568	1.155	0.0001545	0.0007744	7.17e-05	0.0010006	0.713
AT-DOE	4580	2019,2020,2021,2022	611	526	1.162	0.0001519	0.0001116	7.14e-05	0.0003349	0.712
AT-DOE	5040	2019,2020,2021,2022	611	526	1.162	0.0001998	0.0008244	9.38e-05	0.001118	0.712
AT-DOE	5348	2019,2020,2021,2022	611	526	1.162	0.0002686	0.0019811	0.0001262	0.0023759	0.712
AT-DOE	5352	2019,2020,2021,2022	611	526	1.162	0.0002796	0.002087	0.0001317	0.0024983	0.712
AT-DOE	5416	2019,2020,2021,2022	611	526	1.162	0.0003265	0.0026372	0.0001534	0.0031171	0.712
AT-DOE	6364	2019,2020,2021,2022	611	526	1.162	0.0001256	7.25e-05	5.9e-05	0.0002571	0.712
AT-DOE	7172	2019,2020,2021,2022	611	526	1.162	0.0005411	0.000617	0.0002543	0.0014124	0.712
AT-DOE	8852	2019,2020,2021,2022	611	526	1.162	0.0001719	0.0002263	8.08e-05	0.0004789	0.712
AT-DOE	8864	2019,2020,2021,2022	611	526	1.162	0.0001847	0.0002336	8.7e-05	0.0005053	0.712
AT-DOE	9340	2019,2020,2021,2022	611	526	1.162	0.0002126	0.0003007	9.97e-05	0.0006129	0.712
AT-DOE	9352	2019,2020,2021,2022	611	526	1.162	0.0002124	0.0003039	9.98e-05	0.0006162	0.712
AT-DOE	9364	2019,2020,2021,2022	611	526	1.162	0.0002078	0.0002949	9.77e-05	0.0006004	0.712
AT-DOE	9456	2019,2020,2021,2022	611	526	1.162	0.0001843	0.0002875	8.68e-05	0.0005586	0.712
AT-DOE	9536	2019,2020,2021,2022	611	526	1.162	0.0001689	0.0002841	7.96e-05	0.0005326	0.712
AT-DOE	9540	2019,2020,2021,2022	611	526	1.162	0.000168	0.0002834	7.89e-05	0.0005303	0.712
AT-PRO	5744	2019,2020,2021,2022	656	568	1.155	0.0001531	0.0007694	7.16e-05	0.0009942	0.712
AT-PRO	5872	2019,2020,2021,2022	656	568	1.155	0.0001856	0.0008775	8.67e-05	0.0011499	0.712
AT-DOE	4476	2019,2020,2021,2022	611	526	1.162	0.0001019	3.54e-05	4.82e-05	0.0001855	0.711
AT-DOE	4576	2019,2020,2021,2022	611	526	1.162	0.0001467	0.0001001	6.93e-05	0.0003162	0.711
AT-DOE	4900	2019,2020,2021,2022	611	526	1.162	0.0001581	0.000431	7.47e-05	0.0006638	0.711
AT-DOE	5356	2019,2020,2021,2022	611	526	1.162	0.0002893	0.0021839	0.0001366	0.0026098	0.711
AT-DOE	5360	2019,2020,2021,2022	611	526	1.162	0.0002979	0.0022718	0.0001407	0.0027104	0.711
AT-DOE	5364	2019,2020,2021,2022	611	526	1.162	0.0003054	0.0023507	0.0001442	0.0028003	0.711
AT-DOE	5368	2019,2020,2021,2022	611	526	1.162	0.0003119	0.0024205	0.0001472	0.0028796	0.711
AT-DOE	5372	2019,2020,2021,2022	611	526	1.162	0.0003175	0.0024814	0.0001499	0.0029487	0.711
AT-DOE	5376	2019,2020,2021,2022	611	526	1.162	0.0003222	0.0025337	0.0001523	0.0030082	0.711
AT-DOE	5380	2019,2020,2021,2022	611	526	1.162	0.0003262	0.0025779	0.0001544	0.0030584	0.711
AT-DOE	5396	2019,2020,2021,2022	611	526	1.162	0.0003339	0.0026729	0.0001579	0.0031647	0.711
AT-DOE	5400	2019,2020,2021,2022	611	526	1.162	0.0003338	0.0026801	0.0001576	0.0031715	0.711
AT-DOE	5404	2019,2020,2021,2022	611	526	1.162	0.0003328	0.0026807	0.0001571	0.0031706	0.711
AT-DOE	5408	2019,2020,2021,2022	611	526	1.162	0.0003311	0.002673	0.0001563	0.0031604	0.711
AT-DOE	5412	2019,2020,2021,2022	611	526	1.162	0.000329	0.0026576	0.000155	0.0031416	0.711
AT-DOE	6368	2019,2020,2021,2022	611	526	1.162	0.0001249	6.77e-05	5.9e-05	0.0002515	0.711
AT-DOE	7072	2019,2020,2021,2022	611	526	1.162	0.0002922	1.93e-05	0.000138	0.0004496	0.711
AT-DOE	7176	2019,2020,2021,2022	611	526	1.162	0.0005417	0.0006495	0.0002555	0.0014467	0.711
AT-DOE	8840	2019,2020,2021,2022	611	526	1.162	0.0001579	0.0002038	7.47e-05	0.0004364	0.711
AT-DOE	9376	2019,2020,2021,2022	611	526	1.162	0.0002038	0.0002925	9.63e-05	0.0005925	0.711
AT-DOE	9524	2019,2020,2021,2022	611	526	1.162	0.0001698	0.0002866	8.02e-05	0.0005366	0.711
AT-DOE	9528	2019,2020,2021,2022	611	526	1.162	0.0001698	0.0002902	8.03e-05	0.0005403	0.711
AT-DOE	9584	2019,2020,2021,2022	611	526	1.162	0.0001564	0.0002727	7.4e-05	0.0005031	0.711
AT-PRO	5280	2019,2020,2021,2022	656	568	1.155	1.45e-05	7.17e-05	6.8e-06	9.3e-05	0.711
AT-DOE	5036	2019,2020,2021,2022	611	526	1.162	0.0001897	0.0007845	9.01e-05	0.0010642	0.71
AT-DOE	5384	2019,2020,2021,2022	611	526	1.162	0.0003293	0.0026138	0.000156	0.0030991	0.71
AT-DOE	5388	2019,2020,2021,2022	611	526	1.162	0.0003316	0.0026411	0.0001572	0.0031298	0.71
AT-DOE	5392	2019,2020,2021,2022	611	526	1.162	0.0003331	0.0026603	0.0001578	0.0031512	0.71
AT-DOE	6372	2019,2020,2021,2022	611	526	1.162	0.0001242	6.33e-05	5.9e-05	0.0002465	0.71
AT-DOE	7180	2019,2020,2021,2022	611	526	1.162	0.0005412	0.0006815	0.0002568	0.0014794	0.71
AT-DOE	8712	2019,2020,2021,2022	611	526	1.162	1.54e-05	8.36e-05	7.3e-06	0.0001063	0.71
AT-DOE	8940	2019,2020,2021,2022	611	526	1.162	0.000227	0.0002896	0.0001078	0.0006244	0.71
AT-DOE	8944	2019,2020,2021,2022	611	526	1.162	0.0002277	0.0002906	0.0001081	0.0006264	0.71
AT-DOE	9336	2019,2020,2021,2022	611	526	1.162	0.0002124	0.0002923	0.0001007	0.0006053	0.71
AT-DOE	9356	2019,2020,2021,2022	611	526	1.162	0.0002106	0.000301	9.98e-05	0.0006114	0.71
AT-DOE	9360	2019,2020,2021,2022	611	526	1.162	0.0002088	0.000298	9.9e-05	0.0006058	0.71
AT-DOE	9444	2019,2020,2021,2022	611	526	1.162	0.0001846	0.0002858	8.76e-05	0.000558	0.71
AT-DOE	9520	2019,2020,2021,2022	611	526	1.162	0.0001695	0.0002825	8.03e-05	0.0005323	0.71
AT-DOE	9532	2019,2020,2021,2022	611	526	1.162	0.0001694	0.0002883	8.02e-05	0.0005379	0.71
AT-DOE	9588	2019,2020,2021,2022	611	526	1.162	0.0001559	0.0002681	7.4e-05	0.0004979	0.71
AT-PRO	5740	2019,2020,2021,2022	656	568	1.155	0.0001515	0.0007642	7.15e-05	0.0009873	0.71
AT-PRO	5876	2019,2020,2021,2022	656	568	1.155	0.000187	0.0008822	8.8e-05	0.0011573	0.71
AT-DOE	4572	2019,2020,2021,2022	611	526	1.162	0.0001415	8.96e-05	6.73e-05	0.0002985	0.709
AT-DOE	6376	2019,2020,2021,2022	611	526	1.162	0.0001237	5.92e-05	5.89e-05	0.0002418	0.709
AT-DOE	6380	2019,2020,2021,2022	611	526	1.162	0.0001232	5.54e-05	5.88e-05	0.0002375	0.709
AT-DOE	6388	2019,2020,2021,2022	611	526	1.162	0.0001224	4.88e-05	5.85e-05	0.0002297	0.709
AT-DOE	6392	2019,2020,2021,2022	611	526	1.162	0.0001221	4.58e-05	5.83e-05	0.0002261	0.709
AT-DOE	6396	2019,2020,2021,2022	611	526	1.162	0.0001217	4.29e-05	5.81e-05	0.0002226	0.709
AT-DOE	7068	2019,2020,2021,2022	611	526	1.162	0.0002779	2.41e-05	0.0001327	0.0004347	0.709
AT-DOE	8848	2019,2020,2021,2022	611	526	1.162	0.0001662	0.0002203	7.94e-05	0.0004658	0.709
AT-DOE	9544	2019,2020,2021,2022	611	526	1.162	0.0001659	0.0002889	7.9e-05	0.0005338	0.709
AT-PRO	5880	2019,2020,2021,2022	656	568	1.155	0.0001888	0.0008888	8.96e-05	0.0011672	0.709
AT-PRO	5904	2019,2020,2021,2022	656	568	1.155	0.0002096	0.0009875	9.95e-05	0.0012965	0.709
AT-DOE	4568	2019,2020,2021,2022	611	526	1.162	0.0001364	7.99e-05	6.54e-05	0.0002817	0.708
AT-DOE	4904	2019,2020,2021,2022	611	526	1.162	0.0001499	0.0004124	7.17e-05	0.0006339	0.708
AT-DOE	5032	2019,2020,2021,2022	611	526	1.162	0.00018	0.000746	8.63e-05	0.0010123	0.708
AT-DOE	6384	2019,2020,2021,2022	611	526	1.162	0.0001227	5.2e-05	5.87e-05	0.0002334	0.708
AT-DOE	6400	2019,2020,2021,2022	611	526	1.162	0.0001211	4.01e-05	5.79e-05	0.0002191	0.708
AT-DOE	6404	2019,2020,2021,2022	611	526	1.162	0.0001205	3.75e-05	5.78e-05	0.0002158	0.708
AT-DOE	7184	2019,2020,2021,2022	611	526	1.162	0.00054	0.0007153	0.0002583	0.0015136	0.708
AT-DOE	8844	2019,2020,2021,2022	611	526	1.162	0.0001616	0.0002122	7.73e-05	0.0004511	0.708
AT-DOE	9332	2019,2020,2021,2022	611	526	1.162	0.0002126	0.0002879	0.0001017	0.0006023	0.708
AT-DOE	9388	2019,2020,2021,2022	611	526	1.162	0.0001994	0.0002852	9.58e-05	0.0005805	0.708
AT-DOE	9392	2019,2020,2021,2022	611	526	1.162	0.0001985	0.0002846	9.51e-05	0.0005782	0.708
AT-DOE	9516	2019,2020,2021,2022	611	526	1.162	0.0001687	0.0002811	8.1e-05	0.0005307	0.708
AT-DOE	9580	2019,2020,2021,2022	611	526	1.162	0.0001564	0.0002784	7.49e-05	0.0005097	0.708
AT-DOE	9592	2019,2020,2021,2022	611	526	1.162	0.000155	0.0002661	7.45e-05	0.0004956	0.708
AT-PRO	5300	2019,2020,2021,2022	656	568	1.155	5.31e-05	0.0003394	2.53e-05	0.0004178	0.708
AT-PRO	5736	2019,2020,2021,2022	656	568	1.155	0.0001499	0.0007588	7.13e-05	0.00098	0.708
AT-PRO	5908	2019,2020,2021,2022	656	568	1.155	0.0002139	0.0010141	0.000102	0.0013299	0.708
AT-DOE	4480	2019,2020,2021,2022	611	526	1.162	9.6e-05	3.32e-05	4.63e-05	0.0001756	0.707
AT-DOE	6408	2019,2020,2021,2022	611	526	1.162	0.00012	3.51e-05	5.78e-05	0.0002129	0.707
AT-DOE	6412	2019,2020,2021,2022	611	526	1.162	0.0001196	3.27e-05	5.77e-05	0.0002101	0.707
AT-DOE	7064	2019,2020,2021,2022	611	526	1.162	0.0002643	3.15e-05	0.0001273	0.0004231	0.707
AT-DOE	7188	2019,2020,2021,2022	611	526	1.162	0.0005386	0.0007514	0.0002596	0.0015496	0.707
AT-DOE	8868	2019,2020,2021,2022	611	526	1.162	0.0001872	0.0002382	8.99e-05	0.0005153	0.707
AT-DOE	8936	2019,2020,2021,2022	611	526	1.162	0.0002251	0.0002884	0.0001083	0.0006218	0.707
AT-DOE	8948	2019,2020,2021,2022	611	526	1.162	0.0002272	0.0002901	0.0001095	0.0006268	0.707
AT-DOE	9380	2019,2020,2021,2022	611	526	1.162	0.0002015	0.0002919	9.71e-05	0.0005904	0.707
AT-DOE	9460	2019,2020,2021,2022	611	526	1.162	0.0001819	0.0002951	8.76e-05	0.0005646	0.707
AT-DOE	9480	2019,2020,2021,2022	611	526	1.162	0.0001762	0.000284	8.5e-05	0.0005452	0.707
AT-DOE	9732	2019,2020,2021,2022	611	526	1.162	0.0001344	0.0002881	6.46e-05	0.0004871	0.707
AT-PRO	5732	2019,2020,2021,2022	656	568	1.155	0.0001484	0.0007532	7.1e-05	0.0009726	0.707
AT-PRO	5884	2019,2020,2021,2022	656	568	1.155	0.0001909	0.0008975	9.13e-05	0.0011797	0.707
AT-PRO	5900	2019,2020,2021,2022	656	568	1.155	0.000205	0.0009629	9.81e-05	0.0012661	0.707
AT-DOE	4564	2019,2020,2021,2022	611	526	1.162	0.0001315	7.08e-05	6.35e-05	0.0002657	0.706
AT-DOE	4908	2019,2020,2021,2022	611	526	1.162	0.0001421	0.0003953	6.87e-05	0.0006061	0.706
AT-DOE	5028	2019,2020,2021,2022	611	526	1.162	0.0001708	0.0007088	8.26e-05	0.0009622	0.706
AT-DOE	5256	2019,2020,2021,2022	611	526	1.162	0.0001146	0.0006885	5.55e-05	0.0008586	0.706
AT-DOE	6416	2019,2020,2021,2022	611	526	1.162	0.0001193	3.03e-05	5.77e-05	0.0002073	0.706
AT-DOE	7192	2019,2020,2021,2022	611	526	1.162	0.0005372	0.0007873	0.0002602	0.0015847	0.706
AT-DOE	8900	2019,2020,2021,2022	611	526	1.162	0.0002106	0.0002782	0.000102	0.0005908	0.706
AT-DOE	8904	2019,2020,2021,2022	611	526	1.162	0.000213	0.0002772	0.000103	0.0005932	0.706
AT-DOE	8924	2019,2020,2021,2022	611	526	1.162	0.0002213	0.0002952	0.000107	0.0006235	0.706
AT-DOE	8928	2019,2020,2021,2022	611	526	1.162	0.0002227	0.000292	0.0001079	0.0006226	0.706
AT-DOE	9328	2019,2020,2021,2022	611	526	1.162	0.0002131	0.0002906	0.0001031	0.0006068	0.706
AT-DOE	9384	2019,2020,2021,2022	611	526	1.162	0.0002002	0.000289	9.68e-05	0.0005861	0.706
AT-DOE	9396	2019,2020,2021,2022	611	526	1.162	0.000197	0.0002896	9.54e-05	0.000582	0.706
AT-DOE	9440	2019,2020,2021,2022	611	526	1.162	0.0001841	0.0002916	8.93e-05	0.000565	0.706
AT-DOE	9736	2019,2020,2021,2022	611	526	1.162	0.0001327	0.000291	6.41e-05	0.0004878	0.706
AT-PRO	5728	2019,2020,2021,2022	656	568	1.155	0.000147	0.0007477	7.07e-05	0.0009655	0.706
AT-PRO	5888	2019,2020,2021,2022	656	568	1.155	0.0001936	0.0009088	9.31e-05	0.0011954	0.706
AT-PRO	5892	2019,2020,2021,2022	656	568	1.155	0.0001967	0.0009234	9.48e-05	0.001215	0.706
AT-PRO	5912	2019,2020,2021,2022	656	568	1.155	0.0002181	0.0010421	0.0001048	0.0013651	0.706
AT-DOE	4560	2019,2020,2021,2022	611	526	1.162	0.0001267	6.24e-05	6.16e-05	0.0002507	0.705
AT-DOE	6420	2019,2020,2021,2022	611	526	1.162	0.0001189	2.79e-05	5.77e-05	0.0002044	0.705
AT-DOE	6424	2019,2020,2021,2022	611	526	1.162	0.0001184	2.56e-05	5.76e-05	0.0002016	0.705
AT-DOE	6428	2019,2020,2021,2022	611	526	1.162	0.000118	2.34e-05	5.75e-05	0.0001989	0.705
AT-DOE	7060	2019,2020,2021,2022	611	526	1.162	0.0002513	4.16e-05	0.0001221	0.0004149	0.705
AT-DOE	7196	2019,2020,2021,2022	611	526	1.162	0.0005355	0.0008201	0.0002602	0.0016158	0.705
AT-DOE	7200	2019,2020,2021,2022	611	526	1.162	0.0005332	0.0008498	0.0002598	0.0016428	0.705
AT-DOE	8872	2019,2020,2021,2022	611	526	1.162	0.0001898	0.0002446	9.25e-05	0.0005269	0.705
AT-DOE	8896	2019,2020,2021,2022	611	526	1.162	0.0002074	0.000279	0.0001009	0.0005873	0.705
AT-DOE	8908	2019,2020,2021,2022	611	526	1.162	0.0002141	0.0002801	0.0001041	0.0005983	0.705
AT-DOE	8920	2019,2020,2021,2022	611	526	1.162	0.0002189	0.0002958	0.0001064	0.0006211	0.705
AT-DOE	8932	2019,2020,2021,2022	611	526	1.162	0.0002236	0.0002891	0.0001085	0.0006211	0.705
AT-DOE	9476	2019,2020,2021,2022	611	526	1.162	0.0001763	0.0002857	8.56e-05	0.0005476	0.705
AT-DOE	9484	2019,2020,2021,2022	611	526	1.162	0.0001751	0.0002857	8.5e-05	0.0005459	0.705
AT-DOE	9596	2019,2020,2021,2022	611	526	1.162	0.0001542	0.0002678	7.51e-05	0.0004972	0.705
AT-PRO	5320	2019,2020,2021,2022	656	568	1.155	0.0001287	0.0008095	6.23e-05	0.0010005	0.705
AT-PRO	5724	2019,2020,2021,2022	656	568	1.155	0.0001458	0.0007428	7.04e-05	0.000959	0.705
AT-PRO	5896	2019,2020,2021,2022	656	568	1.155	0.0002004	0.0009415	9.67e-05	0.0012386	0.705
AT-DOE	4556	2019,2020,2021,2022	611	526	1.162	0.0001223	5.49e-05	5.97e-05	0.0002369	0.704
AT-DOE	4912	2019,2020,2021,2022	611	526	1.162	0.0001349	0.0003797	6.58e-05	0.0005804	0.704
AT-DOE	5024	2019,2020,2021,2022	611	526	1.162	0.000162	0.0006726	7.9e-05	0.0009136	0.704
AT-DOE	6432	2019,2020,2021,2022	611	526	1.162	0.0001176	2.14e-05	5.74e-05	0.0001964	0.704
AT-DOE	6436	2019,2020,2021,2022	611	526	1.162	0.0001173	1.95e-05	5.72e-05	0.000194	0.704
AT-DOE	6440	2019,2020,2021,2022	611	526	1.162	0.0001169	1.76e-05	5.71e-05	0.0001917	0.704
AT-DOE	6444	2019,2020,2021,2022	611	526	1.162	0.0001166	1.58e-05	5.7e-05	0.0001894	0.704
AT-DOE	6448	2019,2020,2021,2022	611	526	1.162	0.0001163	1.4e-05	5.69e-05	0.0001872	0.704
AT-DOE	6464	2019,2020,2021,2022	611	526	1.162	0.0001151	8.8e-06	5.64e-05	0.0001802	0.704
AT-DOE	7204	2019,2020,2021,2022	611	526	1.162	0.0005305	0.0008784	0.0002593	0.0016682	0.704
AT-DOE	8892	2019,2020,2021,2022	611	526	1.162	0.0002041	0.0002746	9.99e-05	0.0005787	0.704
AT-DOE	8912	2019,2020,2021,2022	611	526	1.162	0.0002149	0.0002861	0.0001052	0.0006063	0.704
AT-DOE	9436	2019,2020,2021,2022	611	526	1.162	0.000185	0.0002929	9.05e-05	0.0005684	0.704
AT-DOE	9464	2019,2020,2021,2022	611	526	1.162	0.0001792	0.0002996	8.76e-05	0.0005663	0.704
AT-DOE	9512	2019,2020,2021,2022	611	526	1.162	0.0001676	0.0002829	8.2e-05	0.0005325	0.704
AT-DOE	9576	2019,2020,2021,2022	611	526	1.162	0.0001562	0.0002838	7.64e-05	0.0005164	0.704
AT-PRO	5680	2019,2020,2021,2022	656	568	1.155	0.0001356	0.0007256	6.59e-05	0.000927	0.704
AT-PRO	5684	2019,2020,2021,2022	656	568	1.155	0.0001365	0.0007265	6.62e-05	0.0009291	0.704
AT-PRO	5688	2019,2020,2021,2022	656	568	1.155	0.0001372	0.0007275	6.68e-05	0.0009315	0.704
AT-PRO	5704	2019,2020,2021,2022	656	568	1.155	0.0001409	0.0007323	6.85e-05	0.0009418	0.704
AT-PRO	5708	2019,2020,2021,2022	656	568	1.155	0.0001418	0.0007336	6.89e-05	0.0009443	0.704
AT-PRO	5712	2019,2020,2021,2022	656	568	1.155	0.0001427	0.0007348	6.93e-05	0.0009468	0.704
AT-PRO	5716	2019,2020,2021,2022	656	568	1.155	0.0001436	0.0007364	6.97e-05	0.0009497	0.704
AT-PRO	5720	2019,2020,2021,2022	656	568	1.155	0.0001446	0.000739	7.01e-05	0.0009537	0.704
AT-PRO	5916	2019,2020,2021,2022	656	568	1.155	0.0002224	0.0010717	0.0001079	0.001402	0.704
AT-DOE	4484	2019,2020,2021,2022	611	526	1.162	9.16e-05	3.14e-05	4.49e-05	0.000168	0.703
AT-DOE	4552	2019,2020,2021,2022	611	526	1.162	0.000118	4.84e-05	5.79e-05	0.0002243	0.703
AT-DOE	5300	2019,2020,2021,2022	611	526	1.162	5.71e-05	0.0003986	2.8e-05	0.0004837	0.703
AT-DOE	6452	2019,2020,2021,2022	611	526	1.162	0.000116	1.24e-05	5.68e-05	0.0001852	0.703
AT-DOE	6456	2019,2020,2021,2022	611	526	1.162	0.0001157	1.11e-05	5.67e-05	0.0001835	0.703
AT-DOE	6460	2019,2020,2021,2022	611	526	1.162	0.0001154	9.9e-06	5.65e-05	0.0001818	0.703
AT-DOE	6468	2019,2020,2021,2022	611	526	1.162	0.0001147	7.7e-06	5.63e-05	0.0001786	0.703
AT-DOE	7056	2019,2020,2021,2022	611	526	1.162	0.0002388	5.41e-05	0.0001171	0.00041	0.703
AT-DOE	7208	2019,2020,2021,2022	611	526	1.162	0.0005275	0.0009072	0.0002588	0.0016935	0.703
AT-DOE	8916	2019,2020,2021,2022	611	526	1.162	0.0002164	0.0002923	0.000106	0.0006148	0.703
AT-DOE	8952	2019,2020,2021,2022	611	526	1.162	0.0002266	0.00029	0.0001112	0.0006278	0.703
AT-DOE	9232	2019,2020,2021,2022	611	526	1.162	0.0002282	0.0002999	0.0001118	0.0006399	0.703
AT-DOE	9236	2019,2020,2021,2022	611	526	1.162	0.0002271	0.0003032	0.0001117	0.000642	0.703
AT-DOE	9324	2019,2020,2021,2022	611	526	1.162	0.0002135	0.0002961	0.000105	0.0006147	0.703
AT-DOE	9432	2019,2020,2021,2022	611	526	1.162	0.0001862	0.0002878	9.16e-05	0.0005656	0.703
AT-DOE	9472	2019,2020,2021,2022	611	526	1.162	0.000176	0.0002918	8.66e-05	0.0005544	0.703
AT-DOE	9488	2019,2020,2021,2022	611	526	1.162	0.0001737	0.0002864	8.52e-05	0.0005453	0.703
AT-DOE	9492	2019,2020,2021,2022	611	526	1.162	0.0001726	0.0002853	8.49e-05	0.0005429	0.703
AT-DOE	9728	2019,2020,2021,2022	611	526	1.162	0.0001342	0.0002865	6.58e-05	0.0004866	0.703
AT-PRO	5676	2019,2020,2021,2022	656	568	1.155	0.0001346	0.0007251	6.57e-05	0.0009254	0.703
AT-PRO	5692	2019,2020,2021,2022	656	568	1.155	0.000138	0.0007287	6.73e-05	0.000934	0.703
AT-PRO	5696	2019,2020,2021,2022	656	568	1.155	0.0001389	0.0007299	6.77e-05	0.0009366	0.703
AT-PRO	5700	2019,2020,2021,2022	656	568	1.155	0.0001399	0.0007311	6.81e-05	0.0009391	0.703
AT-DOE	4916	2019,2020,2021,2022	611	526	1.162	0.0001282	0.0003652	6.32e-05	0.0005565	0.702
AT-DOE	5020	2019,2020,2021,2022	611	526	1.162	0.0001535	0.0006375	7.56e-05	0.0008666	0.702
AT-DOE	6472	2019,2020,2021,2022	611	526	1.162	0.0001141	6.6e-06	5.62e-05	0.000177	0.702
AT-DOE	7212	2019,2020,2021,2022	611	526	1.162	0.0005245	0.0009355	0.0002581	0.0017181	0.702
AT-DOE	7216	2019,2020,2021,2022	611	526	1.162	0.0005215	0.0009611	0.0002575	0.0017401	0.702
AT-DOE	8876	2019,2020,2021,2022	611	526	1.162	0.0001928	0.00025	9.49e-05	0.0005378	0.702
AT-DOE	8888	2019,2020,2021,2022	611	526	1.162	0.0002012	0.0002657	9.92e-05	0.0005661	0.702
AT-DOE	8976	2019,2020,2021,2022	611	526	1.162	0.0002322	0.0003072	0.0001146	0.000654	0.702
AT-DOE	8980	2019,2020,2021,2022	611	526	1.162	0.0002332	0.0003012	0.0001149	0.0006493	0.702
AT-DOE	8984	2019,2020,2021,2022	611	526	1.162	0.0002333	0.0002977	0.0001152	0.0006462	0.702
AT-DOE	9028	2019,2020,2021,2022	611	526	1.162	0.0002353	0.0003068	0.0001163	0.0006584	0.702
AT-DOE	9056	2019,2020,2021,2022	611	526	1.162	0.0002402	0.0003123	0.0001184	0.0006709	0.702
AT-DOE	9212	2019,2020,2021,2022	611	526	1.162	0.0002331	0.0003117	0.0001149	0.0006597	0.702
AT-DOE	9228	2019,2020,2021,2022	611	526	1.162	0.0002287	0.0002984	0.0001126	0.0006397	0.702
AT-DOE	9280	2019,2020,2021,2022	611	526	1.162	0.000222	0.000289	0.0001094	0.0006204	0.702
AT-DOE	9284	2019,2020,2021,2022	611	526	1.162	0.000221	0.0002841	0.0001088	0.000614	0.702
AT-DOE	9288	2019,2020,2021,2022	611	526	1.162	0.0002197	0.0002811	0.0001086	0.0006094	0.702
AT-DOE	9300	2019,2020,2021,2022	611	526	1.162	0.0002174	0.0002834	0.0001073	0.0006081	0.702
AT-DOE	9304	2019,2020,2021,2022	611	526	1.162	0.0002171	0.0002866	0.000107	0.0006107	0.702
AT-DOE	9308	2019,2020,2021,2022	611	526	1.162	0.0002167	0.0002898	0.0001071	0.0006136	0.702
AT-DOE	9400	2019,2020,2021,2022	611	526	1.162	0.000195	0.0002963	9.62e-05	0.0005876	0.702
AT-DOE	9468	2019,2020,2021,2022	611	526	1.162	0.0001769	0.0002981	8.72e-05	0.0005621	0.702
AT-DOE	9496	2019,2020,2021,2022	611	526	1.162	0.0001713	0.0002853	8.43e-05	0.0005409	0.702
AT-DOE	9500	2019,2020,2021,2022	611	526	1.162	0.0001694	0.0002877	8.36e-05	0.0005408	0.702
AT-DOE	9548	2019,2020,2021,2022	611	526	1.162	0.0001626	0.0002967	8.02e-05	0.0005395	0.702
AT-DOE	9600	2019,2020,2021,2022	611	526	1.162	0.0001537	0.0002727	7.58e-05	0.0005022	0.702
AT-DOE	9740	2019,2020,2021,2022	611	526	1.162	0.0001307	0.0002961	6.43e-05	0.0004911	0.702
AT-PRO	5672	2019,2020,2021,2022	656	568	1.155	0.0001337	0.0007249	6.55e-05	0.0009241	0.702
AT-PRO	5920	2019,2020,2021,2022	656	568	1.155	0.0002266	0.0011034	0.0001111	0.0014411	0.702
AT-DOE	4548	2019,2020,2021,2022	611	526	1.162	0.0001138	4.29e-05	5.63e-05	0.000213	0.701
AT-DOE	6476	2019,2020,2021,2022	611	526	1.162	0.0001136	5.7e-06	5.62e-05	0.0001754	0.701
AT-DOE	6480	2019,2020,2021,2022	611	526	1.162	0.000113	4.9e-06	5.61e-05	0.000174	0.701
AT-DOE	7052	2019,2020,2021,2022	611	526	1.162	0.0002268	6.89e-05	0.0001123	0.0004079	0.701
AT-DOE	7220	2019,2020,2021,2022	611	526	1.162	0.0005183	0.0009828	0.0002568	0.0017579	0.701
AT-DOE	8880	2019,2020,2021,2022	611	526	1.162	0.0001958	0.0002534	9.69e-05	0.0005462	0.701
AT-DOE	8884	2019,2020,2021,2022	611	526	1.162	0.0001985	0.0002577	9.83e-05	0.0005546	0.701
AT-DOE	8972	2019,2020,2021,2022	611	526	1.162	0.0002303	0.0003125	0.0001144	0.0006572	0.701
AT-DOE	8988	2019,2020,2021,2022	611	526	1.162	0.000233	0.0002982	0.0001154	0.0006466	0.701
AT-DOE	9060	2019,2020,2021,2022	611	526	1.162	0.00024	0.0003145	0.000119	0.0006734	0.701
AT-DOE	9208	2019,2020,2021,2022	611	526	1.162	0.000234	0.0003105	0.0001162	0.0006607	0.701
AT-DOE	9216	2019,2020,2021,2022	611	526	1.162	0.0002315	0.0003096	0.0001146	0.0006557	0.701
AT-DOE	9224	2019,2020,2021,2022	611	526	1.162	0.0002291	0.0003004	0.0001137	0.0006432	0.701
AT-DOE	9240	2019,2020,2021,2022	611	526	1.162	0.0002259	0.0003064	0.000112	0.0006442	0.701
AT-DOE	9260	2019,2020,2021,2022	611	526	1.162	0.000225	0.0003074	0.0001115	0.0006438	0.701
AT-DOE	9264	2019,2020,2021,2022	611	526	1.162	0.0002251	0.0003124	0.0001113	0.0006488	0.701
AT-DOE	9292	2019,2020,2021,2022	611	526	1.162	0.0002185	0.00028	0.0001083	0.0006067	0.701
AT-DOE	9296	2019,2020,2021,2022	611	526	1.162	0.0002178	0.0002809	0.0001078	0.0006064	0.701
AT-DOE	9504	2019,2020,2021,2022	611	526	1.162	0.0001678	0.0002887	8.31e-05	0.0005397	0.701
AT-DOE	9508	2019,2020,2021,2022	611	526	1.162	0.0001671	0.0002864	8.27e-05	0.0005363	0.701
AT-DOE	9604	2019,2020,2021,2022	611	526	1.162	0.0001535	0.0002775	7.62e-05	0.0005072	0.701
AT-PRO	5304	2019,2020,2021,2022	656	568	1.155	6.67e-05	0.0004255	3.28e-05	0.000525	0.701
AT-PRO	5316	2019,2020,2021,2022	656	568	1.155	0.0001129	0.0007111	5.55e-05	0.0008795	0.701
AT-PRO	5664	2019,2020,2021,2022	656	568	1.155	0.000132	0.0007248	6.51e-05	0.0009219	0.701
AT-PRO	5668	2019,2020,2021,2022	656	568	1.155	0.0001328	0.0007249	6.53e-05	0.000923	0.701
AT-DOE	4488	2019,2020,2021,2022	611	526	1.162	8.85e-05	2.99e-05	4.41e-05	0.0001624	0.7
AT-DOE	4920	2019,2020,2021,2022	611	526	1.162	0.0001219	0.000352	6.07e-05	0.0005346	0.7
AT-DOE	5016	2019,2020,2021,2022	611	526	1.162	0.0001454	0.0006035	7.24e-05	0.0008214	0.7
AT-DOE	6484	2019,2020,2021,2022	611	526	1.162	0.0001126	4.1e-06	5.61e-05	0.0001728	0.7
AT-DOE	7224	2019,2020,2021,2022	611	526	1.162	0.0005149	0.0010003	0.0002562	0.0017714	0.7
AT-DOE	7228	2019,2020,2021,2022	611	526	1.162	0.0005117	0.0010153	0.0002553	0.0017823	0.7
AT-DOE	7236	2019,2020,2021,2022	611	526	1.162	0.0005064	0.001046	0.0002527	0.0018051	0.7
AT-DOE	8956	2019,2020,2021,2022	611	526	1.162	0.0002266	0.0002934	0.0001128	0.0006327	0.7
AT-DOE	8992	2019,2020,2021,2022	611	526	1.162	0.0002328	0.0003013	0.000116	0.00065	0.7
AT-DOE	9024	2019,2020,2021,2022	611	526	1.162	0.0002344	0.0003083	0.0001166	0.0006593	0.7
AT-DOE	9032	2019,2020,2021,2022	611	526	1.162	0.000235	0.000309	0.0001172	0.0006612	0.7
AT-DOE	9052	2019,2020,2021,2022	611	526	1.162	0.000239	0.0003108	0.0001189	0.0006687	0.7
AT-DOE	9152	2019,2020,2021,2022	611	526	1.162	0.0002405	0.0003129	0.0001199	0.0006733	0.7
AT-DOE	9220	2019,2020,2021,2022	611	526	1.162	0.0002299	0.0003051	0.0001145	0.0006495	0.7
AT-DOE	9244	2019,2020,2021,2022	611	526	1.162	0.000225	0.0003073	0.0001122	0.0006445	0.7
AT-DOE	9256	2019,2020,2021,2022	611	526	1.162	0.0002244	0.0003019	0.0001119	0.0006382	0.7
AT-DOE	9268	2019,2020,2021,2022	611	526	1.162	0.0002242	0.0003113	0.0001114	0.000647	0.7
AT-DOE	9272	2019,2020,2021,2022	611	526	1.162	0.000223	0.0003045	0.0001113	0.0006388	0.7
AT-DOE	9276	2019,2020,2021,2022	611	526	1.162	0.0002223	0.0002961	0.0001105	0.0006289	0.7
AT-DOE	9312	2019,2020,2021,2022	611	526	1.162	0.000216	0.000293	0.0001078	0.0006168	0.7
AT-DOE	9428	2019,2020,2021,2022	611	526	1.162	0.0001867	0.0002802	9.29e-05	0.0005599	0.7
AT-DOE	9572	2019,2020,2021,2022	611	526	1.162	0.0001562	0.0002871	7.77e-05	0.000521	0.7
AT-PRO	5660	2019,2020,2021,2022	656	568	1.155	0.0001313	0.0007244	6.5e-05	0.0009207	0.7
AT-DOE	4544	2019,2020,2021,2022	611	526	1.162	0.0001098	3.83e-05	5.48e-05	0.0002029	0.699
AT-DOE	6488	2019,2020,2021,2022	611	526	1.162	0.0001121	3.5e-06	5.61e-05	0.0001717	0.699
AT-DOE	7048	2019,2020,2021,2022	611	526	1.162	0.0002151	8.58e-05	0.0001076	0.0004086	0.699
AT-DOE	7232	2019,2020,2021,2022	611	526	1.162	0.000509	0.0010299	0.0002541	0.001793	0.699
AT-DOE	7240	2019,2020,2021,2022	611	526	1.162	0.0005033	0.0010637	0.0002516	0.0018186	0.699
AT-DOE	8968	2019,2020,2021,2022	611	526	1.162	0.0002285	0.0003137	0.0001144	0.0006566	0.699
AT-DOE	9156	2019,2020,2021,2022	611	526	1.162	0.0002394	0.0003147	0.0001199	0.000674	0.699
AT-DOE	9188	2019,2020,2021,2022	611	526	1.162	0.0002352	0.0002964	0.0001178	0.0006495	0.699
AT-DOE	9248	2019,2020,2021,2022	611	526	1.162	0.0002244	0.0003048	0.0001124	0.0006416	0.699
AT-DOE	9252	2019,2020,2021,2022	611	526	1.162	0.0002242	0.0003014	0.0001122	0.0006378	0.699
AT-DOE	9320	2019,2020,2021,2022	611	526	1.162	0.0002141	0.0002985	0.000107	0.0006196	0.699
AT-DOE	9568	2019,2020,2021,2022	611	526	1.162	0.0001565	0.0002887	7.84e-05	0.0005236	0.699
AT-PRO	5308	2019,2020,2021,2022	656	568	1.155	8.15e-05	0.0005175	4.06e-05	0.0006395	0.699
AT-PRO	5312	2019,2020,2021,2022	656	568	1.155	9.7e-05	0.0006134	4.82e-05	0.0007586	0.699
AT-PRO	5332	2019,2020,2021,2022	656	568	1.155	0.0001695	0.0010993	8.41e-05	0.0013529	0.699
AT-PRO	5656	2019,2020,2021,2022	656	568	1.155	0.0001305	0.0007239	6.5e-05	0.0009195	0.699
AT-DOE	4540	2019,2020,2021,2022	611	526	1.162	0.0001061	3.43e-05	5.33e-05	0.0001937	0.698
AT-DOE	4924	2019,2020,2021,2022	611	526	1.162	0.0001161	0.0003405	5.84e-05	0.0005151	0.698
AT-DOE	5012	2019,2020,2021,2022	611	526	1.162	0.0001379	0.0005711	6.94e-05	0.0007783	0.698
AT-DOE	6492	2019,2020,2021,2022	611	526	1.162	0.0001117	3e-06	5.61e-05	0.0001708	0.698
AT-DOE	7244	2019,2020,2021,2022	611	526	1.162	0.0004996	0.001082	0.0002509	0.0018325	0.698
AT-DOE	8960	2019,2020,2021,2022	611	526	1.162	0.0002269	0.000301	0.0001139	0.0006418	0.698
AT-DOE	8964	2019,2020,2021,2022	611	526	1.162	0.0002274	0.0003093	0.0001144	0.0006511	0.698
AT-DOE	8996	2019,2020,2021,2022	611	526	1.162	0.0002327	0.0003042	0.0001169	0.0006538	0.698
AT-DOE	9064	2019,2020,2021,2022	611	526	1.162	0.0002387	0.0003183	0.00012	0.000677	0.698
AT-DOE	9112	2019,2020,2021,2022	611	526	1.162	0.000242	0.0003192	0.0001215	0.0006826	0.698
AT-DOE	9148	2019,2020,2021,2022	611	526	1.162	0.0002396	0.0003109	0.0001206	0.0006711	0.698
AT-DOE	9184	2019,2020,2021,2022	611	526	1.162	0.0002348	0.0003021	0.0001178	0.0006547	0.698
AT-DOE	9192	2019,2020,2021,2022	611	526	1.162	0.0002353	0.0002914	0.0001182	0.0006449	0.698
AT-DOE	9204	2019,2020,2021,2022	611	526	1.162	0.0002343	0.0003053	0.0001179	0.0006575	0.698
AT-DOE	9316	2019,2020,2021,2022	611	526	1.162	0.0002151	0.0002965	0.000108	0.0006196	0.698
AT-DOE	9564	2019,2020,2021,2022	611	526	1.162	0.0001568	0.0002886	7.89e-05	0.0005243	0.698
AT-PRO	5564	2019,2020,2021,2022	656	568	1.155	0.000151	0.0009612	7.56e-05	0.0011879	0.698
AT-PRO	5568	2019,2020,2021,2022	656	568	1.155	0.0001484	0.0009404	7.43e-05	0.0011631	0.698
AT-DOE	4492	2019,2020,2021,2022	611	526	1.162	8.63e-05	2.84e-05	4.37e-05	0.0001583	0.697
AT-DOE	4536	2019,2020,2021,2022	611	526	1.162	0.0001026	3.09e-05	5.19e-05	0.0001853	0.697
AT-DOE	6496	2019,2020,2021,2022	611	526	1.162	0.0001112	2.7e-06	5.61e-05	0.00017	0.697
AT-DOE	6500	2019,2020,2021,2022	611	526	1.162	0.0001107	2.5e-06	5.61e-05	0.0001693	0.697
AT-DOE	7044	2019,2020,2021,2022	611	526	1.162	0.0002039	0.0001049	0.0001032	0.000412	0.697
AT-DOE	7248	2019,2020,2021,2022	611	526	1.162	0.0004957	0.001099	0.0002503	0.001845	0.697
AT-DOE	7256	2019,2020,2021,2022	611	526	1.162	0.0004897	0.0011245	0.0002479	0.0018621	0.697
AT-DOE	7260	2019,2020,2021,2022	611	526	1.162	0.0004872	0.0011331	0.0002463	0.0018666	0.697
AT-DOE	7264	2019,2020,2021,2022	611	526	1.162	0.0004844	0.0011397	0.0002448	0.0018689	0.697
AT-DOE	7268	2019,2020,2021,2022	611	526	1.162	0.000481	0.0011446	0.0002434	0.001869	0.697
AT-DOE	9020	2019,2020,2021,2022	611	526	1.162	0.0002331	0.000311	0.0001176	0.0006617	0.697
AT-DOE	9116	2019,2020,2021,2022	611	526	1.162	0.0002409	0.0003214	0.0001218	0.0006841	0.697
AT-DOE	9180	2019,2020,2021,2022	611	526	1.162	0.0002339	0.0003069	0.0001184	0.0006591	0.697
AT-DOE	9196	2019,2020,2021,2022	611	526	1.162	0.0002351	0.0002913	0.0001187	0.0006451	0.697
AT-DOE	9404	2019,2020,2021,2022	611	526	1.162	0.0001925	0.0002981	9.73e-05	0.0005879	0.697
AT-DOE	9424	2019,2020,2021,2022	611	526	1.162	0.000187	0.0002763	9.43e-05	0.0005576	0.697
AT-DOE	9608	2019,2020,2021,2022	611	526	1.162	0.0001521	0.0002786	7.69e-05	0.0005075	0.697
AT-PRO	5340	2019,2020,2021,2022	656	568	1.155	0.0001927	0.0012716	9.68e-05	0.001561	0.697
AT-PRO	5552	2019,2020,2021,2022	656	568	1.155	0.0001586	0.0010271	7.96e-05	0.0012653	0.697
AT-PRO	5556	2019,2020,2021,2022	656	568	1.155	0.000156	0.0010049	7.83e-05	0.0012393	0.697
AT-PRO	5560	2019,2020,2021,2022	656	568	1.155	0.0001535	0.0009828	7.7e-05	0.0012132	0.697
AT-PRO	5572	2019,2020,2021,2022	656	568	1.155	0.0001458	0.0009198	7.32e-05	0.0011388	0.697
AT-PRO	5652	2019,2020,2021,2022	656	568	1.155	0.0001297	0.0007238	6.51e-05	0.0009186	0.697
AT-PRO	5932	2019,2020,2021,2022	656	568	1.155	0.0002403	0.0012101	0.0001205	0.001571	0.697
AT-DOE	4532	2019,2020,2021,2022	611	526	1.162	9.93e-05	2.8e-05	5.05e-05	0.0001778	0.696
AT-DOE	5008	2019,2020,2021,2022	611	526	1.162	0.000131	0.0005404	6.65e-05	0.0007379	0.696
AT-DOE	6504	2019,2020,2021,2022	611	526	1.162	0.0001101	2.3e-06	5.6e-05	0.0001685	0.696
AT-DOE	7252	2019,2020,2021,2022	611	526	1.162	0.0004924	0.0011133	0.0002493	0.001855	0.696
AT-DOE	7272	2019,2020,2021,2022	611	526	1.162	0.0004774	0.0011471	0.0002419	0.0018664	0.696
AT-DOE	7276	2019,2020,2021,2022	611	526	1.162	0.0004737	0.0011465	0.0002405	0.0018607	0.696
AT-DOE	7280	2019,2020,2021,2022	611	526	1.162	0.0004703	0.001143	0.0002392	0.0018525	0.696
AT-DOE	8252	2019,2020,2021,2022	611	526	1.162	0.0001921	0.0004907	9.77e-05	0.0007804	0.696
AT-DOE	8256	2019,2020,2021,2022	611	526	1.162	0.0001942	0.000494	9.85e-05	0.0007867	0.696
AT-DOE	8260	2019,2020,2021,2022	611	526	1.162	0.000196	0.000497	9.95e-05	0.0007925	0.696
AT-DOE	9000	2019,2020,2021,2022	611	526	1.162	0.0002326	0.0003059	0.0001178	0.0006563	0.696
AT-DOE	9004	2019,2020,2021,2022	611	526	1.162	0.0002326	0.0003072	0.0001182	0.000658	0.696
AT-DOE	9008	2019,2020,2021,2022	611	526	1.162	0.0002326	0.0003093	0.0001182	0.0006601	0.696
AT-DOE	9012	2019,2020,2021,2022	611	526	1.162	0.0002325	0.0003116	0.0001182	0.0006624	0.696
AT-DOE	9016	2019,2020,2021,2022	611	526	1.162	0.0002325	0.0003125	0.0001182	0.0006631	0.696
AT-DOE	9036	2019,2020,2021,2022	611	526	1.162	0.0002339	0.0003133	0.0001189	0.0006661	0.696
AT-DOE	9048	2019,2020,2021,2022	611	526	1.162	0.0002368	0.000311	0.00012	0.0006678	0.696
AT-DOE	9136	2019,2020,2021,2022	611	526	1.162	0.0002361	0.0003104	0.00012	0.0006665	0.696
AT-DOE	9140	2019,2020,2021,2022	611	526	1.162	0.0002369	0.0003098	0.0001203	0.0006669	0.696
AT-DOE	9144	2019,2020,2021,2022	611	526	1.162	0.000238	0.0003099	0.0001208	0.0006686	0.696
AT-DOE	9200	2019,2020,2021,2022	611	526	1.162	0.0002347	0.0002972	0.0001188	0.0006508	0.696
AT-DOE	9552	2019,2020,2021,2022	611	526	1.162	0.0001596	0.0002998	8.11e-05	0.0005406	0.696
AT-DOE	9560	2019,2020,2021,2022	611	526	1.162	0.0001571	0.0002914	7.98e-05	0.0005283	0.696
AT-PRO	5936	2019,2020,2021,2022	656	568	1.155	0.0002448	0.0012466	0.0001236	0.001615	0.696
AT-DOE	4528	2019,2020,2021,2022	611	526	1.162	9.63e-05	2.59e-05	4.92e-05	0.0001713	0.695
AT-DOE	4928	2019,2020,2021,2022	611	526	1.162	0.0001108	0.0003309	5.64e-05	0.0004981	0.695
AT-DOE	6508	2019,2020,2021,2022	611	526	1.162	0.0001095	2.3e-06	5.59e-05	0.0001678	0.695
AT-DOE	7284	2019,2020,2021,2022	611	526	1.162	0.0004671	0.0011381	0.000238	0.0018432	0.695
AT-DOE	7288	2019,2020,2021,2022	611	526	1.162	0.0004638	0.0011332	0.000237	0.001834	0.695
AT-DOE	8264	2019,2020,2021,2022	611	526	1.162	0.0001974	0.0005015	0.0001007	0.0007996	0.695
AT-DOE	8300	2019,2020,2021,2022	611	526	1.162	0.0002078	0.0005348	0.0001062	0.0008488	0.695
AT-DOE	8304	2019,2020,2021,2022	611	526	1.162	0.0002087	0.000539	0.0001064	0.0008542	0.695
AT-DOE	8308	2019,2020,2021,2022	611	526	1.162	0.0002095	0.0005408	0.0001068	0.0008571	0.695
AT-DOE	8312	2019,2020,2021,2022	611	526	1.162	0.0002102	0.0005412	0.0001073	0.0008588	0.695
AT-DOE	8316	2019,2020,2021,2022	611	526	1.162	0.0002109	0.000541	0.0001077	0.0008596	0.695
AT-DOE	8320	2019,2020,2021,2022	611	526	1.162	0.0002112	0.0005406	0.0001078	0.0008597	0.695
AT-DOE	9068	2019,2020,2021,2022	611	526	1.162	0.0002372	0.0003237	0.0001208	0.0006817	0.695
AT-DOE	9108	2019,2020,2021,2022	611	526	1.162	0.0002403	0.0003129	0.0001226	0.0006758	0.695
AT-DOE	9420	2019,2020,2021,2022	611	526	1.162	0.0001877	0.0002777	9.56e-05	0.0005609	0.695
AT-DOE	9724	2019,2020,2021,2022	611	526	1.162	0.0001326	0.0002845	6.76e-05	0.0004847	0.695
AT-PRO	5344	2019,2020,2021,2022	656	568	1.155	0.0002027	0.0013485	0.0001025	0.0016538	0.695
AT-PRO	5648	2019,2020,2021,2022	656	568	1.155	0.0001288	0.000724	6.53e-05	0.0009181	0.695
AT-PRO	5940	2019,2020,2021,2022	656	568	1.155	0.0002491	0.001281	0.0001265	0.0016566	0.695
AT-DOE	5004	2019,2020,2021,2022	611	526	1.162	0.0001246	0.0005118	6.38e-05	0.0007002	0.694
AT-DOE	6512	2019,2020,2021,2022	611	526	1.162	0.0001089	2.4e-06	5.58e-05	0.0001671	0.694
AT-DOE	7292	2019,2020,2021,2022	611	526	1.162	0.0004602	0.0011287	0.0002361	0.001825	0.694
AT-DOE	8248	2019,2020,2021,2022	611	526	1.162	0.0001896	0.0004847	9.7e-05	0.0007714	0.694
AT-DOE	8268	2019,2020,2021,2022	611	526	1.162	0.0001988	0.000507	0.0001018	0.0008076	0.694
AT-DOE	8272	2019,2020,2021,2022	611	526	1.162	0.0002002	0.0005116	0.0001028	0.0008146	0.694
AT-DOE	8296	2019,2020,2021,2022	611	526	1.162	0.0002066	0.0005285	0.000106	0.0008412	0.694
AT-DOE	8324	2019,2020,2021,2022	611	526	1.162	0.0002111	0.0005399	0.000108	0.000859	0.694
AT-DOE	9072	2019,2020,2021,2022	611	526	1.162	0.0002366	0.0003273	0.000121	0.0006848	0.694
AT-DOE	9076	2019,2020,2021,2022	611	526	1.162	0.0002366	0.0003261	0.0001212	0.0006839	0.694
AT-DOE	9160	2019,2020,2021,2022	611	526	1.162	0.0002366	0.0003153	0.0001212	0.0006731	0.694
AT-DOE	9416	2019,2020,2021,2022	611	526	1.162	0.0001886	0.0002818	9.68e-05	0.0005672	0.694
AT-DOE	9556	2019,2020,2021,2022	611	526	1.162	0.0001579	0.0002966	8.09e-05	0.0005353	0.694
AT-PRO	5348	2019,2020,2021,2022	656	568	1.155	0.0002116	0.0014185	0.0001078	0.001738	0.694
AT-PRO	5576	2019,2020,2021,2022	656	568	1.155	0.0001427	0.0008996	7.26e-05	0.0011149	0.694
AT-PRO	5580	2019,2020,2021,2022	656	568	1.155	0.0001403	0.0008797	7.16e-05	0.0010916	0.694
AT-DOE	4496	2019,2020,2021,2022	611	526	1.162	8.5e-05	2.69e-05	4.37e-05	0.0001556	0.693
AT-DOE	4524	2019,2020,2021,2022	611	526	1.162	9.34e-05	2.44e-05	4.8e-05	0.0001658	0.693
AT-DOE	4932	2019,2020,2021,2022	611	526	1.162	0.000106	0.0003232	5.46e-05	0.0004838	0.693
AT-DOE	5000	2019,2020,2021,2022	611	526	1.162	0.0001189	0.000485	6.13e-05	0.0006651	0.693
AT-DOE	6516	2019,2020,2021,2022	611	526	1.162	0.0001083	2.8e-06	5.57e-05	0.0001667	0.693
AT-DOE	7040	2019,2020,2021,2022	611	526	1.162	0.0001931	0.000126	9.92e-05	0.0004183	0.693
AT-DOE	7296	2019,2020,2021,2022	611	526	1.162	0.0004562	0.001124	0.0002352	0.0018154	0.693
AT-DOE	7324	2019,2020,2021,2022	611	526	1.162	0.0004325	0.0010847	0.0002231	0.0017403	0.693
AT-DOE	8276	2019,2020,2021,2022	611	526	1.162	0.0002015	0.0005139	0.0001037	0.0008191	0.693
AT-DOE	8328	2019,2020,2021,2022	611	526	1.162	0.0002103	0.0005391	0.0001084	0.0008578	0.693
AT-DOE	9040	2019,2020,2021,2022	611	526	1.162	0.0002335	0.0003153	0.0001204	0.0006692	0.693
AT-DOE	9044	2019,2020,2021,2022	611	526	1.162	0.0002346	0.0003135	0.0001208	0.0006688	0.693
AT-DOE	9080	2019,2020,2021,2022	611	526	1.162	0.0002367	0.0003216	0.0001218	0.0006801	0.693
AT-DOE	9132	2019,2020,2021,2022	611	526	1.162	0.0002352	0.0003115	0.0001209	0.0006677	0.693
AT-DOE	9176	2019,2020,2021,2022	611	526	1.162	0.0002327	0.000311	0.0001197	0.0006635	0.693
AT-DOE	9408	2019,2020,2021,2022	611	526	1.162	0.0001903	0.0002937	9.8e-05	0.000582	0.693
AT-DOE	9648	2019,2020,2021,2022	611	526	1.162	0.0001434	0.0003006	7.38e-05	0.0005178	0.693
AT-DOE	9652	2019,2020,2021,2022	611	526	1.162	0.0001431	0.0003054	7.36e-05	0.000522	0.693
AT-DOE	9692	2019,2020,2021,2022	611	526	1.162	0.0001368	0.0002779	7.04e-05	0.0004851	0.693
AT-DOE	9744	2019,2020,2021,2022	611	526	1.162	0.0001283	0.0003019	6.59e-05	0.000496	0.693
AT-PRO	5584	2019,2020,2021,2022	656	568	1.155	0.0001382	0.0008609	7.05e-05	0.0010696	0.693
AT-PRO	5588	2019,2020,2021,2022	656	568	1.155	0.0001362	0.0008434	6.96e-05	0.0010492	0.693
AT-PRO	5592	2019,2020,2021,2022	656	568	1.155	0.0001344	0.0008272	6.87e-05	0.0010304	0.693
AT-PRO	5644	2019,2020,2021,2022	656	568	1.155	0.000128	0.0007242	6.56e-05	0.0009178	0.693
AT-PRO	8636	2019,2020,2021,2022	656	568	1.155	1.87e-05	0.0001446	9.6e-06	0.0001728	0.693
AT-DOE	4520	2019,2020,2021,2022	611	526	1.162	9.09e-05	2.35e-05	4.7e-05	0.0001614	0.692
AT-DOE	6520	2019,2020,2021,2022	611	526	1.162	0.0001077	3.3e-06	5.56e-05	0.0001665	0.692
AT-DOE	7300	2019,2020,2021,2022	611	526	1.162	0.0004519	0.0011186	0.0002341	0.0018047	0.692
AT-DOE	7316	2019,2020,2021,2022	611	526	1.162	0.0004385	0.0010986	0.000227	0.0017641	0.692
AT-DOE	7320	2019,2020,2021,2022	611	526	1.162	0.0004358	0.0010923	0.0002249	0.001753	0.692
AT-DOE	7328	2019,2020,2021,2022	611	526	1.162	0.0004285	0.001077	0.0002214	0.0017269	0.692
AT-DOE	8216	2019,2020,2021,2022	611	526	1.162	0.0001703	0.0004241	8.8e-05	0.0006824	0.692
AT-DOE	8220	2019,2020,2021,2022	611	526	1.162	0.0001728	0.0004293	8.92e-05	0.0006913	0.692
AT-DOE	8244	2019,2020,2021,2022	611	526	1.162	0.0001868	0.0004756	9.65e-05	0.000759	0.692
AT-DOE	8280	2019,2020,2021,2022	611	526	1.162	0.0002023	0.0005141	0.0001046	0.0008211	0.692
AT-DOE	8292	2019,2020,2021,2022	611	526	1.162	0.0002052	0.0005217	0.0001059	0.0008327	0.692
AT-DOE	9120	2019,2020,2021,2022	611	526	1.162	0.0002379	0.0003193	0.0001229	0.0006801	0.692
AT-DOE	9412	2019,2020,2021,2022	611	526	1.162	0.0001892	0.0002872	9.78e-05	0.0005742	0.692
AT-DOE	9612	2019,2020,2021,2022	611	526	1.162	0.0001498	0.0002795	7.75e-05	0.0005068	0.692
AT-DOE	9644	2019,2020,2021,2022	611	526	1.162	0.0001434	0.0002915	7.4e-05	0.0005089	0.692
AT-DOE	9656	2019,2020,2021,2022	611	526	1.162	0.0001419	0.0003016	7.36e-05	0.0005171	0.692
AT-PRO	5596	2019,2020,2021,2022	656	568	1.155	0.0001327	0.0008122	6.82e-05	0.001013	0.692
AT-PRO	8640	2019,2020,2021,2022	656	568	1.155	1.72e-05	0.0001396	8.8e-06	0.0001657	0.692
AT-PRO	8664	2019,2020,2021,2022	656	568	1.155	1.07e-05	0.0001086	5.5e-06	0.0001248	0.692
AT-DOE	4500	2019,2020,2021,2022	611	526	1.162	8.46e-05	2.56e-05	4.39e-05	0.0001541	0.691
AT-DOE	4516	2019,2020,2021,2022	611	526	1.162	8.87e-05	2.31e-05	4.62e-05	0.000158	0.691
AT-DOE	4996	2019,2020,2021,2022	611	526	1.162	0.0001136	0.00046	5.9e-05	0.0006326	0.691
AT-DOE	6524	2019,2020,2021,2022	611	526	1.162	0.000107	4e-06	5.56e-05	0.0001667	0.691
AT-DOE	7304	2019,2020,2021,2022	611	526	1.162	0.0004476	0.001113	0.0002328	0.0017934	0.691
AT-DOE	7308	2019,2020,2021,2022	611	526	1.162	0.000444	0.0011078	0.0002311	0.0017829	0.691
AT-DOE	7312	2019,2020,2021,2022	611	526	1.162	0.0004411	0.0011034	0.0002291	0.0017736	0.691
AT-DOE	7332	2019,2020,2021,2022	611	526	1.162	0.0004239	0.001069	0.00022	0.0017128	0.691
AT-DOE	8152	2019,2020,2021,2022	611	526	1.162	0.0001313	0.0003055	6.83e-05	0.0005051	0.691
AT-DOE	8156	2019,2020,2021,2022	611	526	1.162	0.0001336	0.0003124	6.95e-05	0.0005155	0.691
AT-DOE	8224	2019,2020,2021,2022	611	526	1.162	0.0001748	0.0004346	9.08e-05	0.0007002	0.691
AT-DOE	8284	2019,2020,2021,2022	611	526	1.162	0.0002029	0.0005142	0.0001054	0.0008225	0.691
AT-DOE	8288	2019,2020,2021,2022	611	526	1.162	0.0002038	0.0005165	0.0001057	0.000826	0.691
AT-DOE	9084	2019,2020,2021,2022	611	526	1.162	0.0002361	0.0003179	0.0001228	0.0006768	0.691
AT-DOE	9688	2019,2020,2021,2022	611	526	1.162	0.000137	0.0002817	7.11e-05	0.0004898	0.691
AT-DOE	9696	2019,2020,2021,2022	611	526	1.162	0.0001349	0.0002826	7.02e-05	0.0004877	0.691
AT-PRO	5600	2019,2020,2021,2022	656	568	1.155	0.0001311	0.0007978	6.77e-05	0.0009966	0.691
AT-PRO	5640	2019,2020,2021,2022	656	568	1.155	0.0001272	0.0007245	6.58e-05	0.0009176	0.691
AT-PRO	8660	2019,2020,2021,2022	656	568	1.155	1.14e-05	0.0001142	5.9e-06	0.0001315	0.691
AT-DOE	4504	2019,2020,2021,2022	611	526	1.162	8.48e-05	2.45e-05	4.43e-05	0.0001536	0.69
AT-DOE	4936	2019,2020,2021,2022	611	526	1.162	0.0001019	0.0003174	5.31e-05	0.0004724	0.69
AT-DOE	5260	2019,2020,2021,2022	611	526	1.162	8.49e-05	0.00056	4.42e-05	0.0006891	0.69
AT-DOE	6528	2019,2020,2021,2022	611	526	1.162	0.0001064	4.9e-06	5.56e-05	0.0001669	0.69
AT-DOE	7336	2019,2020,2021,2022	611	526	1.162	0.0004188	0.00106	0.0002188	0.0016976	0.69
AT-DOE	8160	2019,2020,2021,2022	611	526	1.162	0.0001356	0.0003174	7.08e-05	0.0005237	0.69
AT-DOE	8212	2019,2020,2021,2022	611	526	1.162	0.0001672	0.0004177	8.72e-05	0.0006721	0.69
AT-DOE	8240	2019,2020,2021,2022	611	526	1.162	0.0001838	0.0004653	9.61e-05	0.0007452	0.69
AT-DOE	8332	2019,2020,2021,2022	611	526	1.162	0.0002092	0.0005383	0.000109	0.0008565	0.69
AT-DOE	8708	2019,2020,2021,2022	611	526	1.162	1.3e-05	8.49e-05	6.8e-06	0.0001047	0.69
AT-DOE	9128	2019,2020,2021,2022	611	526	1.162	0.0002346	0.0003133	0.0001225	0.0006704	0.69
AT-DOE	9640	2019,2020,2021,2022	611	526	1.162	0.0001431	0.0002833	7.47e-05	0.0005011	0.69
AT-PRO	5604	2019,2020,2021,2022	656	568	1.155	0.0001297	0.0007839	6.75e-05	0.0009811	0.69
AT-DOE	4508	2019,2020,2021,2022	611	526	1.162	8.56e-05	2.37e-05	4.49e-05	0.0001542	0.689
AT-DOE	4512	2019,2020,2021,2022	611	526	1.162	8.7e-05	2.32e-05	4.55e-05	0.0001557	0.689
AT-DOE	4992	2019,2020,2021,2022	611	526	1.162	0.0001088	0.0004371	5.7e-05	0.0006029	0.689
AT-DOE	7036	2019,2020,2021,2022	611	526	1.162	0.0001827	0.0001492	9.57e-05	0.0004276	0.689
AT-DOE	8148	2019,2020,2021,2022	611	526	1.162	0.0001285	0.0002972	6.74e-05	0.0004931	0.689
AT-DOE	8164	2019,2020,2021,2022	611	526	1.162	0.0001373	0.0003219	7.2e-05	0.0005312	0.689
AT-DOE	8228	2019,2020,2021,2022	611	526	1.162	0.0001766	0.0004407	9.26e-05	0.00071	0.689
AT-DOE	9088	2019,2020,2021,2022	611	526	1.162	0.0002352	0.0003168	0.0001236	0.0006756	0.689
AT-DOE	9104	2019,2020,2021,2022	611	526	1.162	0.0002372	0.0003077	0.0001242	0.000669	0.689
AT-DOE	9124	2019,2020,2021,2022	611	526	1.162	0.0002354	0.0003159	0.0001233	0.0006747	0.689
AT-DOE	9164	2019,2020,2021,2022	611	526	1.162	0.0002337	0.0003154	0.0001226	0.0006717	0.689
AT-DOE	9172	2019,2020,2021,2022	611	526	1.162	0.0002319	0.0003142	0.0001215	0.0006676	0.689
AT-PRO	5364	2019,2020,2021,2022	656	568	1.155	0.0002381	0.001635	0.0001239	0.001997	0.689
AT-PRO	5368	2019,2020,2021,2022	656	568	1.155	0.0002425	0.0016761	0.0001267	0.0020454	0.689
AT-PRO	5636	2019,2020,2021,2022	656	568	1.155	0.0001267	0.0007253	6.6e-05	0.000918	0.689
AT-DOE	4940	2019,2020,2021,2022	611	526	1.162	9.83e-05	0.0003137	5.18e-05	0.0004639	0.688
AT-DOE	4988	2019,2020,2021,2022	611	526	1.162	0.0001046	0.0004163	5.51e-05	0.0005761	0.688
AT-DOE	6532	2019,2020,2021,2022	611	526	1.162	0.0001056	6e-06	5.57e-05	0.0001673	0.688
AT-DOE	7340	2019,2020,2021,2022	611	526	1.162	0.0004137	0.0010509	0.0002176	0.0016822	0.688
AT-DOE	7344	2019,2020,2021,2022	611	526	1.162	0.0004091	0.0010431	0.0002158	0.001668	0.688
AT-DOE	7348	2019,2020,2021,2022	611	526	1.162	0.0004048	0.0010366	0.0002135	0.0016549	0.688
AT-DOE	7352	2019,2020,2021,2022	611	526	1.162	0.0004004	0.0010297	0.0002111	0.0016412	0.688
AT-DOE	7356	2019,2020,2021,2022	611	526	1.162	0.0003957	0.001022	0.0002087	0.0016264	0.688
AT-DOE	7360	2019,2020,2021,2022	611	526	1.162	0.0003909	0.0010139	0.0002063	0.0016111	0.688
AT-DOE	8168	2019,2020,2021,2022	611	526	1.162	0.000139	0.000328	7.32e-05	0.0005402	0.688
AT-DOE	8208	2019,2020,2021,2022	611	526	1.162	0.0001638	0.0004092	8.65e-05	0.0006595	0.688
AT-DOE	8232	2019,2020,2021,2022	611	526	1.162	0.0001786	0.0004477	9.42e-05	0.0007206	0.688
AT-DOE	8236	2019,2020,2021,2022	611	526	1.162	0.000181	0.0004558	9.53e-05	0.0007321	0.688
AT-DOE	8336	2019,2020,2021,2022	611	526	1.162	0.0002083	0.0005374	0.0001097	0.0008554	0.688
AT-DOE	9660	2019,2020,2021,2022	611	526	1.162	0.0001401	0.0002911	7.39e-05	0.0005051	0.688
AT-DOE	9684	2019,2020,2021,2022	611	526	1.162	0.0001362	0.00029	7.18e-05	0.000498	0.688
AT-PRO	5372	2019,2020,2021,2022	656	568	1.155	0.0002463	0.0017122	0.0001291	0.0020876	0.688
AT-PRO	5608	2019,2020,2021,2022	656	568	1.155	0.0001285	0.0007708	6.73e-05	0.0009666	0.688
AT-PRO	5628	2019,2020,2021,2022	656	568	1.155	0.0001263	0.0007301	6.62e-05	0.0009227	0.688
AT-PRO	5632	2019,2020,2021,2022	656	568	1.155	0.0001264	0.0007271	6.61e-05	0.0009196	0.688
AT-PRO	8656	2019,2020,2021,2022	656	568	1.155	1.23e-05	0.0001207	6.5e-06	0.0001395	0.688
AT-DOE	4984	2019,2020,2021,2022	611	526	1.162	0.000101	0.0003975	5.35e-05	0.000552	0.687
AT-DOE	7364	2019,2020,2021,2022	611	526	1.162	0.0003859	0.0010051	0.000204	0.001595	0.687
AT-DOE	7368	2019,2020,2021,2022	611	526	1.162	0.0003807	0.0009944	0.0002017	0.0015768	0.687
AT-DOE	8132	2019,2020,2021,2022	611	526	1.162	0.0001196	0.0002606	6.34e-05	0.0004435	0.687
AT-DOE	8136	2019,2020,2021,2022	611	526	1.162	0.0001215	0.0002702	6.44e-05	0.0004561	0.687
AT-DOE	8144	2019,2020,2021,2022	611	526	1.162	0.0001258	0.0002886	6.65e-05	0.000481	0.687
AT-DOE	8172	2019,2020,2021,2022	611	526	1.162	0.0001407	0.0003361	7.46e-05	0.0005513	0.687
AT-DOE	8340	2019,2020,2021,2022	611	526	1.162	0.000208	0.0005363	0.0001101	0.0008544	0.687
AT-DOE	8344	2019,2020,2021,2022	611	526	1.162	0.0002078	0.0005349	0.0001102	0.0008528	0.687
AT-DOE	8364	2019,2020,2021,2022	611	526	1.162	0.0002052	0.0005259	0.0001086	0.0008397	0.687
AT-DOE	9092	2019,2020,2021,2022	611	526	1.162	0.0002344	0.0003157	0.0001242	0.0006744	0.687
AT-DOE	9168	2019,2020,2021,2022	611	526	1.162	0.0002321	0.0003154	0.0001228	0.0006702	0.687
AT-DOE	9616	2019,2020,2021,2022	611	526	1.162	0.0001474	0.0002815	7.8e-05	0.0005068	0.687
AT-PRO	5612	2019,2020,2021,2022	656	568	1.155	0.0001276	0.0007588	6.71e-05	0.0009536	0.687
AT-PRO	5624	2019,2020,2021,2022	656	568	1.155	0.0001263	0.0007345	6.64e-05	0.0009272	0.687
AT-PRO	8632	2019,2020,2021,2022	656	568	1.155	2.01e-05	0.0001489	1.06e-05	0.0001796	0.687
AT-PRO	8644	2019,2020,2021,2022	656	568	1.155	1.57e-05	0.0001352	8.3e-06	0.0001592	0.687
AT-DOE	4944	2019,2020,2021,2022	611	526	1.162	9.56e-05	0.0003119	5.08e-05	0.0004582	0.686
AT-DOE	4964	2019,2020,2021,2022	611	526	1.162	9.17e-05	0.0003312	4.88e-05	0.0004718	0.686
AT-DOE	4968	2019,2020,2021,2022	611	526	1.162	9.26e-05	0.000341	4.92e-05	0.0004829	0.686
AT-DOE	4972	2019,2020,2021,2022	611	526	1.162	9.4e-05	0.0003525	4.99e-05	0.0004963	0.686
AT-DOE	4976	2019,2020,2021,2022	611	526	1.162	9.58e-05	0.0003656	5.08e-05	0.0005122	0.686
AT-DOE	4980	2019,2020,2021,2022	611	526	1.162	9.81e-05	0.0003806	5.21e-05	0.0005308	0.686
AT-DOE	6536	2019,2020,2021,2022	611	526	1.162	0.0001047	7.3e-06	5.58e-05	0.0001677	0.686
AT-DOE	7372	2019,2020,2021,2022	611	526	1.162	0.0003751	0.000982	0.0001993	0.0015565	0.686
AT-DOE	7376	2019,2020,2021,2022	611	526	1.162	0.0003692	0.0009695	0.0001968	0.0015355	0.686
AT-DOE	8128	2019,2020,2021,2022	611	526	1.162	0.0001176	0.0002519	6.25e-05	0.0004319	0.686
AT-DOE	8140	2019,2020,2021,2022	611	526	1.162	0.0001235	0.0002797	6.55e-05	0.0004687	0.686
AT-DOE	8204	2019,2020,2021,2022	611	526	1.162	0.0001606	0.0003991	8.56e-05	0.0006452	0.686
AT-DOE	8348	2019,2020,2021,2022	611	526	1.162	0.0002072	0.0005328	0.0001102	0.0008502	0.686
AT-DOE	8360	2019,2020,2021,2022	611	526	1.162	0.0002057	0.0005259	0.0001093	0.0008408	0.686
AT-DOE	8368	2019,2020,2021,2022	611	526	1.162	0.000204	0.000526	0.0001084	0.0008384	0.686
AT-DOE	8384	2019,2020,2021,2022	611	526	1.162	0.0001995	0.0005127	0.0001062	0.0008184	0.686
AT-DOE	9096	2019,2020,2021,2022	611	526	1.162	0.0002342	0.0003121	0.0001248	0.000671	0.686
AT-DOE	9100	2019,2020,2021,2022	611	526	1.162	0.0002349	0.0003078	0.000125	0.0006677	0.686
AT-DOE	9720	2019,2020,2021,2022	611	526	1.162	0.0001307	0.0002822	6.96e-05	0.0004825	0.686
AT-PRO	5616	2019,2020,2021,2022	656	568	1.155	0.0001268	0.0007486	6.7e-05	0.0009425	0.686
AT-PRO	5620	2019,2020,2021,2022	656	568	1.155	0.0001264	0.0007405	6.67e-05	0.0009337	0.686
AT-PRO	5972	2019,2020,2021,2022	656	568	1.155	0.0002674	0.0014649	0.0001413	0.0018736	0.686
AT-PRO	5976	2019,2020,2021,2022	656	568	1.155	0.0002683	0.001474	0.0001421	0.0018844	0.686
AT-DOE	4948	2019,2020,2021,2022	611	526	1.162	9.35e-05	0.0003117	4.99e-05	0.0004552	0.685
AT-DOE	4952	2019,2020,2021,2022	611	526	1.162	9.21e-05	0.0003134	4.93e-05	0.0004549	0.685
AT-DOE	4956	2019,2020,2021,2022	611	526	1.162	9.14e-05	0.0003172	4.89e-05	0.0004575	0.685
AT-DOE	4960	2019,2020,2021,2022	611	526	1.162	9.13e-05	0.0003232	4.87e-05	0.0004632	0.685
AT-DOE	7380	2019,2020,2021,2022	611	526	1.162	0.000363	0.000958	0.000194	0.0015151	0.685
AT-DOE	8120	2019,2020,2021,2022	611	526	1.162	0.0001137	0.000239	6.08e-05	0.0004135	0.685
AT-DOE	8124	2019,2020,2021,2022	611	526	1.162	0.0001155	0.0002446	6.16e-05	0.0004218	0.685
AT-DOE	8176	2019,2020,2021,2022	611	526	1.162	0.0001424	0.0003449	7.62e-05	0.0005634	0.685
AT-DOE	8192	2019,2020,2021,2022	611	526	1.162	0.0001526	0.0003707	8.16e-05	0.000605	0.685
AT-DOE	8196	2019,2020,2021,2022	611	526	1.162	0.0001553	0.0003787	8.3e-05	0.000617	0.685
AT-DOE	8200	2019,2020,2021,2022	611	526	1.162	0.0001578	0.0003885	8.44e-05	0.0006307	0.685
AT-DOE	8352	2019,2020,2021,2022	611	526	1.162	0.0002064	0.00053	0.0001102	0.0008466	0.685
AT-DOE	8356	2019,2020,2021,2022	611	526	1.162	0.0002058	0.0005273	0.0001099	0.000843	0.685
AT-DOE	8380	2019,2020,2021,2022	611	526	1.162	0.0002005	0.0005175	0.000107	0.000825	0.685
AT-DOE	9700	2019,2020,2021,2022	611	526	1.162	0.0001323	0.0002933	7.07e-05	0.0004962	0.685
AT-PRO	5980	2019,2020,2021,2022	656	568	1.155	0.0002689	0.0014795	0.0001427	0.0018911	0.685
AT-PRO	5984	2019,2020,2021,2022	656	568	1.155	0.0002691	0.001482	0.0001432	0.0018943	0.685
AT-PRO	8652	2019,2020,2021,2022	656	568	1.155	1.33e-05	0.0001269	7.1e-06	0.0001473	0.685
AT-DOE	5296	2019,2020,2021,2022	611	526	1.162	3.98e-05	0.0003045	2.13e-05	0.0003657	0.684
AT-DOE	6540	2019,2020,2021,2022	611	526	1.162	0.0001037	8.9e-06	5.58e-05	0.0001684	0.684
AT-DOE	7032	2019,2020,2021,2022	611	526	1.162	0.0001728	0.0001741	9.27e-05	0.0004396	0.684
AT-DOE	7384	2019,2020,2021,2022	611	526	1.162	0.0003565	0.0009475	0.0001914	0.0014955	0.684
AT-DOE	8112	2019,2020,2021,2022	611	526	1.162	0.0001101	0.0002311	5.92e-05	0.0004003	0.684
AT-DOE	8116	2019,2020,2021,2022	611	526	1.162	0.0001119	0.0002348	5.99e-05	0.0004067	0.684
AT-DOE	8188	2019,2020,2021,2022	611	526	1.162	0.0001498	0.0003645	8.03e-05	0.0005946	0.684
AT-DOE	8372	2019,2020,2021,2022	611	526	1.162	0.0002024	0.0005248	0.0001084	0.0008357	0.684
AT-DOE	8376	2019,2020,2021,2022	611	526	1.162	0.0002012	0.0005218	0.000108	0.000831	0.684
AT-DOE	8388	2019,2020,2021,2022	611	526	1.162	0.0001975	0.0005078	0.0001061	0.0008114	0.684
AT-DOE	9636	2019,2020,2021,2022	611	526	1.162	0.0001422	0.000279	7.63e-05	0.0004975	0.684
AT-DOE	9664	2019,2020,2021,2022	611	526	1.162	0.0001383	0.0002826	7.43e-05	0.0004953	0.684
AT-DOE	9680	2019,2020,2021,2022	611	526	1.162	0.0001352	0.0002969	7.25e-05	0.0005046	0.684
AT-DOE	9748	2019,2020,2021,2022	611	526	1.162	0.0001263	0.0003057	6.78e-05	0.0004999	0.684
AT-PRO	5988	2019,2020,2021,2022	656	568	1.155	0.000269	0.0014828	0.0001434	0.0018952	0.684
AT-PRO	8648	2019,2020,2021,2022	656	568	1.155	1.44e-05	0.0001315	7.7e-06	0.0001536	0.684
AT-DOE	7388	2019,2020,2021,2022	611	526	1.162	0.0003497	0.0009376	0.000189	0.0014764	0.683
AT-DOE	8108	2019,2020,2021,2022	611	526	1.162	0.0001082	0.0002266	5.84e-05	0.0003933	0.683
AT-DOE	8180	2019,2020,2021,2022	611	526	1.162	0.0001444	0.0003527	7.77e-05	0.0005749	0.683
AT-DOE	8184	2019,2020,2021,2022	611	526	1.162	0.000147	0.000359	7.91e-05	0.0005851	0.683
AT-DOE	9620	2019,2020,2021,2022	611	526	1.162	0.0001453	0.0002836	7.82e-05	0.0005071	0.683
AT-PRO	5992	2019,2020,2021,2022	656	568	1.155	0.0002684	0.0014826	0.0001436	0.0018947	0.683
AT-PRO	5996	2019,2020,2021,2022	656	568	1.155	0.0002677	0.0014816	0.0001438	0.0018932	0.683
AT-DOE	6544	2019,2020,2021,2022	611	526	1.162	0.0001028	1.07e-05	5.57e-05	0.0001693	0.682
AT-PRO	6000	2019,2020,2021,2022	656	568	1.155	0.000267	0.0014793	0.000144	0.0018903	0.682
AT-PRO	8668	2019,2020,2021,2022	656	568	1.155	9.9e-06	0.000104	5.4e-06	0.0001193	0.682
AT-DOE	7392	2019,2020,2021,2022	611	526	1.162	0.0003429	0.0009276	0.0001867	0.0014571	0.681
AT-DOE	8104	2019,2020,2021,2022	611	526	1.162	0.0001063	0.0002214	5.77e-05	0.0003855	0.681
AT-DOE	9668	2019,2020,2021,2022	611	526	1.162	0.000137	0.000283	7.44e-05	0.0004945	0.681
AT-DOE	9672	2019,2020,2021,2022	611	526	1.162	0.0001357	0.0002906	7.4e-05	0.0005004	0.681
AT-DOE	9676	2019,2020,2021,2022	611	526	1.162	0.0001349	0.0002973	7.33e-05	0.0005055	0.681
AT-PRO	6004	2019,2020,2021,2022	656	568	1.155	0.0002664	0.0014751	0.0001441	0.0018856	0.681
AT-PRO	6008	2019,2020,2021,2022	656	568	1.155	0.0002659	0.0014693	0.0001441	0.0018794	0.681
AT-DOE	6548	2019,2020,2021,2022	611	526	1.162	0.0001017	1.29e-05	5.57e-05	0.0001704	0.68
AT-DOE	7396	2019,2020,2021,2022	611	526	1.162	0.000336	0.0009167	0.000184	0.0014367	0.68
AT-DOE	8100	2019,2020,2021,2022	611	526	1.162	0.0001043	0.0002164	5.71e-05	0.0003778	0.68
AT-DOE	8392	2019,2020,2021,2022	611	526	1.162	0.0001947	0.0005021	0.0001066	0.0008034	0.68
AT-DOE	9624	2019,2020,2021,2022	611	526	1.162	0.0001433	0.0002834	7.85e-05	0.0005051	0.68
AT-PRO	6012	2019,2020,2021,2022	656	568	1.155	0.0002653	0.0014626	0.0001441	0.0018721	0.68
AT-PRO	6016	2019,2020,2021,2022	656	568	1.155	0.0002646	0.0014551	0.0001441	0.0018639	0.68
AT-WEI	5296	2019,2020,2021,2022	649	563	1.153	2.36e-05	0.0002478	1.28e-05	0.0002842	0.68
AT-DOE	7028	2019,2020,2021,2022	611	526	1.162	0.0001635	0.0002001	8.99e-05	0.0004535	0.679
AT-DOE	7400	2019,2020,2021,2022	611	526	1.162	0.0003292	0.0009047	0.0001812	0.0014151	0.679
AT-DOE	9632	2019,2020,2021,2022	611	526	1.162	0.0001415	0.0002784	7.76e-05	0.0004974	0.679
AT-DOE	9704	2019,2020,2021,2022	611	526	1.162	0.00013	0.0002992	7.15e-05	0.0005008	0.679
AT-DOE	9716	2019,2020,2021,2022	611	526	1.162	0.0001293	0.0002832	7.12e-05	0.0004837	0.679
AT-DOE	9752	2019,2020,2021,2022	611	526	1.162	0.0001252	0.0003067	6.88e-05	0.0005007	0.679
AT-PRO	6020	2019,2020,2021,2022	656	568	1.155	0.0002638	0.0014466	0.0001441	0.0018544	0.679
AT-WEI	4004	2019,2020,2021,2022	649	563	1.153	0.0011238	0.0030017	0.0006136	0.0047391	0.679
AT-WEI	5292	2019,2020,2021,2022	649	563	1.153	1.7e-05	0.0001409	9.3e-06	0.0001672	0.679
AT-DOE	7404	2019,2020,2021,2022	611	526	1.162	0.0003224	0.0008927	0.0001783	0.0013934	0.678
AT-DOE	8096	2019,2020,2021,2022	611	526	1.162	0.0001022	0.000212	5.65e-05	0.0003707	0.678
AT-PRO	6024	2019,2020,2021,2022	656	568	1.155	0.0002629	0.0014363	0.000144	0.0018432	0.678
AT-PRO	6028	2019,2020,2021,2022	656	568	1.155	0.000262	0.0014239	0.0001437	0.0018296	0.678
AT-PRO	6032	2019,2020,2021,2022	656	568	1.155	0.0002609	0.0014096	0.0001433	0.0018138	0.678
AT-PRO	8628	2019,2020,2021,2022	656	568	1.155	2.16e-05	0.0001524	1.18e-05	0.0001858	0.678
AT-WEI	4000	2019,2020,2021,2022	649	563	1.153	0.0011186	0.0029839	0.000612	0.0047145	0.678
AT-DOE	6552	2019,2020,2021,2022	611	526	1.162	0.0001006	1.52e-05	5.58e-05	0.0001716	0.677
AT-DOE	7408	2019,2020,2021,2022	611	526	1.162	0.0003157	0.0008821	0.0001753	0.0013731	0.677
AT-DOE	9628	2019,2020,2021,2022	611	526	1.162	0.0001417	0.0002806	7.84e-05	0.0005007	0.677
AT-DOE	9756	2019,2020,2021,2022	611	526	1.162	0.0001242	0.0003046	6.88e-05	0.0004976	0.677
AT-PRO	4032	2019,2020,2021,2022	656	568	1.155	0.0013025	0.0014235	0.0007178	0.0034438	0.677
AT-PRO	4036	2019,2020,2021,2022	656	568	1.155	0.0012783	0.0013908	0.0007045	0.0033736	0.677
AT-PRO	6036	2019,2020,2021,2022	656	568	1.155	0.0002596	0.0013942	0.0001428	0.0017966	0.677
AT-PRO	6040	2019,2020,2021,2022	656	568	1.155	0.0002581	0.0013779	0.0001423	0.0017783	0.677
AT-WEI	4008	2019,2020,2021,2022	649	563	1.153	0.0011219	0.0030146	0.0006165	0.0047529	0.677
AT-WEI	5300	2019,2020,2021,2022	649	563	1.153	3.09e-05	0.0003781	1.7e-05	0.000426	0.677
AT-DOE	7412	2019,2020,2021,2022	611	526	1.162	0.0003092	0.0008732	0.0001721	0.0013545	0.676
AT-DOE	7416	2019,2020,2021,2022	611	526	1.162	0.0003028	0.0008648	0.0001688	0.0013364	0.676
AT-DOE	7420	2019,2020,2021,2022	611	526	1.162	0.0002964	0.0008554	0.0001655	0.0013173	0.676
AT-DOE	8396	2019,2020,2021,2022	611	526	1.162	0.0001917	0.0004959	0.000107	0.0007946	0.676
AT-DOE	8704	2019,2020,2021,2022	611	526	1.162	1.12e-05	8.47e-05	6.2e-06	0.0001021	0.676
AT-DOE	9760	2019,2020,2021,2022	611	526	1.162	0.0001232	0.0002993	6.85e-05	0.000491	0.676
AT-PRO	4028	2019,2020,2021,2022	656	568	1.155	0.0013216	0.0014511	0.000732	0.0035047	0.676
AT-PRO	4040	2019,2020,2021,2022	656	568	1.155	0.0012498	0.0013549	0.0006916	0.0032963	0.676
AT-PRO	6044	2019,2020,2021,2022	656	568	1.155	0.0002563	0.0013609	0.0001419	0.0017591	0.676
AT-DOE	6556	2019,2020,2021,2022	611	526	1.162	9.95e-05	1.77e-05	5.58e-05	0.000173	0.675
AT-DOE	7424	2019,2020,2021,2022	611	526	1.162	0.0002901	0.0008447	0.0001621	0.0012969	0.675
AT-DOE	7428	2019,2020,2021,2022	611	526	1.162	0.0002836	0.0008334	0.0001589	0.0012759	0.675
AT-DOE	8092	2019,2020,2021,2022	611	526	1.162	0.0001001	0.0002075	5.6e-05	0.0003635	0.675
AT-DOE	9708	2019,2020,2021,2022	611	526	1.162	0.0001288	0.0002969	7.21e-05	0.0004978	0.675
AT-DOE	9712	2019,2020,2021,2022	611	526	1.162	0.0001285	0.0002893	7.2e-05	0.0004899	0.675
AT-PRO	4000	2019,2020,2021,2022	656	568	1.155	0.0013549	0.0015005	0.0007541	0.0036095	0.675
AT-PRO	4004	2019,2020,2021,2022	656	568	1.155	0.0013612	0.0015117	0.0007557	0.0036286	0.675
AT-PRO	4008	2019,2020,2021,2022	656	568	1.155	0.0013635	0.0015138	0.0007586	0.0036358	0.675
AT-PRO	4044	2019,2020,2021,2022	656	568	1.155	0.0012185	0.0013169	0.0006777	0.003213	0.675
AT-PRO	6048	2019,2020,2021,2022	656	568	1.155	0.0002546	0.0013423	0.0001414	0.0017383	0.675
AT-PRO	6052	2019,2020,2021,2022	656	568	1.155	0.000253	0.0013217	0.0001407	0.0017153	0.675
AT-PRO	6056	2019,2020,2021,2022	656	568	1.155	0.0002512	0.0012995	0.0001399	0.0016906	0.675
AT-WEI	4012	2019,2020,2021,2022	649	563	1.153	0.0011143	0.0030178	0.0006189	0.0047509	0.675
AT-DOE	7024	2019,2020,2021,2022	611	526	1.162	0.000155	0.0002268	8.72e-05	0.000469	0.674
AT-DOE	7432	2019,2020,2021,2022	611	526	1.162	0.0002769	0.0008229	0.0001557	0.0012555	0.674
AT-DOE	8400	2019,2020,2021,2022	611	526	1.162	0.0001895	0.0004903	0.0001066	0.0007863	0.674
AT-DOE	8404	2019,2020,2021,2022	611	526	1.162	0.0001878	0.0004857	0.0001056	0.0007791	0.674
AT-DOE	8408	2019,2020,2021,2022	611	526	1.162	0.0001861	0.000481	0.0001045	0.0007715	0.674
AT-DOE	9764	2019,2020,2021,2022	611	526	1.162	0.0001223	0.0002922	6.86e-05	0.000483	0.674
AT-DOE	9800	2019,2020,2021,2022	611	526	1.162	0.0001175	0.00031	6.61e-05	0.0004936	0.674
AT-PRO	4012	2019,2020,2021,2022	656	568	1.155	0.0013614	0.0015089	0.000761	0.0036313	0.674
AT-PRO	4024	2019,2020,2021,2022	656	568	1.155	0.0013359	0.0014726	0.0007454	0.003554	0.674
AT-PRO	4048	2019,2020,2021,2022	656	568	1.155	0.0011854	0.0012775	0.0006617	0.0031246	0.674
AT-PRO	4052	2019,2020,2021,2022	656	568	1.155	0.0011511	0.0012369	0.0006443	0.0030322	0.674
AT-PRO	6060	2019,2020,2021,2022	656	568	1.155	0.0002494	0.0012766	0.0001391	0.0016651	0.674
AT-PRO	6064	2019,2020,2021,2022	656	568	1.155	0.0002473	0.0012541	0.0001383	0.0016398	0.674
AT-PRO	6068	2019,2020,2021,2022	656	568	1.155	0.0002453	0.0012323	0.0001373	0.0016149	0.674
AT-PRO	6072	2019,2020,2021,2022	656	568	1.155	0.0002433	0.0012106	0.0001361	0.0015901	0.674
AT-PRO	6076	2019,2020,2021,2022	656	568	1.155	0.0002413	0.0011883	0.0001349	0.0015645	0.674
AT-PRO	6080	2019,2020,2021,2022	656	568	1.155	0.0002391	0.0011648	0.0001338	0.0015377	0.674
AT-WEI	4024	2019,2020,2021,2022	649	563	1.153	0.0010827	0.0029533	0.0006037	0.0046396	0.674
AT-WEI	4028	2019,2020,2021,2022	649	563	1.153	0.0010675	0.0029099	0.0005943	0.0045717	0.674
AT-WEI	4032	2019,2020,2021,2022	649	563	1.153	0.0010491	0.0028587	0.0005847	0.0044925	0.674
AT-WEI	5304	2019,2020,2021,2022	649	563	1.153	3.88e-05	0.0005287	2.17e-05	0.0005891	0.674
AT-DOE	7436	2019,2020,2021,2022	611	526	1.162	0.0002701	0.0008138	0.0001526	0.0012365	0.673
AT-DOE	8088	2019,2020,2021,2022	611	526	1.162	9.81e-05	0.0002021	5.55e-05	0.0003557	0.673
AT-DOE	8412	2019,2020,2021,2022	611	526	1.162	0.0001838	0.0004745	0.0001036	0.0007618	0.673
AT-DOE	9768	2019,2020,2021,2022	611	526	1.162	0.0001218	0.0002861	6.89e-05	0.0004769	0.673
AT-PRO	4016	2019,2020,2021,2022	656	568	1.155	0.0013553	0.0015001	0.0007606	0.003616	0.673
AT-PRO	4020	2019,2020,2021,2022	656	568	1.155	0.0013468	0.0014884	0.0007555	0.0035907	0.673
AT-PRO	4056	2019,2020,2021,2022	656	568	1.155	0.0011155	0.001195	0.0006267	0.0029372	0.673
AT-PRO	6084	2019,2020,2021,2022	656	568	1.155	0.0002368	0.0011402	0.0001328	0.0015097	0.673
AT-PRO	6088	2019,2020,2021,2022	656	568	1.155	0.0002344	0.0011153	0.0001317	0.0014815	0.673
AT-PRO	6092	2019,2020,2021,2022	656	568	1.155	0.0002321	0.0010912	0.0001305	0.0014538	0.673
AT-PRO	6096	2019,2020,2021,2022	656	568	1.155	0.0002297	0.0010683	0.0001292	0.0014272	0.673
AT-PRO	8672	2019,2020,2021,2022	656	568	1.155	9.3e-06	9.99e-05	5.2e-06	0.0001144	0.673
AT-WEI	4016	2019,2020,2021,2022	649	563	1.153	0.0011046	0.0030083	0.0006178	0.0047308	0.673
AT-WEI	4020	2019,2020,2021,2022	649	563	1.153	0.0010945	0.0029865	0.0006122	0.0046932	0.673
AT-WEI	4036	2019,2020,2021,2022	649	563	1.153	0.0010279	0.0028036	0.0005747	0.0044062	0.673
AT-DOE	5264	2019,2020,2021,2022	611	526	1.162	5.93e-05	0.0004397	3.36e-05	0.0005326	0.672
AT-DOE	6560	2019,2020,2021,2022	611	526	1.162	9.84e-05	2.05e-05	5.57e-05	0.0001746	0.672
AT-DOE	7440	2019,2020,2021,2022	611	526	1.162	0.0002633	0.0008068	0.0001495	0.0012195	0.672
AT-DOE	8052	2019,2020,2021,2022	611	526	1.162	8.77e-05	0.0001684	4.99e-05	0.000306	0.672
AT-DOE	8056	2019,2020,2021,2022	611	526	1.162	8.88e-05	0.0001718	5.04e-05	0.000311	0.672
AT-DOE	8416	2019,2020,2021,2022	611	526	1.162	0.000181	0.0004662	0.0001027	0.0007499	0.672
AT-PRO	6100	2019,2020,2021,2022	656	568	1.155	0.0002271	0.0010461	0.000128	0.0014012	0.672
AT-WEI	4040	2019,2020,2021,2022	649	563	1.153	0.0010043	0.0027467	0.0005642	0.0043153	0.672
AT-DOE	6564	2019,2020,2021,2022	611	526	1.162	9.74e-05	2.36e-05	5.55e-05	0.0001765	0.671
AT-DOE	7444	2019,2020,2021,2022	611	526	1.162	0.0002564	0.0008011	0.0001463	0.0012037	0.671
AT-DOE	8060	2019,2020,2021,2022	611	526	1.162	8.97e-05	0.0001754	5.11e-05	0.0003162	0.671
AT-DOE	8080	2019,2020,2021,2022	611	526	1.162	9.53e-05	0.0001911	5.44e-05	0.0003408	0.671
AT-DOE	8084	2019,2020,2021,2022	611	526	1.162	9.66e-05	0.0001963	5.49e-05	0.0003479	0.671
AT-DOE	9772	2019,2020,2021,2022	611	526	1.162	0.0001213	0.0002796	6.92e-05	0.00047	0.671
AT-DOE	9796	2019,2020,2021,2022	611	526	1.162	0.0001176	0.000308	6.69e-05	0.0004925	0.671
AT-PRO	4060	2019,2020,2021,2022	656	568	1.155	0.0010782	0.001152	0.0006099	0.0028401	0.671
AT-PRO	6104	2019,2020,2021,2022	656	568	1.155	0.0002243	0.001024	0.0001269	0.0013751	0.671
AT-PRO	8676	2019,2020,2021,2022	656	568	1.155	8.8e-06	9.61e-05	5e-06	0.00011	0.671
AT-WEI	4044	2019,2020,2021,2022	649	563	1.153	0.000979	0.0026867	0.0005533	0.0042189	0.671
AT-DOE	6568	2019,2020,2021,2022	611	526	1.162	9.65e-05	2.7e-05	5.53e-05	0.0001788	0.67
AT-DOE	7448	2019,2020,2021,2022	611	526	1.162	0.0002495	0.000795	0.000143	0.0011875	0.67
AT-DOE	8048	2019,2020,2021,2022	611	526	1.162	8.65e-05	0.0001655	4.95e-05	0.0003015	0.67
AT-DOE	8076	2019,2020,2021,2022	611	526	1.162	9.4e-05	0.0001869	5.39e-05	0.0003348	0.67
AT-DOE	8420	2019,2020,2021,2022	611	526	1.162	0.0001778	0.0004568	0.0001016	0.0007361	0.67
AT-DOE	9804	2019,2020,2021,2022	611	526	1.162	0.0001166	0.0003081	6.66e-05	0.0004913	0.67
AT-DOE	9896	2019,2020,2021,2022	611	526	1.162	0.0001185	0.0003149	6.77e-05	0.0005011	0.67
AT-PRO	6108	2019,2020,2021,2022	656	568	1.155	0.0002215	0.0010011	0.0001258	0.0013484	0.67
AT-PRO	6112	2019,2020,2021,2022	656	568	1.155	0.0002191	0.0009775	0.0001245	0.0013212	0.67
AT-WEI	4048	2019,2020,2021,2022	649	563	1.153	0.0009529	0.0026212	0.0005414	0.0041155	0.67
AT-WEI	5308	2019,2020,2021,2022	649	563	1.153	4.7e-05	0.0006961	2.67e-05	0.0007699	0.67
AT-DOE	7020	2019,2020,2021,2022	611	526	1.162	0.0001472	0.0002539	8.46e-05	0.0004858	0.669
AT-DOE	7452	2019,2020,2021,2022	611	526	1.162	0.0002426	0.0007874	0.0001397	0.0011697	0.669
AT-DOE	8064	2019,2020,2021,2022	611	526	1.162	9.03e-05	0.0001787	5.2e-05	0.000321	0.669
AT-DOE	8424	2019,2020,2021,2022	611	526	1.162	0.0001744	0.0004466	0.0001003	0.0007213	0.669
AT-DOE	9776	2019,2020,2021,2022	611	526	1.162	0.0001204	0.0002776	6.92e-05	0.0004673	0.669
AT-DOE	9824	2019,2020,2021,2022	611	526	1.162	0.000118	0.0003071	6.79e-05	0.0004929	0.669
AT-PRO	4064	2019,2020,2021,2022	656	568	1.155	0.0010394	0.0011079	0.0005938	0.0027411	0.669
AT-PRO	6116	2019,2020,2021,2022	656	568	1.155	0.0002165	0.0009537	0.0001238	0.0012941	0.669
AT-PRO	6120	2019,2020,2021,2022	656	568	1.155	0.0002144	0.0009299	0.0001225	0.0012668	0.669
AT-PRO	6124	2019,2020,2021,2022	656	568	1.155	0.0002121	0.0009056	0.0001211	0.0012388	0.669
AT-PRO	8624	2019,2020,2021,2022	656	568	1.155	2.31e-05	0.0001558	1.32e-05	0.0001921	0.669
AT-WEI	4052	2019,2020,2021,2022	649	563	1.153	0.0009268	0.0025504	0.0005282	0.0040054	0.669
AT-WEI	4056	2019,2020,2021,2022	649	563	1.153	0.0009003	0.0024763	0.0005142	0.0038908	0.669
AT-WEI	5288	2019,2020,2021,2022	649	563	1.153	1.17e-05	6.16e-05	6.6e-06	7.99e-05	0.669
AT-DOE	6572	2019,2020,2021,2022	611	526	1.162	9.56e-05	3.08e-05	5.51e-05	0.0001816	0.668
AT-DOE	8044	2019,2020,2021,2022	611	526	1.162	8.52e-05	0.0001632	4.93e-05	0.0002977	0.668
AT-DOE	8072	2019,2020,2021,2022	611	526	1.162	9.25e-05	0.0001839	5.34e-05	0.0003298	0.668
AT-PRO	5224	2019,2020,2021,2022	656	568	1.155	0.0002849	0.0008536	0.0001637	0.0013022	0.668
AT-PRO	6128	2019,2020,2021,2022	656	568	1.155	0.0002095	0.0008806	0.00012	0.0012101	0.668
AT-WEI	4060	2019,2020,2021,2022	649	563	1.153	0.0008725	0.0024	0.0004998	0.0037723	0.668
AT-DOE	6576	2019,2020,2021,2022	611	526	1.162	9.47e-05	3.5e-05	5.5e-05	0.0001847	0.667
AT-DOE	7456	2019,2020,2021,2022	611	526	1.162	0.0002357	0.0007785	0.0001366	0.0011509	0.667
AT-DOE	8068	2019,2020,2021,2022	611	526	1.162	9.12e-05	0.0001814	5.28e-05	0.0003253	0.667
AT-DOE	8428	2019,2020,2021,2022	611	526	1.162	0.0001709	0.0004356	9.93e-05	0.0007057	0.667
AT-DOE	9820	2019,2020,2021,2022	611	526	1.162	0.0001175	0.0003011	6.82e-05	0.0004868	0.667
AT-DOE	9828	2019,2020,2021,2022	611	526	1.162	0.0001171	0.0003106	6.81e-05	0.0004958	0.667
AT-DOE	9996	2019,2020,2021,2022	611	526	1.162	0.000124	0.0003298	7.18e-05	0.0005256	0.667
AT-PRO	4068	2019,2020,2021,2022	656	568	1.155	0.0009998	0.0010638	0.0005775	0.0026411	0.667
AT-PRO	6132	2019,2020,2021,2022	656	568	1.155	0.0002067	0.0008552	0.0001192	0.0011811	0.667
AT-PRO	8592	2019,2020,2021,2022	656	568	1.155	3.94e-05	0.0002164	2.28e-05	0.0002786	0.667
AT-PRO	8680	2019,2020,2021,2022	656	568	1.155	8.5e-06	9.28e-05	4.9e-06	0.0001061	0.667
AT-WEI	4064	2019,2020,2021,2022	649	563	1.153	0.0008431	0.0023211	0.0004853	0.0036495	0.667
AT-DOE	7992	2019,2020,2021,2022	611	526	1.162	7.67e-05	0.0001438	4.47e-05	0.0002651	0.666
AT-DOE	7996	2019,2020,2021,2022	611	526	1.162	7.72e-05	0.0001454	4.49e-05	0.0002675	0.666
AT-DOE	8020	2019,2020,2021,2022	611	526	1.162	8e-05	0.0001526	4.67e-05	0.0002793	0.666
AT-DOE	9780	2019,2020,2021,2022	611	526	1.162	0.0001191	0.0002794	6.95e-05	0.000468	0.666
AT-DOE	9792	2019,2020,2021,2022	611	526	1.162	0.0001172	0.0003031	6.84e-05	0.0004887	0.666
AT-PRO	4748	2019,2020,2021,2022	656	568	1.155	0.0002316	0.0002757	0.0001344	0.0006417	0.666
AT-PRO	4752	2019,2020,2021,2022	656	568	1.155	0.0002327	0.0002801	0.0001349	0.0006478	0.666
AT-PRO	4756	2019,2020,2021,2022	656	568	1.155	0.0002334	0.0002836	0.0001354	0.0006524	0.666
AT-PRO	4760	2019,2020,2021,2022	656	568	1.155	0.0002339	0.0002863	0.0001356	0.0006558	0.666
AT-PRO	4764	2019,2020,2021,2022	656	568	1.155	0.000234	0.0002885	0.0001357	0.0006583	0.666
AT-PRO	4768	2019,2020,2021,2022	656	568	1.155	0.0002339	0.0002903	0.0001356	0.0006598	0.666
AT-PRO	4772	2019,2020,2021,2022	656	568	1.155	0.0002335	0.0002918	0.0001355	0.0006608	0.666
AT-PRO	5228	2019,2020,2021,2022	656	568	1.155	0.0002599	0.0007828	0.0001502	0.0011929	0.666
AT-WEI	5312	2019,2020,2021,2022	649	563	1.153	5.53e-05	0.0008754	3.19e-05	0.0009626	0.666
AT-WEI	9952	2019,2020,2021,2022	649	563	1.153	8.12e-05	0.0007736	4.69e-05	0.0009018	0.666
AT-DOE	6580	2019,2020,2021,2022	611	526	1.162	9.36e-05	3.95e-05	5.49e-05	0.000188	0.665
AT-DOE	7016	2019,2020,2021,2022	611	526	1.162	0.0001401	0.0002819	8.21e-05	0.0005041	0.665
AT-DOE	7460	2019,2020,2021,2022	611	526	1.162	0.0002288	0.0007697	0.0001338	0.0011322	0.665
AT-DOE	7988	2019,2020,2021,2022	611	526	1.162	7.6e-05	0.0001428	4.46e-05	0.0002634	0.665
AT-DOE	8000	2019,2020,2021,2022	611	526	1.162	7.75e-05	0.0001466	4.53e-05	0.0002694	0.665
AT-DOE	8016	2019,2020,2021,2022	611	526	1.162	7.95e-05	0.0001505	4.65e-05	0.0002764	0.665
AT-DOE	8024	2019,2020,2021,2022	611	526	1.162	8.04e-05	0.0001551	4.7e-05	0.0002825	0.665
AT-DOE	8040	2019,2020,2021,2022	611	526	1.162	8.39e-05	0.0001618	4.91e-05	0.0002948	0.665
AT-DOE	8700	2019,2020,2021,2022	611	526	1.162	9.8e-06	8.33e-05	5.7e-06	9.88e-05	0.665
AT-PRO	4072	2019,2020,2021,2022	656	568	1.155	0.0009607	0.0010206	0.0005602	0.0025415	0.665
AT-PRO	4744	2019,2020,2021,2022	656	568	1.155	0.0002301	0.0002706	0.0001338	0.0006345	0.665
AT-PRO	4776	2019,2020,2021,2022	656	568	1.155	0.0002328	0.0002932	0.0001352	0.0006612	0.665
AT-PRO	4780	2019,2020,2021,2022	656	568	1.155	0.0002321	0.0002944	0.0001348	0.0006613	0.665
AT-PRO	4784	2019,2020,2021,2022	656	568	1.155	0.0002312	0.0002952	0.0001343	0.0006607	0.665
AT-PRO	4788	2019,2020,2021,2022	656	568	1.155	0.0002301	0.0002956	0.0001337	0.0006594	0.665
AT-PRO	4792	2019,2020,2021,2022	656	568	1.155	0.0002286	0.0002956	0.0001331	0.0006572	0.665
AT-PRO	5220	2019,2020,2021,2022	656	568	1.155	0.0003071	0.0009187	0.0001785	0.0014044	0.665
AT-PRO	6136	2019,2020,2021,2022	656	568	1.155	0.0002037	0.00083	0.0001186	0.0011523	0.665
AT-PRO	8596	2019,2020,2021,2022	656	568	1.155	3.72e-05	0.0002091	2.17e-05	0.000268	0.665
AT-WEI	4068	2019,2020,2021,2022	649	563	1.153	0.0008125	0.0022401	0.000471	0.0035235	0.665
AT-WEI	9972	2019,2020,2021,2022	649	563	1.153	8.06e-05	0.0007344	4.68e-05	0.0008618	0.665
AT-DOE	7972	2019,2020,2021,2022	611	526	1.162	7.39e-05	0.0001501	4.36e-05	0.0002676	0.664
AT-DOE	7976	2019,2020,2021,2022	611	526	1.162	7.44e-05	0.0001486	4.37e-05	0.0002667	0.664
AT-DOE	7980	2019,2020,2021,2022	611	526	1.162	7.49e-05	0.0001461	4.39e-05	0.0002649	0.664
AT-DOE	7984	2019,2020,2021,2022	611	526	1.162	7.54e-05	0.0001436	4.43e-05	0.0002633	0.664
AT-DOE	8004	2019,2020,2021,2022	611	526	1.162	7.78e-05	0.000147	4.58e-05	0.0002706	0.664
AT-DOE	8012	2019,2020,2021,2022	611	526	1.162	7.88e-05	0.0001488	4.63e-05	0.0002739	0.664
AT-DOE	8028	2019,2020,2021,2022	611	526	1.162	8.09e-05	0.0001577	4.76e-05	0.0002863	0.664
AT-DOE	8432	2019,2020,2021,2022	611	526	1.162	0.0001674	0.0004245	9.84e-05	0.0006903	0.664
AT-DOE	9868	2019,2020,2021,2022	611	526	1.162	0.0001157	0.0003067	6.8e-05	0.0004904	0.664
AT-DOE	9892	2019,2020,2021,2022	611	526	1.162	0.0001171	0.0003044	6.89e-05	0.0004905	0.664
AT-DOE	9900	2019,2020,2021,2022	611	526	1.162	0.0001174	0.0003275	6.89e-05	0.0005138	0.664
AT-DOE	9992	2019,2020,2021,2022	611	526	1.162	0.0001236	0.0003295	7.28e-05	0.0005259	0.664
AT-PRO	4736	2019,2020,2021,2022	656	568	1.155	0.0002259	0.0002604	0.0001323	0.0006186	0.664
AT-PRO	4740	2019,2020,2021,2022	656	568	1.155	0.0002281	0.0002654	0.0001331	0.0006267	0.664
AT-PRO	4796	2019,2020,2021,2022	656	568	1.155	0.0002268	0.0002952	0.0001323	0.0006544	0.664
AT-PRO	4800	2019,2020,2021,2022	656	568	1.155	0.0002247	0.0002945	0.0001315	0.0006506	0.664
AT-PRO	5216	2019,2020,2021,2022	656	568	1.155	0.0003278	0.0009789	0.0001917	0.0014984	0.664
AT-WEI	4072	2019,2020,2021,2022	649	563	1.153	0.0007818	0.0021587	0.0004566	0.0033971	0.664
AT-WEI	8604	2019,2020,2021,2022	649	563	1.153	2.51e-05	0.0001344	1.47e-05	0.0001742	0.664
AT-WEI	9948	2019,2020,2021,2022	649	563	1.153	8.11e-05	0.0007857	4.74e-05	0.0009142	0.664
AT-WEI	9956	2019,2020,2021,2022	649	563	1.153	8.09e-05	0.0007559	4.72e-05	0.0008839	0.664
AT-WEI	9976	2019,2020,2021,2022	649	563	1.153	8.17e-05	0.000751	4.76e-05	0.0008804	0.664
AT-DOE	7464	2019,2020,2021,2022	611	526	1.162	0.0002218	0.000762	0.000131	0.0011148	0.663
AT-DOE	7968	2019,2020,2021,2022	611	526	1.162	7.36e-05	0.0001505	4.35e-05	0.0002676	0.663
AT-DOE	8008	2019,2020,2021,2022	611	526	1.162	7.82e-05	0.0001476	4.61e-05	0.000272	0.663
AT-DOE	8032	2019,2020,2021,2022	611	526	1.162	8.16e-05	0.0001598	4.83e-05	0.0002897	0.663
AT-DOE	8036	2019,2020,2021,2022	611	526	1.162	8.26e-05	0.000161	4.88e-05	0.0002925	0.663
AT-DOE	8444	2019,2020,2021,2022	611	526	1.162	0.0001587	0.0003977	9.37e-05	0.0006502	0.663
AT-DOE	9808	2019,2020,2021,2022	611	526	1.162	0.0001153	0.0003007	6.81e-05	0.0004841	0.663
AT-DOE	9816	2019,2020,2021,2022	611	526	1.162	0.0001162	0.0002946	6.87e-05	0.0004795	0.663
AT-DOE	9872	2019,2020,2021,2022	611	526	1.162	0.0001155	0.0003044	6.82e-05	0.0004881	0.663
AT-PRO	4076	2019,2020,2021,2022	656	568	1.155	0.0009234	0.0009785	0.000542	0.0024439	0.663
AT-PRO	4728	2019,2020,2021,2022	656	568	1.155	0.0002208	0.00025	0.0001299	0.0006007	0.663
AT-PRO	4732	2019,2020,2021,2022	656	568	1.155	0.0002235	0.0002555	0.0001311	0.0006101	0.663
AT-PRO	4804	2019,2020,2021,2022	656	568	1.155	0.0002222	0.0002931	0.0001305	0.0006459	0.663
AT-PRO	5212	2019,2020,2021,2022	656	568	1.155	0.0003471	0.0010337	0.0002037	0.0015845	0.663
AT-PRO	6140	2019,2020,2021,2022	656	568	1.155	0.0002007	0.0008054	0.000118	0.0011241	0.663
AT-PRO	8588	2019,2020,2021,2022	656	568	1.155	4.11e-05	0.0002245	2.42e-05	0.0002897	0.663
AT-PRO	8612	2019,2020,2021,2022	656	568	1.155	2.88e-05	0.0001753	1.69e-05	0.000221	0.663
AT-PRO	8684	2019,2020,2021,2022	656	568	1.155	8.2e-06	8.92e-05	4.8e-06	0.0001023	0.663
AT-WEI	5316	2019,2020,2021,2022	649	563	1.153	6.32e-05	0.0010609	3.71e-05	0.0011612	0.663
AT-WEI	9896	2019,2020,2021,2022	649	563	1.153	7.66e-05	0.0007202	4.49e-05	0.0008417	0.663
AT-DOE	6584	2019,2020,2021,2022	611	526	1.162	9.23e-05	4.43e-05	5.48e-05	0.0001914	0.662
AT-DOE	7952	2019,2020,2021,2022	611	526	1.162	7.25e-05	0.0001516	4.31e-05	0.0002672	0.662
AT-DOE	7956	2019,2020,2021,2022	611	526	1.162	7.28e-05	0.000151	4.32e-05	0.0002669	0.662
AT-DOE	7960	2019,2020,2021,2022	611	526	1.162	7.31e-05	0.0001507	4.33e-05	0.0002671	0.662
AT-DOE	7964	2019,2020,2021,2022	611	526	1.162	7.33e-05	0.0001505	4.35e-05	0.0002673	0.662
AT-DOE	8436	2019,2020,2021,2022	611	526	1.162	0.0001643	0.0004144	9.74e-05	0.0006761	0.662
AT-DOE	8440	2019,2020,2021,2022	611	526	1.162	0.0001616	0.000406	9.58e-05	0.0006633	0.662
AT-DOE	8448	2019,2020,2021,2022	611	526	1.162	0.0001551	0.0003874	9.19e-05	0.0006344	0.662
AT-DOE	9864	2019,2020,2021,2022	611	526	1.162	0.0001149	0.000306	6.83e-05	0.0004892	0.662
AT-PRO	4080	2019,2020,2021,2022	656	568	1.155	0.0008881	0.0009367	0.0005234	0.0023482	0.662
AT-PRO	4724	2019,2020,2021,2022	656	568	1.155	0.0002179	0.0002436	0.0001285	0.00059	0.662
AT-PRO	4808	2019,2020,2021,2022	656	568	1.155	0.0002195	0.000291	0.0001294	0.0006399	0.662
AT-PRO	4812	2019,2020,2021,2022	656	568	1.155	0.0002166	0.0002881	0.000128	0.0006328	0.662
AT-PRO	5204	2019,2020,2021,2022	656	568	1.155	0.000381	0.0011259	0.0002247	0.0017316	0.662
AT-PRO	5208	2019,2020,2021,2022	656	568	1.155	0.000365	0.0010829	0.0002148	0.0016626	0.662
AT-PRO	8608	2019,2020,2021,2022	656	568	1.155	3.07e-05	0.0001851	1.81e-05	0.0002339	0.662
AT-PRO	8616	2019,2020,2021,2022	656	568	1.155	2.68e-05	0.0001666	1.58e-05	0.0002092	0.662
AT-PRO	8620	2019,2020,2021,2022	656	568	1.155	2.48e-05	0.0001602	1.46e-05	0.0001996	0.662
AT-WEI	4076	2019,2020,2021,2022	649	563	1.153	0.0007521	0.0020789	0.0004422	0.0032732	0.662
AT-WEI	9892	2019,2020,2021,2022	649	563	1.153	7.54e-05	0.00071	4.43e-05	0.0008297	0.662
AT-WEI	9968	2019,2020,2021,2022	649	563	1.153	7.96e-05	0.0007291	4.68e-05	0.0008556	0.662
AT-DOE	7468	2019,2020,2021,2022	611	526	1.162	0.0002151	0.0007557	0.0001281	0.0010989	0.661
AT-DOE	9784	2019,2020,2021,2022	611	526	1.162	0.0001176	0.0002847	7.01e-05	0.0004725	0.661
AT-DOE	9788	2019,2020,2021,2022	611	526	1.162	0.000117	0.0002941	6.97e-05	0.0004808	0.661
AT-DOE	9832	2019,2020,2021,2022	611	526	1.162	0.0001152	0.0003141	6.87e-05	0.000498	0.661
AT-DOE	10000	2019,2020,2021,2022	611	526	1.162	0.0001227	0.0003324	7.32e-05	0.0005283	0.661
AT-PRO	4084	2019,2020,2021,2022	656	568	1.155	0.0008542	0.0008948	0.0005052	0.0022542	0.661
AT-PRO	4720	2019,2020,2021,2022	656	568	1.155	0.0002145	0.0002362	0.0001272	0.0005779	0.661
AT-PRO	4816	2019,2020,2021,2022	656	568	1.155	0.0002135	0.0002847	0.0001264	0.0006247	0.661
AT-PRO	5200	2019,2020,2021,2022	656	568	1.155	0.0003946	0.0011621	0.0002335	0.0017902	0.661
AT-PRO	6144	2019,2020,2021,2022	656	568	1.155	0.0001977	0.0007811	0.0001174	0.0010962	0.661
AT-WEI	4080	2019,2020,2021,2022	649	563	1.153	0.0007239	0.0020015	0.0004278	0.0031531	0.661
AT-WEI	9960	2019,2020,2021,2022	649	563	1.153	8.02e-05	0.0007408	4.74e-05	0.0008684	0.661
AT-DOE	6588	2019,2020,2021,2022	611	526	1.162	9.11e-05	4.94e-05	5.46e-05	0.0001952	0.66
AT-DOE	7012	2019,2020,2021,2022	611	526	1.162	0.0001334	0.0003109	8e-05	0.0005243	0.66
AT-DOE	7472	2019,2020,2021,2022	611	526	1.162	0.0002087	0.0007501	0.0001251	0.0010839	0.66
AT-DOE	7948	2019,2020,2021,2022	611	526	1.162	7.23e-05	0.0001529	4.32e-05	0.0002683	0.66
AT-DOE	8452	2019,2020,2021,2022	611	526	1.162	0.000151	0.0003743	9.03e-05	0.0006157	0.66
AT-DOE	9812	2019,2020,2021,2022	611	526	1.162	0.0001152	0.0002938	6.88e-05	0.0004777	0.66
AT-PRO	4088	2019,2020,2021,2022	656	568	1.155	0.0008208	0.0008533	0.0004881	0.0021622	0.66
AT-PRO	4820	2019,2020,2021,2022	656	568	1.155	0.00021	0.0002807	0.0001247	0.0006154	0.66
AT-PRO	5192	2019,2020,2021,2022	656	568	1.155	0.0004147	0.0012138	0.0002471	0.0018756	0.66
AT-PRO	5196	2019,2020,2021,2022	656	568	1.155	0.0004058	0.0011913	0.000241	0.001838	0.66
AT-PRO	8584	2019,2020,2021,2022	656	568	1.155	4.31e-05	0.0002325	2.57e-05	0.0003012	0.66
AT-PRO	8600	2019,2020,2021,2022	656	568	1.155	3.48e-05	0.000202	2.07e-05	0.0002575	0.66
AT-WEI	4084	2019,2020,2021,2022	649	563	1.153	0.0006966	0.0019259	0.0004137	0.0030362	0.66
AT-WEI	5320	2019,2020,2021,2022	649	563	1.153	7.1e-05	0.0012491	4.21e-05	0.0013622	0.66
AT-WEI	8608	2019,2020,2021,2022	649	563	1.153	2.36e-05	0.0001318	1.4e-05	0.0001695	0.66
AT-WEI	9964	2019,2020,2021,2022	649	563	1.153	7.95e-05	0.000732	4.72e-05	0.0008588	0.66
AT-DOE	7476	2019,2020,2021,2022	611	526	1.162	0.0002028	0.0007444	0.0001219	0.0010691	0.659
AT-DOE	7480	2019,2020,2021,2022	611	526	1.162	0.0001974	0.0007389	0.0001186	0.0010549	0.659
AT-DOE	7484	2019,2020,2021,2022	611	526	1.162	0.000192	0.000735	0.0001156	0.0010425	0.659
AT-DOE	8456	2019,2020,2021,2022	611	526	1.162	0.000147	0.0003602	8.85e-05	0.0005956	0.659
AT-DOE	9860	2019,2020,2021,2022	611	526	1.162	0.0001141	0.0003046	6.85e-05	0.0004872	0.659
AT-DOE	9960	2019,2020,2021,2022	611	526	1.162	0.0001191	0.0003407	7.16e-05	0.0005314	0.659
AT-PRO	4716	2019,2020,2021,2022	656	568	1.155	0.0002108	0.0002283	0.0001259	0.000565	0.659
AT-PRO	4824	2019,2020,2021,2022	656	568	1.155	0.0002059	0.0002761	0.000123	0.000605	0.659
AT-PRO	5136	2019,2020,2021,2022	656	568	1.155	0.0003508	0.001008	0.0002094	0.0015682	0.659
AT-PRO	5140	2019,2020,2021,2022	656	568	1.155	0.0003619	0.0010423	0.0002161	0.0016203	0.659
AT-PRO	5144	2019,2020,2021,2022	656	568	1.155	0.0003727	0.0010756	0.0002227	0.001671	0.659
AT-PRO	5148	2019,2020,2021,2022	656	568	1.155	0.0003833	0.001107	0.000229	0.0017193	0.659
AT-PRO	5152	2019,2020,2021,2022	656	568	1.155	0.0003934	0.0011362	0.0002349	0.0017644	0.659
AT-PRO	5156	2019,2020,2021,2022	656	568	1.155	0.0004027	0.0011631	0.0002404	0.0018062	0.659
AT-PRO	5160	2019,2020,2021,2022	656	568	1.155	0.0004109	0.0011875	0.0002454	0.0018438	0.659
AT-PRO	5164	2019,2020,2021,2022	656	568	1.155	0.0004177	0.0012086	0.0002497	0.0018761	0.659
AT-PRO	5168	2019,2020,2021,2022	656	568	1.155	0.000423	0.0012255	0.0002532	0.0019016	0.659
AT-PRO	5180	2019,2020,2021,2022	656	568	1.155	0.0004281	0.0012451	0.0002564	0.0019297	0.659
AT-PRO	5184	2019,2020,2021,2022	656	568	1.155	0.0004259	0.0012406	0.0002548	0.0019212	0.659
AT-PRO	5188	2019,2020,2021,2022	656	568	1.155	0.0004214	0.0012302	0.0002517	0.0019032	0.659
AT-PRO	6148	2019,2020,2021,2022	656	568	1.155	0.000195	0.0007567	0.0001163	0.0010681	0.659
AT-PRO	8576	2019,2020,2021,2022	656	568	1.155	4.85e-05	0.0002454	2.89e-05	0.0003227	0.659
AT-PRO	8580	2019,2020,2021,2022	656	568	1.155	4.56e-05	0.0002395	2.73e-05	0.0003124	0.659
AT-PRO	8604	2019,2020,2021,2022	656	568	1.155	3.26e-05	0.0001943	1.95e-05	0.0002464	0.659
AT-WEI	4088	2019,2020,2021,2022	649	563	1.153	0.0006697	0.0018513	0.0004002	0.0029212	0.659
AT-WEI	5324	2019,2020,2021,2022	649	563	1.153	7.85e-05	0.0014385	4.68e-05	0.0015638	0.659
AT-WEI	8600	2019,2020,2021,2022	649	563	1.153	2.62e-05	0.0001372	1.56e-05	0.0001791	0.659
AT-WEI	9900	2019,2020,2021,2022	649	563	1.153	7.71e-05	0.000728	4.6e-05	0.0008511	0.659
AT-WEI	9980	2019,2020,2021,2022	649	563	1.153	8.26e-05	0.0007753	4.94e-05	0.0009073	0.659
AT-DOE	7944	2019,2020,2021,2022	611	526	1.162	7.2e-05	0.0001546	4.34e-05	0.00027	0.658
AT-DOE	8460	2019,2020,2021,2022	611	526	1.162	0.0001432	0.0003467	8.63e-05	0.0005763	0.658
AT-DOE	8464	2019,2020,2021,2022	611	526	1.162	0.0001398	0.0003347	8.43e-05	0.0005588	0.658
AT-DOE	8468	2019,2020,2021,2022	611	526	1.162	0.0001365	0.0003235	8.25e-05	0.0005425	0.658
AT-DOE	8472	2019,2020,2021,2022	611	526	1.162	0.0001333	0.000312	8.07e-05	0.000526	0.658
AT-DOE	8476	2019,2020,2021,2022	611	526	1.162	0.0001302	0.0002991	7.88e-05	0.0005081	0.658
AT-DOE	9856	2019,2020,2021,2022	611	526	1.162	0.0001138	0.0003051	6.87e-05	0.0004876	0.658
AT-PRO	4092	2019,2020,2021,2022	656	568	1.155	0.0007875	0.0008133	0.0004719	0.0020727	0.658
AT-PRO	4712	2019,2020,2021,2022	656	568	1.155	0.000207	0.0002204	0.0001245	0.0005518	0.658
AT-PRO	5172	2019,2020,2021,2022	656	568	1.155	0.0004265	0.0012374	0.0002556	0.0019195	0.658
AT-PRO	5176	2019,2020,2021,2022	656	568	1.155	0.0004282	0.001244	0.0002567	0.001929	0.658
AT-PRO	6152	2019,2020,2021,2022	656	568	1.155	0.0001923	0.0007322	0.0001153	0.0010398	0.658
AT-PRO	6156	2019,2020,2021,2022	656	568	1.155	0.0001897	0.0007079	0.0001141	0.0010117	0.658
AT-WEI	5328	2019,2020,2021,2022	649	563	1.153	8.57e-05	0.0016264	5.14e-05	0.0017636	0.658
AT-WEI	9944	2019,2020,2021,2022	649	563	1.153	8.05e-05	0.0007879	4.81e-05	0.0009165	0.658
AT-DOE	6592	2019,2020,2021,2022	611	526	1.162	9e-05	5.49e-05	5.45e-05	0.0001994	0.657
AT-DOE	7488	2019,2020,2021,2022	611	526	1.162	0.0001863	0.000733	0.0001129	0.0010322	0.657
AT-PRO	4828	2019,2020,2021,2022	656	568	1.155	0.0002014	0.0002707	0.0001213	0.0005934	0.657
AT-PRO	8572	2019,2020,2021,2022	656	568	1.155	5.11e-05	0.0002502	3.08e-05	0.0003321	0.657
AT-WEI	4092	2019,2020,2021,2022	649	563	1.153	0.000643	0.0017769	0.0003872	0.0028072	0.657
AT-WEI	9932	2019,2020,2021,2022	649	563	1.153	7.81e-05	0.0007765	4.69e-05	0.0009015	0.657
AT-WEI	9936	2019,2020,2021,2022	649	563	1.153	7.89e-05	0.0007798	4.76e-05	0.0009063	0.657
AT-DOE	6596	2019,2020,2021,2022	611	526	1.162	8.92e-05	6.1e-05	5.44e-05	0.0002045	0.656
AT-DOE	7880	2019,2020,2021,2022	611	526	1.162	7.13e-05	0.000199	4.35e-05	0.0003137	0.656
AT-DOE	7884	2019,2020,2021,2022	611	526	1.162	7.13e-05	0.0001956	4.34e-05	0.0003103	0.656
AT-DOE	7888	2019,2020,2021,2022	611	526	1.162	7.12e-05	0.0001907	4.34e-05	0.0003053	0.656
AT-DOE	8480	2019,2020,2021,2022	611	526	1.162	0.0001267	0.0002859	7.71e-05	0.0004897	0.656
AT-DOE	9876	2019,2020,2021,2022	611	526	1.162	0.0001144	0.0003002	6.96e-05	0.0004841	0.656
AT-DOE	9956	2019,2020,2021,2022	611	526	1.162	0.0001188	0.0003483	7.24e-05	0.0005394	0.656
AT-PRO	4096	2019,2020,2021,2022	656	568	1.155	0.0007546	0.0007753	0.0004562	0.0019861	0.656
AT-PRO	4708	2019,2020,2021,2022	656	568	1.155	0.0002029	0.0002127	0.000123	0.0005386	0.656
AT-PRO	6160	2019,2020,2021,2022	656	568	1.155	0.0001869	0.0006841	0.000113	0.0009841	0.656
AT-WEI	5332	2019,2020,2021,2022	649	563	1.153	9.25e-05	0.0018102	5.59e-05	0.0019585	0.656
AT-WEI	9236	2019,2020,2021,2022	649	563	1.153	0.0001123	0.0004268	6.8e-05	0.000607	0.656
AT-DOE	7892	2019,2020,2021,2022	611	526	1.162	7.11e-05	0.0001858	4.35e-05	0.0003003	0.655
AT-DOE	7940	2019,2020,2021,2022	611	526	1.162	7.15e-05	0.0001565	4.37e-05	0.0002717	0.655
AT-DOE	9852	2019,2020,2021,2022	611	526	1.162	0.0001132	0.0003078	6.94e-05	0.0004904	0.655
AT-DOE	9964	2019,2020,2021,2022	611	526	1.162	0.0001181	0.0003335	7.23e-05	0.0005239	0.655
AT-PRO	4100	2019,2020,2021,2022	656	568	1.155	0.0007228	0.000739	0.0004403	0.0019021	0.655
AT-PRO	4832	2019,2020,2021,2022	656	568	1.155	0.0001965	0.0002649	0.0001193	0.0005807	0.655
AT-PRO	5124	2019,2020,2021,2022	656	568	1.155	0.0003137	0.0009035	0.0001913	0.0014085	0.655
AT-PRO	6164	2019,2020,2021,2022	656	568	1.155	0.0001842	0.0006608	0.000112	0.0009569	0.655
AT-PRO	8688	2019,2020,2021,2022	656	568	1.155	8e-06	8.55e-05	4.9e-06	9.84e-05	0.655
AT-WEI	4096	2019,2020,2021,2022	649	563	1.153	0.0006169	0.0017035	0.0003744	0.0026947	0.655
AT-WEI	5336	2019,2020,2021,2022	649	563	1.153	9.87e-05	0.0019876	6e-05	0.0021463	0.655
AT-WEI	9928	2019,2020,2021,2022	649	563	1.153	7.71e-05	0.0007705	4.69e-05	0.0008944	0.655
AT-WEI	9940	2019,2020,2021,2022	649	563	1.153	7.97e-05	0.000784	4.83e-05	0.000912	0.655
AT-DOE	6600	2019,2020,2021,2022	611	526	1.162	8.83e-05	6.76e-05	5.42e-05	0.0002102	0.654
AT-DOE	7492	2019,2020,2021,2022	611	526	1.162	0.0001801	0.0007316	0.0001106	0.0010224	0.654
AT-DOE	7876	2019,2020,2021,2022	611	526	1.162	7.11e-05	0.000201	4.36e-05	0.0003157	0.654
AT-DOE	7896	2019,2020,2021,2022	611	526	1.162	7.1e-05	0.000182	4.36e-05	0.0002966	0.654
AT-DOE	7920	2019,2020,2021,2022	611	526	1.162	7.08e-05	0.0001665	4.35e-05	0.0002808	0.654
AT-DOE	7924	2019,2020,2021,2022	611	526	1.162	7.08e-05	0.0001639	4.36e-05	0.0002782	0.654
AT-DOE	8484	2019,2020,2021,2022	611	526	1.162	0.0001228	0.0002749	7.56e-05	0.0004733	0.654
AT-PRO	4704	2019,2020,2021,2022	656	568	1.155	0.0001989	0.0002049	0.0001214	0.0005252	0.654
AT-PRO	6168	2019,2020,2021,2022	656	568	1.155	0.0001814	0.0006377	0.0001108	0.0009299	0.654
AT-DOE	7008	2019,2020,2021,2022	611	526	1.162	0.0001269	0.000341	7.84e-05	0.0005463	0.653
AT-DOE	7872	2019,2020,2021,2022	611	526	1.162	7.09e-05	0.0002031	4.38e-05	0.0003179	0.653
AT-DOE	7900	2019,2020,2021,2022	611	526	1.162	7.08e-05	0.0001795	4.38e-05	0.0002941	0.653
AT-DOE	7916	2019,2020,2021,2022	611	526	1.162	7.07e-05	0.0001698	4.36e-05	0.0002841	0.653
AT-DOE	7928	2019,2020,2021,2022	611	526	1.162	7.08e-05	0.0001618	4.38e-05	0.0002764	0.653
AT-DOE	7936	2019,2020,2021,2022	611	526	1.162	7.11e-05	0.0001583	4.39e-05	0.0002733	0.653
AT-DOE	8696	2019,2020,2021,2022	611	526	1.162	8.6e-06	8.18e-05	5.3e-06	9.58e-05	0.653
AT-DOE	9836	2019,2020,2021,2022	611	526	1.162	0.000113	0.0003153	6.97e-05	0.000498	0.653
AT-PRO	4104	2019,2020,2021,2022	656	568	1.155	0.0006923	0.000704	0.0004242	0.0018205	0.653
AT-PRO	4700	2019,2020,2021,2022	656	568	1.155	0.0001947	0.0001971	0.0001197	0.0005115	0.653
AT-PRO	4836	2019,2020,2021,2022	656	568	1.155	0.0001914	0.0002588	0.0001173	0.0005674	0.653
AT-PRO	6172	2019,2020,2021,2022	656	568	1.155	0.0001787	0.0006149	0.0001096	0.0009032	0.653
AT-WEI	4100	2019,2020,2021,2022	649	563	1.153	0.0005916	0.0016324	0.0003617	0.0025857	0.653
AT-WEI	5340	2019,2020,2021,2022	649	563	1.153	0.0001043	0.0021573	6.38e-05	0.0023254	0.653
AT-WEI	9240	2019,2020,2021,2022	649	563	1.153	0.0001108	0.0004304	6.8e-05	0.0006092	0.653
AT-WEI	9904	2019,2020,2021,2022	649	563	1.153	7.69e-05	0.0007265	4.7e-05	0.0008505	0.653
AT-DOE	6604	2019,2020,2021,2022	611	526	1.162	8.74e-05	7.47e-05	5.41e-05	0.0002163	0.652
AT-DOE	7904	2019,2020,2021,2022	611	526	1.162	7.08e-05	0.0001777	4.38e-05	0.0002923	0.652
AT-DOE	7908	2019,2020,2021,2022	611	526	1.162	7.07e-05	0.0001758	4.38e-05	0.0002903	0.652
AT-DOE	7912	2019,2020,2021,2022	611	526	1.162	7.07e-05	0.0001731	4.38e-05	0.0002876	0.652
AT-DOE	7932	2019,2020,2021,2022	611	526	1.162	7.08e-05	0.00016	4.4e-05	0.0002748	0.652
AT-PRO	4108	2019,2020,2021,2022	656	568	1.155	0.0006632	0.0006702	0.0004084	0.0017418	0.652
AT-PRO	6176	2019,2020,2021,2022	656	568	1.155	0.0001759	0.0005927	0.0001084	0.000877	0.652
AT-WEI	4104	2019,2020,2021,2022	649	563	1.153	0.0005674	0.0015651	0.0003496	0.0024821	0.652
AT-WEI	5344	2019,2020,2021,2022	649	563	1.153	0.0001094	0.0023168	6.73e-05	0.0024934	0.652
AT-WEI	9232	2019,2020,2021,2022	649	563	1.153	0.0001121	0.0004213	6.89e-05	0.0006022	0.652
AT-WEI	9848	2019,2020,2021,2022	649	563	1.153	7.3e-05	0.0006667	4.5e-05	0.0007847	0.652
AT-WEI	9852	2019,2020,2021,2022	649	563	1.153	7.31e-05	0.0006696	4.49e-05	0.0007876	0.652
AT-WEI	9888	2019,2020,2021,2022	649	563	1.153	7.33e-05	0.0007044	4.51e-05	0.0008228	0.652
AT-WEI	9924	2019,2020,2021,2022	649	563	1.153	7.66e-05	0.0007581	4.71e-05	0.0008818	0.652
AT-WEI	9984	2019,2020,2021,2022	649	563	1.153	8.32e-05	0.0007937	5.12e-05	0.0009282	0.652
AT-DOE	7496	2019,2020,2021,2022	611	526	1.162	0.0001739	0.0007291	0.0001084	0.0010113	0.651
AT-DOE	7868	2019,2020,2021,2022	611	526	1.162	7.08e-05	0.0002068	4.4e-05	0.0003216	0.651
AT-DOE	8488	2019,2020,2021,2022	611	526	1.162	0.0001189	0.000267	7.41e-05	0.0004599	0.651
AT-DOE	9888	2019,2020,2021,2022	611	526	1.162	0.0001144	0.0002989	7.12e-05	0.0004845	0.651
AT-DOE	9928	2019,2020,2021,2022	611	526	1.162	0.0001148	0.000334	7.16e-05	0.0005204	0.651
AT-PRO	4112	2019,2020,2021,2022	656	568	1.155	0.000635	0.0006378	0.0003937	0.0016666	0.651
AT-PRO	4696	2019,2020,2021,2022	656	568	1.155	0.0001904	0.0001893	0.000118	0.0004977	0.651
AT-PRO	4840	2019,2020,2021,2022	656	568	1.155	0.000186	0.0002523	0.0001151	0.0005534	0.651
AT-PRO	5116	2019,2020,2021,2022	656	568	1.155	0.00029	0.0008339	0.0001792	0.0013031	0.651
AT-PRO	8568	2019,2020,2021,2022	656	568	1.155	5.31e-05	0.0002547	3.29e-05	0.0003408	0.651
AT-WEI	5348	2019,2020,2021,2022	649	563	1.153	0.000114	0.0024633	7.04e-05	0.0026476	0.651
AT-WEI	5352	2019,2020,2021,2022	649	563	1.153	0.0001181	0.0025956	7.3e-05	0.0027868	0.651
AT-WEI	5356	2019,2020,2021,2022	649	563	1.153	0.0001218	0.0027145	7.54e-05	0.0029117	0.651
AT-WEI	5360	2019,2020,2021,2022	649	563	1.153	0.000125	0.0028216	7.74e-05	0.003024	0.651
AT-WEI	8576	2019,2020,2021,2022	649	563	1.153	3.6e-05	0.0001367	2.22e-05	0.0001949	0.651
AT-DOE	6608	2019,2020,2021,2022	611	526	1.162	8.64e-05	8.21e-05	5.4e-05	0.0002225	0.65
AT-DOE	7864	2019,2020,2021,2022	611	526	1.162	7.06e-05	0.000212	4.42e-05	0.0003267	0.65
AT-DOE	8492	2019,2020,2021,2022	611	526	1.162	0.0001153	0.0002606	7.23e-05	0.0004482	0.65
AT-DOE	9924	2019,2020,2021,2022	611	526	1.162	0.0001145	0.0003349	7.17e-05	0.0005211	0.65
AT-PRO	6180	2019,2020,2021,2022	656	568	1.155	0.0001727	0.0005713	0.0001076	0.0008517	0.65
AT-WEI	4108	2019,2020,2021,2022	649	563	1.153	0.0005441	0.0015021	0.0003382	0.0023843	0.65
AT-WEI	5284	2019,2020,2021,2022	649	563	1.153	8e-06	1.43e-05	5e-06	2.72e-05	0.65
AT-WEI	5364	2019,2020,2021,2022	649	563	1.153	0.0001276	0.0029183	7.93e-05	0.0031252	0.65
AT-WEI	5384	2019,2020,2021,2022	649	563	1.153	0.0001373	0.0032433	8.54e-05	0.003466	0.65
AT-WEI	5388	2019,2020,2021,2022	649	563	1.153	0.0001389	0.0032765	8.61e-05	0.0035015	0.65
AT-WEI	8596	2019,2020,2021,2022	649	563	1.153	2.73e-05	0.000139	1.7e-05	0.0001832	0.65
AT-WEI	9844	2019,2020,2021,2022	649	563	1.153	7.24e-05	0.000667	4.49e-05	0.0007843	0.65
AT-WEI	9856	2019,2020,2021,2022	649	563	1.153	7.26e-05	0.0006733	4.51e-05	0.000791	0.65
AT-DOE	7860	2019,2020,2021,2022	611	526	1.162	7.04e-05	0.0002174	4.43e-05	0.0003321	0.649
AT-DOE	8496	2019,2020,2021,2022	611	526	1.162	0.0001119	0.0002535	7.02e-05	0.0004357	0.649
AT-DOE	9848	2019,2020,2021,2022	611	526	1.162	0.0001121	0.0003104	7.03e-05	0.0004929	0.649
AT-DOE	9968	2019,2020,2021,2022	611	526	1.162	0.0001172	0.0003266	7.35e-05	0.0005173	0.649
AT-PRO	4116	2019,2020,2021,2022	656	568	1.155	0.0006081	0.0006074	0.00038	0.0015956	0.649
AT-PRO	4692	2019,2020,2021,2022	656	568	1.155	0.0001861	0.0001818	0.0001163	0.0004842	0.649
AT-PRO	4844	2019,2020,2021,2022	656	568	1.155	0.0001805	0.0002452	0.0001128	0.0005386	0.649
AT-WEI	5368	2019,2020,2021,2022	649	563	1.153	0.0001298	0.0030052	8.1e-05	0.003216	0.649
AT-WEI	5376	2019,2020,2021,2022	649	563	1.153	0.0001338	0.003147	8.36e-05	0.0033645	0.649
AT-WEI	5380	2019,2020,2021,2022	649	563	1.153	0.0001356	0.0032005	8.46e-05	0.0034207	0.649
AT-WEI	8580	2019,2020,2021,2022	649	563	1.153	3.43e-05	0.0001378	2.14e-05	0.0001935	0.649
AT-WEI	9400	2019,2020,2021,2022	649	563	1.153	9.61e-05	0.000432	5.98e-05	0.0005879	0.649
AT-WEI	9404	2019,2020,2021,2022	649	563	1.153	9.46e-05	0.0004291	5.9e-05	0.0005827	0.649
AT-WEI	9920	2019,2020,2021,2022	649	563	1.153	7.64e-05	0.0007404	4.77e-05	0.0008646	0.649
AT-DOE	6612	2019,2020,2021,2022	611	526	1.162	8.54e-05	8.97e-05	5.39e-05	0.000229	0.648
AT-DOE	7500	2019,2020,2021,2022	611	526	1.162	0.000168	0.0007249	0.0001059	0.0009989	0.648
AT-DOE	8500	2019,2020,2021,2022	611	526	1.162	0.0001085	0.0002445	6.84e-05	0.0004214	0.648
AT-DOE	8512	2019,2020,2021,2022	611	526	1.162	9.95e-05	0.0002079	6.3e-05	0.0003704	0.648
AT-DOE	8516	2019,2020,2021,2022	611	526	1.162	9.65e-05	0.0001971	6.1e-05	0.0003547	0.648
AT-DOE	9840	2019,2020,2021,2022	611	526	1.162	0.0001115	0.0003147	7.05e-05	0.0004967	0.648
AT-DOE	9988	2019,2020,2021,2022	611	526	1.162	0.0001208	0.0003291	7.63e-05	0.0005263	0.648
AT-PRO	5108	2019,2020,2021,2022	656	568	1.155	0.0002675	0.0007671	0.0001675	0.0012021	0.648
AT-WEI	4112	2019,2020,2021,2022	649	563	1.153	0.0005219	0.0014424	0.0003273	0.0022917	0.648
AT-WEI	5372	2019,2020,2021,2022	649	563	1.153	0.0001318	0.0030819	8.24e-05	0.0032961	0.648
AT-WEI	5392	2019,2020,2021,2022	649	563	1.153	0.0001382	0.0032986	8.66e-05	0.0035234	0.648
AT-WEI	8572	2019,2020,2021,2022	649	563	1.153	3.75e-05	0.0001351	2.35e-05	0.0001961	0.648
AT-WEI	8612	2019,2020,2021,2022	649	563	1.153	2.18e-05	0.0001306	1.37e-05	0.0001661	0.648
AT-WEI	9652	2019,2020,2021,2022	649	563	1.153	7.67e-05	0.000555	4.81e-05	0.0006799	0.648
AT-WEI	9656	2019,2020,2021,2022	649	563	1.153	7.67e-05	0.0005597	4.81e-05	0.0006844	0.648
AT-WEI	9708	2019,2020,2021,2022	649	563	1.153	7.4e-05	0.0005594	4.64e-05	0.0006798	0.648
AT-WEI	9988	2019,2020,2021,2022	649	563	1.153	8.33e-05	0.0007946	5.22e-05	0.0009301	0.648
AT-DOE	5268	2019,2020,2021,2022	611	526	1.162	3.84e-05	0.0003339	2.43e-05	0.0003965	0.647
AT-DOE	7504	2019,2020,2021,2022	611	526	1.162	0.0001628	0.0007203	0.0001033	0.0009863	0.647
AT-DOE	7856	2019,2020,2021,2022	611	526	1.162	7.02e-05	0.0002225	4.45e-05	0.0003371	0.647
AT-DOE	8504	2019,2020,2021,2022	611	526	1.162	0.0001051	0.0002334	6.67e-05	0.0004053	0.647
AT-DOE	9952	2019,2020,2021,2022	611	526	1.162	0.0001168	0.0003552	7.4e-05	0.000546	0.647
AT-PRO	4120	2019,2020,2021,2022	656	568	1.155	0.0005827	0.0005794	0.0003674	0.0015295	0.647
AT-PRO	4688	2019,2020,2021,2022	656	568	1.155	0.0001819	0.0001747	0.0001146	0.0004712	0.647
AT-PRO	6184	2019,2020,2021,2022	656	568	1.155	0.0001695	0.0005508	0.000107	0.0008273	0.647
AT-WEI	5396	2019,2020,2021,2022	649	563	1.153	0.0001383	0.0033131	8.7e-05	0.0035384	0.647
AT-WEI	9472	2019,2020,2021,2022	649	563	1.153	8.66e-05	0.000477	5.44e-05	0.000618	0.647
AT-WEI	9840	2019,2020,2021,2022	649	563	1.153	7.14e-05	0.0006751	4.5e-05	0.0007914	0.647
AT-DOE	7508	2019,2020,2021,2022	611	526	1.162	0.0001578	0.0007167	0.0001006	0.0009751	0.646
AT-DOE	8508	2019,2020,2021,2022	611	526	1.162	0.0001022	0.0002207	6.49e-05	0.0003878	0.646
AT-DOE	9844	2019,2020,2021,2022	611	526	1.162	0.0001113	0.0003125	7.08e-05	0.0004946	0.646
AT-DOE	9880	2019,2020,2021,2022	611	526	1.162	0.0001127	0.0002968	7.17e-05	0.0004811	0.646
AT-DOE	9932	2019,2020,2021,2022	611	526	1.162	0.0001139	0.000333	7.26e-05	0.0005195	0.646
AT-PRO	4684	2019,2020,2021,2022	656	568	1.155	0.0001778	0.000168	0.0001127	0.0004585	0.646
AT-PRO	4848	2019,2020,2021,2022	656	568	1.155	0.0001749	0.0002375	0.0001105	0.000523	0.646
AT-PRO	5104	2019,2020,2021,2022	656	568	1.155	0.0002566	0.0007347	0.000162	0.0011533	0.646
AT-WEI	4116	2019,2020,2021,2022	649	563	1.153	0.0005013	0.0013854	0.0003166	0.0022034	0.646
AT-WEI	9244	2019,2020,2021,2022	649	563	1.153	0.0001089	0.0004298	6.88e-05	0.0006074	0.646
AT-WEI	9396	2019,2020,2021,2022	649	563	1.153	9.72e-05	0.0004381	6.13e-05	0.0005967	0.646
AT-WEI	9732	2019,2020,2021,2022	649	563	1.153	7.14e-05	0.0005789	4.52e-05	0.0006955	0.646
AT-WEI	9908	2019,2020,2021,2022	649	563	1.153	7.62e-05	0.0007195	4.82e-05	0.0008439	0.646
AT-DOE	6616	2019,2020,2021,2022	611	526	1.162	8.43e-05	9.77e-05	5.38e-05	0.0002358	0.645
AT-DOE	7004	2019,2020,2021,2022	611	526	1.162	0.0001208	0.0003714	7.73e-05	0.0005694	0.645
AT-DOE	7852	2019,2020,2021,2022	611	526	1.162	6.98e-05	0.0002273	4.47e-05	0.0003419	0.645
AT-DOE	8520	2019,2020,2021,2022	611	526	1.162	9.27e-05	0.0001891	5.94e-05	0.0003411	0.645
AT-DOE	9904	2019,2020,2021,2022	611	526	1.162	0.0001137	0.0003351	7.27e-05	0.0005214	0.645
AT-PRO	4124	2019,2020,2021,2022	656	568	1.155	0.000559	0.0005536	0.0003561	0.0014686	0.645
AT-WEI	4120	2019,2020,2021,2022	649	563	1.153	0.000482	0.0013309	0.0003063	0.0021192	0.645
AT-WEI	9704	2019,2020,2021,2022	649	563	1.153	7.33e-05	0.0005632	4.66e-05	0.0006831	0.645
AT-WEI	9992	2019,2020,2021,2022	649	563	1.153	8.31e-05	0.0007805	5.27e-05	0.0009162	0.645
AT-WEI	10000	2019,2020,2021,2022	649	563	1.153	8.38e-05	0.0007619	5.31e-05	0.0008989	0.645
AT-DOE	7512	2019,2020,2021,2022	611	526	1.162	0.0001528	0.000714	9.82e-05	0.0009651	0.644
AT-DOE	7808	2019,2020,2021,2022	611	526	1.162	6.74e-05	0.0002666	4.33e-05	0.0003773	0.644
AT-DOE	7812	2019,2020,2021,2022	611	526	1.162	6.76e-05	0.0002621	4.35e-05	0.0003733	0.644
AT-DOE	7832	2019,2020,2021,2022	611	526	1.162	6.84e-05	0.0002471	4.4e-05	0.0003595	0.644
AT-DOE	7836	2019,2020,2021,2022	611	526	1.162	6.87e-05	0.0002431	4.41e-05	0.0003559	0.644
AT-PRO	4680	2019,2020,2021,2022	656	568	1.155	0.0001738	0.0001615	0.0001109	0.0004462	0.644
AT-PRO	4852	2019,2020,2021,2022	656	568	1.155	0.0001692	0.0002294	0.0001082	0.0005068	0.644
AT-PRO	6188	2019,2020,2021,2022	656	568	1.155	0.0001664	0.000531	0.0001064	0.0008038	0.644
AT-WEI	8500	2019,2020,2021,2022	649	563	1.153	6.81e-05	0.0001301	4.35e-05	0.0002416	0.644
AT-WEI	8548	2019,2020,2021,2022	649	563	1.153	4.8e-05	0.0001309	3.06e-05	0.0002094	0.644
AT-WEI	8552	2019,2020,2021,2022	649	563	1.153	4.62e-05	0.000131	2.94e-05	0.0002065	0.644
AT-WEI	8556	2019,2020,2021,2022	649	563	1.153	4.42e-05	0.0001306	2.82e-05	0.000203	0.644
AT-WEI	9228	2019,2020,2021,2022	649	563	1.153	0.0001102	0.0004151	7.02e-05	0.0005955	0.644
AT-WEI	9392	2019,2020,2021,2022	649	563	1.153	9.81e-05	0.0004383	6.25e-05	0.0005989	0.644
AT-WEI	9468	2019,2020,2021,2022	649	563	1.153	8.73e-05	0.0004772	5.57e-05	0.0006201	0.644
AT-WEI	9648	2019,2020,2021,2022	649	563	1.153	7.61e-05	0.0005505	4.85e-05	0.0006751	0.644
AT-WEI	9736	2019,2020,2021,2022	649	563	1.153	7.07e-05	0.0005826	4.5e-05	0.0006984	0.644
AT-WEI	9860	2019,2020,2021,2022	649	563	1.153	7.2e-05	0.0006785	4.6e-05	0.0007966	0.644
AT-WEI	9916	2019,2020,2021,2022	649	563	1.153	7.61e-05	0.0007243	4.86e-05	0.000849	0.644
AT-WEI	9996	2019,2020,2021,2022	649	563	1.153	8.33e-05	0.0007658	5.3e-05	0.0009021	0.644
AT-DOE	6620	2019,2020,2021,2022	611	526	1.162	8.33e-05	0.000106	5.38e-05	0.0002431	0.643
AT-DOE	7804	2019,2020,2021,2022	611	526	1.162	6.7e-05	0.0002704	4.33e-05	0.0003807	0.643
AT-DOE	7828	2019,2020,2021,2022	611	526	1.162	6.81e-05	0.0002505	4.4e-05	0.0003627	0.643
AT-DOE	7840	2019,2020,2021,2022	611	526	1.162	6.89e-05	0.0002395	4.44e-05	0.0003528	0.643
AT-DOE	7844	2019,2020,2021,2022	611	526	1.162	6.92e-05	0.000236	4.47e-05	0.0003499	0.643
AT-DOE	7848	2019,2020,2021,2022	611	526	1.162	6.95e-05	0.000232	4.48e-05	0.0003463	0.643
AT-DOE	9972	2019,2020,2021,2022	611	526	1.162	0.0001165	0.0003208	7.52e-05	0.0005124	0.643
AT-PRO	4128	2019,2020,2021,2022	656	568	1.155	0.0005375	0.0005293	0.0003451	0.0014119	0.643
AT-PRO	4676	2019,2020,2021,2022	656	568	1.155	0.0001697	0.0001553	0.000109	0.000434	0.643
AT-PRO	8564	2019,2020,2021,2022	656	568	1.155	5.49e-05	0.0002595	3.51e-05	0.0003495	0.643
AT-WEI	4124	2019,2020,2021,2022	649	563	1.153	0.0004636	0.001279	0.0002968	0.0020395	0.643
AT-WEI	8544	2019,2020,2021,2022	649	563	1.153	4.95e-05	0.0001303	3.17e-05	0.0002115	0.643
AT-WEI	8560	2019,2020,2021,2022	649	563	1.153	4.23e-05	0.0001305	2.71e-05	0.0001999	0.643
AT-WEI	8568	2019,2020,2021,2022	649	563	1.153	3.89e-05	0.0001332	2.5e-05	0.0001971	0.643
AT-WEI	9408	2019,2020,2021,2022	649	563	1.153	9.27e-05	0.0004353	5.93e-05	0.0005873	0.643
AT-WEI	9476	2019,2020,2021,2022	649	563	1.153	8.55e-05	0.0004756	5.48e-05	0.0006159	0.643
AT-WEI	9712	2019,2020,2021,2022	649	563	1.153	7.39e-05	0.0005597	4.73e-05	0.000681	0.643
AT-DOE	7816	2019,2020,2021,2022	611	526	1.162	6.77e-05	0.0002578	4.38e-05	0.0003693	0.642
AT-DOE	7820	2019,2020,2021,2022	611	526	1.162	6.77e-05	0.0002548	4.4e-05	0.0003666	0.642
AT-DOE	7824	2019,2020,2021,2022	611	526	1.162	6.79e-05	0.0002529	4.4e-05	0.0003648	0.642
AT-DOE	9884	2019,2020,2021,2022	611	526	1.162	0.0001121	0.0002962	7.27e-05	0.000481	0.642
AT-PRO	5096	2019,2020,2021,2022	656	568	1.155	0.0002354	0.0006721	0.0001515	0.001059	0.642
AT-PRO	6192	2019,2020,2021,2022	656	568	1.155	0.0001636	0.0005118	0.0001056	0.000781	0.642
AT-PRO	8692	2019,2020,2021,2022	656	568	1.155	7.9e-06	8.25e-05	5.1e-06	9.55e-05	0.642
AT-WEI	5400	2019,2020,2021,2022	649	563	1.153	0.0001359	0.003318	8.74e-05	0.0035412	0.642
AT-WEI	8496	2019,2020,2021,2022	649	563	1.153	6.97e-05	0.000131	4.48e-05	0.0002455	0.642
AT-WEI	8504	2019,2020,2021,2022	649	563	1.153	6.62e-05	0.0001285	4.26e-05	0.0002372	0.642
AT-WEI	8584	2019,2020,2021,2022	649	563	1.153	3.22e-05	0.0001386	2.07e-05	0.0001916	0.642
AT-WEI	9388	2019,2020,2021,2022	649	563	1.153	9.83e-05	0.0004306	6.32e-05	0.0005921	0.642
AT-WEI	9728	2019,2020,2021,2022	649	563	1.153	7.13e-05	0.0005775	4.59e-05	0.0006947	0.642
AT-WEI	9912	2019,2020,2021,2022	649	563	1.153	7.59e-05	0.0007168	4.88e-05	0.0008415	0.642
AT-DOE	7516	2019,2020,2021,2022	611	526	1.162	0.0001477	0.000711	9.6e-05	0.0009548	0.641
AT-PRO	4132	2019,2020,2021,2022	656	568	1.155	0.0005183	0.000506	0.0003348	0.0013591	0.641
AT-PRO	4672	2019,2020,2021,2022	656	568	1.155	0.0001656	0.000149	0.0001073	0.0004219	0.641
AT-PRO	4856	2019,2020,2021,2022	656	568	1.155	0.0001635	0.0002211	0.0001057	0.0004902	0.641
AT-WEI	4276	2019,2020,2021,2022	649	563	1.153	0.0003504	0.0010293	0.0002266	0.0016063	0.641
AT-WEI	4280	2019,2020,2021,2022	649	563	1.153	0.000352	0.0010396	0.0002275	0.0016191	0.641
AT-WEI	4284	2019,2020,2021,2022	649	563	1.153	0.0003531	0.001049	0.0002282	0.0016303	0.641
AT-WEI	4288	2019,2020,2021,2022	649	563	1.153	0.0003537	0.0010571	0.0002285	0.0016393	0.641
AT-WEI	4292	2019,2020,2021,2022	649	563	1.153	0.0003535	0.0010634	0.0002283	0.0016452	0.641
AT-WEI	4296	2019,2020,2021,2022	649	563	1.153	0.0003524	0.0010671	0.0002277	0.0016472	0.641
AT-WEI	4300	2019,2020,2021,2022	649	563	1.153	0.0003504	0.0010676	0.0002266	0.0016446	0.641
AT-WEI	8520	2019,2020,2021,2022	649	563	1.153	5.92e-05	0.0001283	3.82e-05	0.0002258	0.641
AT-WEI	8564	2019,2020,2021,2022	649	563	1.153	4.04e-05	0.0001315	2.61e-05	0.000198	0.641
AT-WEI	8592	2019,2020,2021,2022	649	563	1.153	2.85e-05	0.0001395	1.84e-05	0.0001864	0.641
AT-WEI	9292	2019,2020,2021,2022	649	563	1.153	0.0001059	0.0004319	6.85e-05	0.0006062	0.641
AT-WEI	9556	2019,2020,2021,2022	649	563	1.153	8.05e-05	0.0004829	5.19e-05	0.0006153	0.641
AT-WEI	9836	2019,2020,2021,2022	649	563	1.153	7.02e-05	0.0006869	4.54e-05	0.0008025	0.641
AT-DOE	6624	2019,2020,2021,2022	611	526	1.162	8.23e-05	0.0001147	5.38e-05	0.0002508	0.64
AT-DOE	7800	2019,2020,2021,2022	611	526	1.162	6.63e-05	0.0002738	4.33e-05	0.0003834	0.64
AT-DOE	8524	2019,2020,2021,2022	611	526	1.162	8.84e-05	0.0001828	5.79e-05	0.0003291	0.64
AT-PRO	4136	2019,2020,2021,2022	656	568	1.155	0.0005009	0.000484	0.0003249	0.0013099	0.64
AT-PRO	4288	2019,2020,2021,2022	656	568	1.155	0.0004186	0.0004116	0.000272	0.0011021	0.64
AT-PRO	4292	2019,2020,2021,2022	656	568	1.155	0.0004186	0.0004145	0.0002719	0.0011051	0.64
AT-PRO	4296	2019,2020,2021,2022	656	568	1.155	0.0004174	0.0004166	0.0002715	0.0011055	0.64
AT-PRO	5092	2019,2020,2021,2022	656	568	1.155	0.0002255	0.000642	0.0001462	0.0010138	0.64
AT-PRO	6196	2019,2020,2021,2022	656	568	1.155	0.0001609	0.0004928	0.0001046	0.0007583	0.64
AT-WEI	4128	2019,2020,2021,2022	649	563	1.153	0.0004456	0.0012301	0.0002887	0.0019643	0.64
AT-WEI	4272	2019,2020,2021,2022	649	563	1.153	0.0003485	0.0010188	0.0002258	0.0015932	0.64
AT-WEI	4304	2019,2020,2021,2022	649	563	1.153	0.0003475	0.0010649	0.0002255	0.0016379	0.64
AT-WEI	5404	2019,2020,2021,2022	649	563	1.153	0.000135	0.0033167	8.75e-05	0.0035391	0.64
AT-WEI	5780	2019,2020,2021,2022	649	563	1.153	9.28e-05	0.0015605	6.03e-05	0.0017137	0.64
AT-WEI	8540	2019,2020,2021,2022	649	563	1.153	5.08e-05	0.00013	3.3e-05	0.0002138	0.64
AT-WEI	9288	2019,2020,2021,2022	649	563	1.153	0.0001052	0.0004281	6.82e-05	0.0006015	0.64
AT-WEI	9328	2019,2020,2021,2022	649	563	1.153	0.0001033	0.0004591	6.7e-05	0.0006294	0.64
AT-WEI	9560	2019,2020,2021,2022	649	563	1.153	7.98e-05	0.0004852	5.19e-05	0.0006168	0.64
AT-WEI	9660	2019,2020,2021,2022	649	563	1.153	7.54e-05	0.000563	4.89e-05	0.0006873	0.64
AT-DOE	9920	2019,2020,2021,2022	611	526	1.162	0.0001124	0.0003343	7.38e-05	0.0005205	0.639
AT-PRO	4140	2019,2020,2021,2022	656	568	1.155	0.0004847	0.000464	0.0003157	0.0012644	0.639
AT-PRO	4284	2019,2020,2021,2022	656	568	1.155	0.0004172	0.000408	0.0002719	0.0010971	0.639
AT-PRO	4300	2019,2020,2021,2022	656	568	1.155	0.0004147	0.0004173	0.000271	0.001103	0.639
AT-PRO	4668	2019,2020,2021,2022	656	568	1.155	0.0001615	0.0001428	0.0001055	0.0004098	0.639
AT-PRO	4860	2019,2020,2021,2022	656	568	1.155	0.0001576	0.0002128	0.000103	0.0004734	0.639
AT-PRO	5088	2019,2020,2021,2022	656	568	1.155	0.0002161	0.0006126	0.0001411	0.0009698	0.639
AT-PRO	6200	2019,2020,2021,2022	656	568	1.155	0.0001583	0.0004737	0.0001033	0.0007353	0.639
AT-PRO	8560	2019,2020,2021,2022	656	568	1.155	5.66e-05	0.0002649	3.7e-05	0.0003586	0.639
AT-WEI	4268	2019,2020,2021,2022	649	563	1.153	0.0003465	0.001009	0.0002253	0.0015808	0.639
AT-WEI	4308	2019,2020,2021,2022	649	563	1.153	0.000344	0.0010594	0.0002243	0.0016277	0.639
AT-WEI	5408	2019,2020,2021,2022	649	563	1.153	0.000134	0.0033061	8.74e-05	0.0035275	0.639
AT-WEI	5776	2019,2020,2021,2022	649	563	1.153	9.25e-05	0.0015545	6.03e-05	0.0017073	0.639
AT-WEI	5784	2019,2020,2021,2022	649	563	1.153	9.31e-05	0.0015682	6.06e-05	0.0017219	0.639
AT-WEI	5788	2019,2020,2021,2022	649	563	1.153	9.34e-05	0.0015773	6.09e-05	0.0017316	0.639
AT-WEI	8492	2019,2020,2021,2022	649	563	1.153	7.1e-05	0.0001316	4.63e-05	0.0002488	0.639
AT-WEI	8508	2019,2020,2021,2022	649	563	1.153	6.42e-05	0.000127	4.19e-05	0.000233	0.639
AT-WEI	8516	2019,2020,2021,2022	649	563	1.153	6.08e-05	0.000127	3.96e-05	0.0002274	0.639
AT-WEI	8524	2019,2020,2021,2022	649	563	1.153	5.75e-05	0.0001297	3.74e-05	0.0002246	0.639
AT-WEI	9156	2019,2020,2021,2022	649	563	1.153	0.0001151	0.0003792	7.49e-05	0.0005692	0.639
AT-WEI	9324	2019,2020,2021,2022	649	563	1.153	0.0001039	0.0004491	6.78e-05	0.0006207	0.639
AT-WEI	9528	2019,2020,2021,2022	649	563	1.153	8.3e-05	0.0004968	5.4e-05	0.0006339	0.639
AT-WEI	9644	2019,2020,2021,2022	649	563	1.153	7.53e-05	0.0005497	4.92e-05	0.0006742	0.639
AT-DOE	6628	2019,2020,2021,2022	611	526	1.162	8.16e-05	0.0001238	5.37e-05	0.0002591	0.638
AT-DOE	7520	2019,2020,2021,2022	611	526	1.162	0.0001427	0.0007063	9.39e-05	0.0009429	0.638
AT-PRO	4144	2019,2020,2021,2022	656	568	1.155	0.0004692	0.000446	0.0003073	0.0012225	0.638
AT-PRO	4280	2019,2020,2021,2022	656	568	1.155	0.0004148	0.0004041	0.0002716	0.0010905	0.638
AT-PRO	4304	2019,2020,2021,2022	656	568	1.155	0.000411	0.0004171	0.0002699	0.0010981	0.638
AT-PRO	5276	2019,2020,2021,2022	656	568	1.155	1.5e-05	6.21e-05	9.8e-06	8.7e-05	0.638
AT-PRO	6204	2019,2020,2021,2022	656	568	1.155	0.0001556	0.0004547	0.0001021	0.0007124	0.638
AT-WEI	4244	2019,2020,2021,2022	649	563	1.153	0.0003352	0.0009457	0.0002197	0.0015007	0.638
AT-WEI	4248	2019,2020,2021,2022	649	563	1.153	0.0003379	0.0009561	0.0002213	0.0015154	0.638
AT-WEI	4264	2019,2020,2021,2022	649	563	1.153	0.0003445	0.0009997	0.0002253	0.0015695	0.638
AT-WEI	4312	2019,2020,2021,2022	649	563	1.153	0.0003404	0.0010518	0.0002231	0.0016152	0.638
AT-WEI	5772	2019,2020,2021,2022	649	563	1.153	9.22e-05	0.0015501	6.04e-05	0.0017027	0.638
AT-WEI	5792	2019,2020,2021,2022	649	563	1.153	9.37e-05	0.0015874	6.13e-05	0.0017424	0.638
AT-WEI	8588	2019,2020,2021,2022	649	563	1.153	3.02e-05	0.0001392	1.97e-05	0.0001891	0.638
AT-WEI	9152	2019,2020,2021,2022	649	563	1.153	0.000115	0.0003773	7.53e-05	0.0005676	0.638
AT-WEI	9248	2019,2020,2021,2022	649	563	1.153	0.0001077	0.0004244	7.04e-05	0.0006024	0.638
AT-WEI	9332	2019,2020,2021,2022	649	563	1.153	0.0001019	0.0004629	6.68e-05	0.0006316	0.638
AT-WEI	9384	2019,2020,2021,2022	649	563	1.153	9.72e-05	0.0004214	6.37e-05	0.0005823	0.638
AT-WEI	9716	2019,2020,2021,2022	649	563	1.153	7.33e-05	0.0005627	4.79e-05	0.0006839	0.638
AT-WEI	9864	2019,2020,2021,2022	649	563	1.153	7.17e-05	0.0006824	4.7e-05	0.0008011	0.638
AT-WEI	9884	2019,2020,2021,2022	649	563	1.153	7.13e-05	0.0007017	4.68e-05	0.0008199	0.638
AT-DOE	6632	2019,2020,2021,2022	611	526	1.162	8.09e-05	0.0001333	5.35e-05	0.0002677	0.637
AT-DOE	7000	2019,2020,2021,2022	611	526	1.162	0.0001152	0.0004012	7.63e-05	0.0005927	0.637
AT-DOE	7524	2019,2020,2021,2022	611	526	1.162	0.0001381	0.0006999	9.16e-05	0.0009297	0.637
AT-DOE	7796	2019,2020,2021,2022	611	526	1.162	6.54e-05	0.0002772	4.34e-05	0.000386	0.637
AT-DOE	9936	2019,2020,2021,2022	611	526	1.162	0.0001125	0.0003336	7.45e-05	0.0005206	0.637
AT-PRO	4148	2019,2020,2021,2022	656	568	1.155	0.0004546	0.0004297	0.0002998	0.0011841	0.637
AT-PRO	4276	2019,2020,2021,2022	656	568	1.155	0.0004121	0.0004	0.000271	0.0010831	0.637
AT-PRO	4664	2019,2020,2021,2022	656	568	1.155	0.0001575	0.0001368	0.0001037	0.0003979	0.637
AT-PRO	5084	2019,2020,2021,2022	656	568	1.155	0.0002069	0.0005836	0.0001361	0.0009266	0.637
AT-WEI	4132	2019,2020,2021,2022	649	563	1.153	0.0004286	0.0011839	0.0002813	0.0018938	0.637
AT-WEI	4240	2019,2020,2021,2022	649	563	1.153	0.0003325	0.0009367	0.0002185	0.0014876	0.637
AT-WEI	4252	2019,2020,2021,2022	649	563	1.153	0.0003401	0.0009674	0.000223	0.0015305	0.637
AT-WEI	4256	2019,2020,2021,2022	649	563	1.153	0.0003415	0.000979	0.0002244	0.001545	0.637
AT-WEI	4260	2019,2020,2021,2022	649	563	1.153	0.0003429	0.00099	0.0002251	0.001558	0.637
AT-WEI	5412	2019,2020,2021,2022	649	563	1.153	0.0001328	0.0032857	8.72e-05	0.0035056	0.637
AT-WEI	5796	2019,2020,2021,2022	649	563	1.153	9.4e-05	0.0015983	6.17e-05	0.001754	0.637
AT-WEI	5800	2019,2020,2021,2022	649	563	1.153	9.44e-05	0.0016104	6.21e-05	0.0017669	0.637
AT-WEI	5804	2019,2020,2021,2022	649	563	1.153	9.5e-05	0.001624	6.25e-05	0.0017815	0.637
AT-WEI	5808	2019,2020,2021,2022	649	563	1.153	9.58e-05	0.0016393	6.3e-05	0.001798	0.637
AT-WEI	8512	2019,2020,2021,2022	649	563	1.153	6.24e-05	0.0001264	4.1e-05	0.0002298	0.637
AT-WEI	8616	2019,2020,2021,2022	649	563	1.153	2.01e-05	0.0001306	1.32e-05	0.0001639	0.637
AT-WEI	9160	2019,2020,2021,2022	649	563	1.153	0.0001146	0.0003858	7.51e-05	0.0005755	0.637
AT-WEI	9224	2019,2020,2021,2022	649	563	1.153	0.0001085	0.000408	7.14e-05	0.0005879	0.637
AT-WEI	9552	2019,2020,2021,2022	649	563	1.153	8.07e-05	0.0004886	5.3e-05	0.0006223	0.637
AT-WEI	9564	2019,2020,2021,2022	649	563	1.153	7.9e-05	0.0004933	5.2e-05	0.0006244	0.637
AT-WEI	9724	2019,2020,2021,2022	649	563	1.153	7.14e-05	0.0005738	4.68e-05	0.000692	0.637
AT-DOE	6636	2019,2020,2021,2022	611	526	1.162	8.02e-05	0.0001431	5.33e-05	0.0002767	0.636
AT-DOE	8528	2019,2020,2021,2022	611	526	1.162	8.46e-05	0.0001769	5.63e-05	0.0003178	0.636
AT-PRO	4268	2019,2020,2021,2022	656	568	1.155	0.000407	0.0003918	0.0002692	0.001068	0.636
AT-PRO	4272	2019,2020,2021,2022	656	568	1.155	0.0004094	0.0003958	0.0002701	0.0010754	0.636
AT-PRO	4308	2019,2020,2021,2022	656	568	1.155	0.0004067	0.0004164	0.0002684	0.0010915	0.636
AT-PRO	4864	2019,2020,2021,2022	656	568	1.155	0.0001517	0.0002043	0.0001002	0.0004561	0.636
AT-PRO	6208	2019,2020,2021,2022	656	568	1.155	0.0001528	0.0004363	0.0001011	0.0006901	0.636
AT-PRO	8556	2019,2020,2021,2022	656	568	1.155	5.87e-05	0.0002706	3.87e-05	0.000368	0.636
AT-WEI	4316	2019,2020,2021,2022	649	563	1.153	0.0003362	0.0010424	0.000222	0.0016006	0.636
AT-WEI	5768	2019,2020,2021,2022	649	563	1.153	9.19e-05	0.0015466	6.05e-05	0.001699	0.636
AT-WEI	5812	2019,2020,2021,2022	649	563	1.153	9.66e-05	0.0016559	6.36e-05	0.001816	0.636
AT-WEI	5816	2019,2020,2021,2022	649	563	1.153	9.74e-05	0.0016734	6.44e-05	0.0018352	0.636
AT-WEI	8528	2019,2020,2021,2022	649	563	1.153	5.56e-05	0.0001306	3.67e-05	0.0002229	0.636
AT-WEI	8536	2019,2020,2021,2022	649	563	1.153	5.22e-05	0.0001304	3.44e-05	0.000217	0.636
AT-WEI	9504	2019,2020,2021,2022	649	563	1.153	8.43e-05	0.0004662	5.57e-05	0.0006062	0.636
AT-WEI	9720	2019,2020,2021,2022	649	563	1.153	7.21e-05	0.0005679	4.75e-05	0.0006876	0.636
AT-WEI	9796	2019,2020,2021,2022	649	563	1.153	6.93e-05	0.0006515	4.58e-05	0.0007666	0.636
AT-WEI	9868	2019,2020,2021,2022	649	563	1.153	7.17e-05	0.0006818	4.74e-05	0.0008008	0.636
AT-DOE	7528	2019,2020,2021,2022	611	526	1.162	0.0001338	0.0006937	8.93e-05	0.0009169	0.635
AT-DOE	9948	2019,2020,2021,2022	611	526	1.162	0.0001138	0.0003535	7.6e-05	0.0005433	0.635
AT-DOE	9976	2019,2020,2021,2022	611	526	1.162	0.0001158	0.0003184	7.73e-05	0.0005115	0.635
AT-DOE	9984	2019,2020,2021,2022	611	526	1.162	0.000118	0.0003257	7.89e-05	0.0005226	0.635
AT-PRO	4152	2019,2020,2021,2022	656	568	1.155	0.000441	0.0004147	0.0002931	0.0011489	0.635
AT-PRO	4248	2019,2020,2021,2022	656	568	1.155	0.000395	0.0003645	0.0002627	0.0010222	0.635
AT-PRO	4252	2019,2020,2021,2022	656	568	1.155	0.0003979	0.0003709	0.0002645	0.0010333	0.635
AT-PRO	4256	2019,2020,2021,2022	656	568	1.155	0.0004004	0.0003773	0.0002661	0.0010438	0.635
AT-PRO	4260	2019,2020,2021,2022	656	568	1.155	0.0004026	0.000383	0.0002674	0.0010529	0.635
AT-PRO	4264	2019,2020,2021,2022	656	568	1.155	0.0004048	0.0003877	0.0002683	0.0010608	0.635
AT-PRO	4312	2019,2020,2021,2022	656	568	1.155	0.0004019	0.0004152	0.0002665	0.0010836	0.635
AT-PRO	4660	2019,2020,2021,2022	656	568	1.155	0.0001534	0.0001309	0.0001019	0.0003863	0.635
AT-PRO	5080	2019,2020,2021,2022	656	568	1.155	0.000198	0.000555	0.0001313	0.0008843	0.635
AT-PRO	6212	2019,2020,2021,2022	656	568	1.155	0.0001502	0.0004184	9.98e-05	0.0006684	0.635
AT-PRO	8552	2019,2020,2021,2022	656	568	1.155	6.09e-05	0.0002755	4.05e-05	0.0003769	0.635
AT-WEI	4136	2019,2020,2021,2022	649	563	1.153	0.0004136	0.0011405	0.0002738	0.0018278	0.635
AT-WEI	4236	2019,2020,2021,2022	649	563	1.153	0.0003293	0.0009292	0.0002185	0.001477	0.635
AT-WEI	5416	2019,2020,2021,2022	649	563	1.153	0.0001313	0.0032573	8.7e-05	0.0034756	0.635
AT-WEI	5764	2019,2020,2021,2022	649	563	1.153	9.15e-05	0.0015428	6.07e-05	0.0016949	0.635
AT-WEI	8468	2019,2020,2021,2022	649	563	1.153	8.01e-05	0.0001411	5.32e-05	0.0002743	0.635
AT-WEI	9296	2019,2020,2021,2022	649	563	1.153	0.0001056	0.0004303	7e-05	0.0006059	0.635
AT-WEI	9464	2019,2020,2021,2022	649	563	1.153	8.75e-05	0.0004747	5.8e-05	0.0006202	0.635
AT-WEI	9480	2019,2020,2021,2022	649	563	1.153	8.46e-05	0.0004726	5.61e-05	0.0006133	0.635
AT-WEI	9508	2019,2020,2021,2022	649	563	1.153	8.36e-05	0.0004711	5.54e-05	0.0006101	0.635
AT-WEI	9524	2019,2020,2021,2022	649	563	1.153	8.32e-05	0.000493	5.5e-05	0.0006313	0.635
AT-WEI	9568	2019,2020,2021,2022	649	563	1.153	7.81e-05	0.0005011	5.18e-05	0.0006309	0.635
AT-WEI	9740	2019,2020,2021,2022	649	563	1.153	6.91e-05	0.000592	4.57e-05	0.0007067	0.635
AT-WEI	9792	2019,2020,2021,2022	649	563	1.153	6.97e-05	0.0006541	4.62e-05	0.00077	0.635
AT-WEI	9872	2019,2020,2021,2022	649	563	1.153	7.16e-05	0.0006812	4.74e-05	0.0008002	0.635
AT-DOE	6640	2019,2020,2021,2022	611	526	1.162	7.94e-05	0.0001534	5.33e-05	0.0002861	0.634
AT-DOE	7532	2019,2020,2021,2022	611	526	1.162	0.0001298	0.0006887	8.71e-05	0.0009056	0.634
AT-DOE	7792	2019,2020,2021,2022	611	526	1.162	6.46e-05	0.0002811	4.34e-05	0.0003891	0.634
AT-DOE	8532	2019,2020,2021,2022	611	526	1.162	8.15e-05	0.0001706	5.46e-05	0.0003068	0.634
AT-DOE	8536	2019,2020,2021,2022	611	526	1.162	7.87e-05	0.000164	5.29e-05	0.0002956	0.634
AT-DOE	8692	2019,2020,2021,2022	611	526	1.162	7.5e-06	8.13e-05	5.1e-06	9.39e-05	0.634
AT-PRO	4188	2019,2020,2021,2022	656	568	1.155	0.0003872	0.0003419	0.0002582	0.0009873	0.634
AT-PRO	4192	2019,2020,2021,2022	656	568	1.155	0.0003859	0.0003404	0.0002569	0.0009831	0.634
AT-PRO	4196	2019,2020,2021,2022	656	568	1.155	0.0003845	0.0003394	0.000256	0.0009799	0.634
AT-PRO	4200	2019,2020,2021,2022	656	568	1.155	0.000383	0.0003387	0.0002556	0.0009773	0.634
AT-PRO	4216	2019,2020,2021,2022	656	568	1.155	0.0003813	0.0003391	0.0002546	0.000975	0.634
AT-PRO	4220	2019,2020,2021,2022	656	568	1.155	0.0003816	0.0003401	0.0002545	0.0009762	0.634
AT-PRO	4224	2019,2020,2021,2022	656	568	1.155	0.000382	0.0003418	0.0002547	0.0009785	0.634
AT-PRO	4228	2019,2020,2021,2022	656	568	1.155	0.0003828	0.000344	0.0002553	0.000982	0.634
AT-PRO	4232	2019,2020,2021,2022	656	568	1.155	0.0003841	0.0003467	0.0002562	0.000987	0.634
AT-PRO	4236	2019,2020,2021,2022	656	568	1.155	0.0003861	0.0003499	0.0002575	0.0009934	0.634
AT-PRO	4240	2019,2020,2021,2022	656	568	1.155	0.0003887	0.0003538	0.000259	0.0010015	0.634
AT-PRO	4244	2019,2020,2021,2022	656	568	1.155	0.0003918	0.0003587	0.0002608	0.0010113	0.634
AT-PRO	4316	2019,2020,2021,2022	656	568	1.155	0.0003966	0.0004131	0.0002642	0.0010739	0.634
AT-PRO	4868	2019,2020,2021,2022	656	568	1.155	0.0001456	0.0001953	9.71e-05	0.0004381	0.634
AT-PRO	6216	2019,2020,2021,2022	656	568	1.155	0.0001478	0.0004006	9.86e-05	0.0006471	0.634
AT-PRO	7188	2019,2020,2021,2022	656	568	1.155	0.0003668	0.0003963	0.0002451	0.0010082	0.634
AT-WEI	4140	2019,2020,2021,2022	649	563	1.153	0.0004001	0.001101	0.0002668	0.0017678	0.634
AT-WEI	4232	2019,2020,2021,2022	649	563	1.153	0.0003275	0.0009221	0.0002178	0.0014673	0.634
AT-WEI	4320	2019,2020,2021,2022	649	563	1.153	0.0003317	0.0010309	0.0002203	0.001583	0.634
AT-WEI	5420	2019,2020,2021,2022	649	563	1.153	0.0001298	0.0032232	8.65e-05	0.0034396	0.634
AT-WEI	5820	2019,2020,2021,2022	649	563	1.153	9.82e-05	0.0016915	6.53e-05	0.001855	0.634
AT-WEI	8448	2019,2020,2021,2022	649	563	1.153	8.94e-05	0.0001414	5.95e-05	0.0002903	0.634
AT-WEI	8464	2019,2020,2021,2022	649	563	1.153	8.19e-05	0.0001406	5.44e-05	0.0002769	0.634
AT-WEI	8488	2019,2020,2021,2022	649	563	1.153	7.22e-05	0.0001329	4.81e-05	0.0002533	0.634
AT-WEI	8532	2019,2020,2021,2022	649	563	1.153	5.38e-05	0.0001308	3.57e-05	0.0002203	0.634
AT-WEI	9128	2019,2020,2021,2022	649	563	1.153	0.0001141	0.0003854	7.61e-05	0.0005756	0.634
AT-WEI	9132	2019,2020,2021,2022	649	563	1.153	0.0001135	0.0003952	7.55e-05	0.0005842	0.634
AT-WEI	9148	2019,2020,2021,2022	649	563	1.153	0.0001145	0.000381	7.61e-05	0.0005717	0.634
AT-WEI	9204	2019,2020,2021,2022	649	563	1.153	0.0001113	0.0003999	7.4e-05	0.0005852	0.634
AT-WEI	9320	2019,2020,2021,2022	649	563	1.153	0.0001036	0.0004348	6.89e-05	0.0006074	0.634
AT-WEI	9876	2019,2020,2021,2022	649	563	1.153	7.12e-05	0.0006868	4.75e-05	0.0008055	0.634
AT-DOE	7776	2019,2020,2021,2022	611	526	1.162	6.33e-05	0.0003032	4.27e-05	0.0004091	0.633
AT-DOE	7780	2019,2020,2021,2022	611	526	1.162	6.35e-05	0.0002972	4.27e-05	0.0004034	0.633
AT-DOE	7784	2019,2020,2021,2022	611	526	1.162	6.37e-05	0.0002913	4.3e-05	0.000398	0.633
AT-PRO	4156	2019,2020,2021,2022	656	568	1.155	0.0004289	0.0004008	0.000287	0.0011168	0.633
AT-PRO	4180	2019,2020,2021,2022	656	568	1.155	0.0003908	0.0003476	0.000262	0.0010004	0.633
AT-PRO	4184	2019,2020,2021,2022	656	568	1.155	0.0003887	0.0003442	0.00026	0.0009928	0.633
AT-PRO	4204	2019,2020,2021,2022	656	568	1.155	0.0003818	0.0003384	0.0002554	0.0009757	0.633
AT-PRO	4208	2019,2020,2021,2022	656	568	1.155	0.0003812	0.0003384	0.0002552	0.0009748	0.633
AT-PRO	4212	2019,2020,2021,2022	656	568	1.155	0.0003811	0.0003386	0.0002549	0.0009746	0.633
AT-PRO	4656	2019,2020,2021,2022	656	568	1.155	0.0001495	0.0001252	0.0001002	0.0003749	0.633
AT-PRO	6220	2019,2020,2021,2022	656	568	1.155	0.0001456	0.0003828	9.73e-05	0.0006257	0.633
AT-PRO	6224	2019,2020,2021,2022	656	568	1.155	0.0001434	0.0003652	9.6e-05	0.0006046	0.633
AT-PRO	7176	2019,2020,2021,2022	656	568	1.155	0.0003624	0.0003589	0.000243	0.0009642	0.633
AT-PRO	7180	2019,2020,2021,2022	656	568	1.155	0.0003643	0.0003711	0.0002437	0.0009791	0.633
AT-PRO	7184	2019,2020,2021,2022	656	568	1.155	0.0003658	0.0003838	0.0002445	0.000994	0.633
AT-PRO	7192	2019,2020,2021,2022	656	568	1.155	0.0003672	0.000408	0.0002455	0.0010208	0.633
AT-PRO	7196	2019,2020,2021,2022	656	568	1.155	0.000367	0.0004191	0.0002457	0.0010318	0.633
AT-PRO	7200	2019,2020,2021,2022	656	568	1.155	0.0003662	0.0004305	0.0002457	0.0010424	0.633
AT-PRO	7208	2019,2020,2021,2022	656	568	1.155	0.0003649	0.0004548	0.0002445	0.0010643	0.633
AT-PRO	7212	2019,2020,2021,2022	656	568	1.155	0.0003643	0.0004664	0.0002438	0.0010744	0.633
AT-PRO	7216	2019,2020,2021,2022	656	568	1.155	0.0003631	0.000477	0.0002432	0.0010833	0.633
AT-PRO	8548	2019,2020,2021,2022	656	568	1.155	6.32e-05	0.0002795	4.23e-05	0.000385	0.633
AT-WEI	4144	2019,2020,2021,2022	649	563	1.153	0.0003883	0.0010656	0.0002601	0.001714	0.633
AT-WEI	4224	2019,2020,2021,2022	649	563	1.153	0.0003246	0.0009082	0.0002169	0.0014497	0.633
AT-WEI	4228	2019,2020,2021,2022	649	563	1.153	0.0003253	0.0009148	0.0002175	0.0014576	0.633
AT-WEI	4324	2019,2020,2021,2022	649	563	1.153	0.000326	0.0010171	0.0002181	0.0015612	0.633
AT-WEI	5760	2019,2020,2021,2022	649	563	1.153	9.09e-05	0.0015373	6.08e-05	0.001689	0.633
AT-WEI	8420	2019,2020,2021,2022	649	563	1.153	9.54e-05	0.0001447	6.38e-05	0.0003038	0.633
AT-WEI	8424	2019,2020,2021,2022	649	563	1.153	9.49e-05	0.0001449	6.33e-05	0.0003031	0.633
AT-WEI	8444	2019,2020,2021,2022	649	563	1.153	9.09e-05	0.0001419	6.06e-05	0.0002934	0.633
AT-WEI	8620	2019,2020,2021,2022	649	563	1.153	1.86e-05	0.0001302	1.24e-05	0.0001613	0.633
AT-WEI	9208	2019,2020,2021,2022	649	563	1.153	0.0001109	0.0003985	7.4e-05	0.0005834	0.633
AT-WEI	9252	2019,2020,2021,2022	649	563	1.153	0.0001075	0.0004176	7.19e-05	0.000597	0.633
AT-WEI	9284	2019,2020,2021,2022	649	563	1.153	0.0001041	0.0004242	6.95e-05	0.0005978	0.633
AT-WEI	9336	2019,2020,2021,2022	649	563	1.153	0.0001001	0.0004638	6.69e-05	0.0006308	0.633
AT-WEI	9412	2019,2020,2021,2022	649	563	1.153	9.04e-05	0.0004468	6.04e-05	0.0005976	0.633
AT-WEI	9484	2019,2020,2021,2022	649	563	1.153	8.45e-05	0.0004682	5.66e-05	0.0006092	0.633
AT-WEI	9488	2019,2020,2021,2022	649	563	1.153	8.46e-05	0.0004647	5.65e-05	0.0006058	0.633
AT-WEI	9532	2019,2020,2021,2022	649	563	1.153	8.16e-05	0.0005031	5.45e-05	0.0006393	0.633
AT-WEI	9700	2019,2020,2021,2022	649	563	1.153	7.21e-05	0.0005672	4.82e-05	0.0006875	0.633
AT-DOE	7536	2019,2020,2021,2022	611	526	1.162	0.0001258	0.0006844	8.51e-05	0.0008953	0.632
AT-DOE	7788	2019,2020,2021,2022	611	526	1.162	6.4e-05	0.0002858	4.32e-05	0.0003931	0.632
AT-DOE	8540	2019,2020,2021,2022	611	526	1.162	7.56e-05	0.0001573	5.11e-05	0.0002839	0.632
AT-DOE	9980	2019,2020,2021,2022	611	526	1.162	0.0001164	0.0003207	7.89e-05	0.000516	0.632
AT-PRO	4160	2019,2020,2021,2022	656	568	1.155	0.0004185	0.0003878	0.0002813	0.0010876	0.632
AT-PRO	4164	2019,2020,2021,2022	656	568	1.155	0.0004098	0.0003762	0.0002759	0.0010618	0.632
AT-PRO	4168	2019,2020,2021,2022	656	568	1.155	0.0004029	0.0003662	0.0002711	0.0010403	0.632
AT-PRO	4172	2019,2020,2021,2022	656	568	1.155	0.0003977	0.0003583	0.0002673	0.0010233	0.632
AT-PRO	4176	2019,2020,2021,2022	656	568	1.155	0.0003937	0.0003522	0.0002644	0.0010103	0.632
AT-PRO	4320	2019,2020,2021,2022	656	568	1.155	0.0003902	0.0004093	0.0002619	0.0010614	0.632
AT-PRO	4872	2019,2020,2021,2022	656	568	1.155	0.0001396	0.0001858	9.39e-05	0.0004193	0.632
AT-PRO	6228	2019,2020,2021,2022	656	568	1.155	0.000141	0.0003483	9.49e-05	0.0005842	0.632
AT-PRO	7172	2019,2020,2021,2022	656	568	1.155	0.0003599	0.0003471	0.0002422	0.0009492	0.632
AT-PRO	7204	2019,2020,2021,2022	656	568	1.155	0.0003655	0.0004425	0.0002453	0.0010533	0.632
AT-PRO	7220	2019,2020,2021,2022	656	568	1.155	0.0003615	0.0004865	0.0002426	0.0010906	0.632
AT-PRO	7224	2019,2020,2021,2022	656	568	1.155	0.0003595	0.0004943	0.000242	0.0010958	0.632
AT-PRO	8544	2019,2020,2021,2022	656	568	1.155	6.55e-05	0.0002833	4.42e-05	0.0003929	0.632
AT-WEI	4148	2019,2020,2021,2022	649	563	1.153	0.0003778	0.0010343	0.0002538	0.0016659	0.632
AT-WEI	4220	2019,2020,2021,2022	649	563	1.153	0.0003235	0.0009031	0.0002172	0.0014438	0.632
AT-WEI	5424	2019,2020,2021,2022	649	563	1.153	0.0001281	0.0031833	8.6e-05	0.0033975	0.632
AT-WEI	5824	2019,2020,2021,2022	649	563	1.153	9.91e-05	0.0017097	6.64e-05	0.0018751	0.632
AT-WEI	8472	2019,2020,2021,2022	649	563	1.153	7.82e-05	0.0001413	5.24e-05	0.0002719	0.632
AT-WEI	8624	2019,2020,2021,2022	649	563	1.153	1.71e-05	0.0001282	1.15e-05	0.0001568	0.632
AT-WEI	9136	2019,2020,2021,2022	649	563	1.153	0.0001131	0.0004	7.58e-05	0.0005889	0.632
AT-WEI	9164	2019,2020,2021,2022	649	563	1.153	0.0001131	0.0003944	7.58e-05	0.0005833	0.632
AT-WEI	9212	2019,2020,2021,2022	649	563	1.153	0.0001103	0.0003956	7.4e-05	0.0005799	0.632
AT-WEI	9220	2019,2020,2021,2022	649	563	1.153	0.0001082	0.0004008	7.26e-05	0.0005816	0.632
AT-WEI	9264	2019,2020,2021,2022	649	563	1.153	0.0001078	0.0004237	7.23e-05	0.0006038	0.632
AT-WEI	9268	2019,2020,2021,2022	649	563	1.153	0.0001065	0.0004297	7.17e-05	0.0006079	0.632
AT-WEI	9492	2019,2020,2021,2022	649	563	1.153	8.44e-05	0.0004642	5.66e-05	0.0006052	0.632
AT-WEI	9500	2019,2020,2021,2022	649	563	1.153	8.41e-05	0.0004653	5.65e-05	0.0006059	0.632
AT-WEI	9572	2019,2020,2021,2022	649	563	1.153	7.68e-05	0.000503	5.16e-05	0.0006313	0.632
AT-WEI	9832	2019,2020,2021,2022	649	563	1.153	6.87e-05	0.0006912	4.62e-05	0.0008061	0.632
AT-DOE	6644	2019,2020,2021,2022	611	526	1.162	7.84e-05	0.0001641	5.34e-05	0.0002959	0.631
AT-PRO	4384	2019,2020,2021,2022	656	568	1.155	0.0003201	0.0003472	0.0002165	0.0008838	0.631
AT-PRO	4388	2019,2020,2021,2022	656	568	1.155	0.0003163	0.0003414	0.0002139	0.0008715	0.631
AT-PRO	4392	2019,2020,2021,2022	656	568	1.155	0.0003101	0.0003315	0.0002098	0.0008515	0.631
AT-PRO	4652	2019,2020,2021,2022	656	568	1.155	0.0001456	0.0001199	9.86e-05	0.0003641	0.631
AT-PRO	6232	2019,2020,2021,2022	656	568	1.155	0.0001387	0.000332	9.37e-05	0.0005644	0.631
AT-PRO	7168	2019,2020,2021,2022	656	568	1.155	0.0003569	0.0003351	0.0002413	0.0009334	0.631
AT-PRO	7228	2019,2020,2021,2022	656	568	1.155	0.0003574	0.0005005	0.0002411	0.001099	0.631
AT-PRO	7232	2019,2020,2021,2022	656	568	1.155	0.0003552	0.000506	0.0002401	0.0011013	0.631
AT-PRO	7264	2019,2020,2021,2022	656	568	1.155	0.000341	0.0005369	0.0002308	0.0011087	0.631
AT-PRO	7268	2019,2020,2021,2022	656	568	1.155	0.0003391	0.0005381	0.0002295	0.0011067	0.631
AT-PRO	7272	2019,2020,2021,2022	656	568	1.155	0.0003373	0.0005394	0.0002282	0.0011049	0.631
AT-PRO	7276	2019,2020,2021,2022	656	568	1.155	0.0003356	0.0005405	0.0002271	0.0011032	0.631
[truncated: 2,505 more rows]

## Sheet: S6 phenomic and genomic predict
S6: Marginal means estimated from a linear model with prediction ability, correlation prediction to protein content or grain yield as the response, and Model, Trait, Location and Predictor as fixed effects as well as log(number of samples) as a co-variate, including all possible multi-way interactions.
				prediction ability	prediction ability	prediction ability	prediction ability	prediction ability	correlation prediction to protein content					correlation prediction grain yield
Model	Trait	Location	Predictor	emmean	SE	df	lower.CL	upper.CL	emmean	SE	df	lower.CL	upper.CL	emmean	SE	df	lower.CL	upper.CL
rrBLUP	TW	AT-DOE	detrend	0.778591	0.0078039	116133	0.763296	0.793887	0.400344	0.00973847	116133	0.381257	0.419432	-0.136608	0.00898462	116133	-0.154218	-0.118998
PLSR	TW	AT-DOE	detrend	0.764491	0.0078039	116133	0.749195	0.779786	0.401613	0.00973847	116133	0.382525	0.4207	-0.134929	0.00898462	116133	-0.152539	-0.117319
GBLUP_HBLUP	TW	AT-DOE	detrend	0.70258	0.0078039	116133	0.687285	0.717876	0.381501	0.00973847	116133	0.362414	0.400588	-0.13777	0.00898462	116133	-0.15538	-0.120161
PLSR	EWPY	AT-DOE	detrend	0.419296	0.0078039	116133	0.404	0.434591	0.689545	0.00973847	116133	0.670458	0.708633	-0.188436	0.00898462	116133	-0.206046	-0.170827
rrBLUP	EWPY	AT-DOE	detrend	0.398348	0.00786942	116133	0.382924	0.413771	0.714571	0.00982023	116133	0.695324	0.733819	-0.220821	0.00906005	116133	-0.238579	-0.203064
GBLUP_HBLUP	EWPY	AT-DOE	detrend	0.381453	0.00786859	116133	0.366031	0.396875	0.642652	0.00981919	116133	0.623406	0.661897	-0.178061	0.0090591	116133	-0.195817	-0.160305
PLSR	PH	AT-DOE	detrend	0.324178	0.0078039	116133	0.308882	0.339473	0.260794	0.00973847	116133	0.241707	0.279881	-0.192769	0.00898462	116133	-0.210379	-0.175159
PLSR	GY	AT-DOE	detrend	0.29818	0.0078039	116133	0.282884	0.313475	-0.616986	0.00973847	116133	-0.636073	-0.597899	0.29818	0.00898462	116133	0.28057	0.31579
rrBLUP	GY	AT-DOE	detrend	0.295669	0.0078645	116133	0.280255	0.311083	-0.638061	0.00981408	116133	-0.657296	-0.618826	0.295669	0.00905438	116133	0.277923	0.313415
rrBLUP	PH	AT-DOE	detrend	0.28825	0.00783677	116133	0.27289	0.30361	0.436858	0.00977948	116133	0.41769	0.456025	-0.219424	0.00902245	116133	-0.237108	-0.20174
GBLUP_HBLUP	GY	AT-DOE	detrend	0.254036	0.00792902	116133	0.238495	0.269576	-0.571459	0.00989459	116133	-0.590852	-0.552066	0.254036	0.00912866	116133	0.236144	0.271928
GBLUP_HBLUP	PH	AT-DOE	detrend	0.244989	0.00788866	116133	0.229527	0.260451	0.353595	0.00984423	116133	0.3343	0.372889	-0.189346	0.0090822	116133	-0.207147	-0.171545
PLSR	PY	AT-DOE	detrend	0.210335	0.0078039	116133	0.195039	0.22563	0.50247	0.00973847	116133	0.483383	0.521557	-0.122287	0.00898462	116133	-0.139897	-0.104677
PLSR	TKW	AT-DOE	detrend	0.200187	0.0078039	116133	0.184892	0.215483	0.336548	0.00973847	116133	0.317461	0.355636	-0.088481	0.00898462	116133	-0.106091	-0.0708713
GBLUP_HBLUP	HD	AT-DOE	detrend	0.193317	0.0276013	116133	0.139219	0.247415	0.172992	0.0344436	116133	0.105483	0.2405	-0.233031	0.0317773	116133	-0.295314	-0.170748
rrBLUP	PY	AT-DOE	detrend	0.163902	0.00813537	116133	0.147956	0.179847	0.517534	0.0101521	116133	0.497636	0.537432	-0.171209	0.00936624	116133	-0.189567	-0.152851
GBLUP_HBLUP	PY	AT-DOE	detrend	0.162484	0.0082714	116133	0.146272	0.178696	0.481892	0.0103218	116133	0.461661	0.502123	-0.15467	0.00952284	116133	-0.173334	-0.136005
rrBLUP	TKW	AT-DOE	detrend	0.139139	0.00840669	116133	0.122662	0.155616	0.415247	0.0104907	116133	0.394686	0.435809	-0.142405	0.0096786	116133	-0.161374	-0.123435
PLSR	HD	AT-DOE	detrend	0.112773	0.0206707	116133	0.0722591	0.153288	0.037305	0.0257949	116133	-0.0132527	0.0878626	-0.121323	0.0237982	116133	-0.167967	-0.0746793
GBLUP_HBLUP	TKW	AT-DOE	detrend	0.103	0.0085368	116133	0.0862682	0.119732	0.373971	0.010653	116133	0.353091	0.394851	-0.125233	0.0098284	116133	-0.144496	-0.105969
PLSR	GYD	AT-DOE	detrend	0.0725607	0.0078039	116133	0.0572651	0.0878562	-0.178872	0.00973847	116133	-0.197959	-0.159784	0.125088	0.00898462	116133	0.107478	0.142698
rrBLUP	GYD	AT-DOE	detrend	0.0424065	0.0106669	116133	0.0214995	0.0633135	-0.218454	0.0133112	116133	-0.244544	-0.192365	0.110723	0.0122808	116133	0.086653	0.134793
GBLUP_HBLUP	GYD	AT-DOE	detrend	0.0215813	0.0115124	116133	-0.000982777	0.0441454	-0.206728	0.0143663	116133	-0.234886	-0.178571	0.0856424	0.0132542	116133	0.0596644	0.11162
rrBLUP	HD	AT-DOE	detrend	-0.0578986	0.0495808	116133	-0.155076	0.0392789	0.403388	0.0618717	116133	0.282121	0.524656	-0.0865842	0.0570823	116133	-0.198465	0.0252962
rrBLUP	TW	AT-PRO	detrend	0.714766	0.0078039	116133	0.69947	0.730061	0.19686	0.00973847	116133	0.177772	0.215947	0.113354	0.00898462	116133	0.0957444	0.130964
PLSR	TW	AT-PRO	detrend	0.697261	0.0078039	116133	0.681965	0.712556	0.221127	0.00973847	116133	0.20204	0.240214	0.0936884	0.00898462	116133	0.0760786	0.111298
GBLUP_HBLUP	TW	AT-PRO	detrend	0.648768	0.0078039	116133	0.633472	0.664063	0.135865	0.00973847	116133	0.116778	0.154953	0.124893	0.00898462	116133	0.107283	0.142503
PLSR	EWPY	AT-PRO	detrend	0.488928	0.0078039	116133	0.473632	0.504223	0.673666	0.00973847	116133	0.654579	0.692753	-0.0979315	0.00898462	116133	-0.115541	-0.0803218
rrBLUP	EWPY	AT-PRO	detrend	0.479047	0.00782391	116133	0.463713	0.494382	0.669322	0.00976343	116133	0.650186	0.688458	-0.101856	0.00900765	116133	-0.119511	-0.0842009
PLSR	PH	AT-PRO	detrend	0.427281	0.0078039	116133	0.411986	0.442577	0.545798	0.00973847	116133	0.52671	0.564885	-0.128509	0.00898462	116133	-0.146119	-0.110899
rrBLUP	PH	AT-PRO	detrend	0.42662	0.00780777	116133	0.411317	0.441923	0.506598	0.0097433	116133	0.487501	0.525694	-0.0994039	0.00898908	116133	-0.117022	-0.0817855
rrBLUP	GY	AT-PRO	detrend	0.426358	0.0078835	116133	0.410906	0.441809	-0.494055	0.0098378	116133	-0.513337	-0.474773	0.426358	0.00907626	116133	0.408568	0.444147
GBLUP_HBLUP	PH	AT-PRO	detrend	0.424963	0.00781171	116133	0.409652	0.440274	0.468572	0.00974821	116133	0.449466	0.487678	-0.123205	0.0089936	116133	-0.140833	-0.105578
PLSR	GY	AT-PRO	detrend	0.417687	0.0078039	116133	0.402391	0.432983	-0.491485	0.00973847	116133	-0.510572	-0.472397	0.417687	0.00898462	116133	0.400077	0.435297
GBLUP_HBLUP	EWPY	AT-PRO	detrend	0.410696	0.00783674	116133	0.395336	0.426056	0.610973	0.00977944	116133	0.591805	0.63014	-0.136227	0.00902242	116133	-0.15391	-0.118543
GBLUP_HBLUP	GY	AT-PRO	detrend	0.394608	0.00782391	116133	0.379273	0.409943	-0.50698	0.00976343	116133	-0.526116	-0.487843	0.394608	0.00900765	116133	0.376953	0.412263
rrBLUP	PY	AT-PRO	detrend	0.348598	0.00784566	116133	0.33322	0.363975	0.367062	0.00979058	116133	0.347873	0.386252	0.10274	0.0090327	116133	0.085036	0.120444
PLSR	PY	AT-PRO	detrend	0.34641	0.0078039	116133	0.331115	0.361706	0.388677	0.00973847	116133	0.369589	0.407764	0.0834538	0.00898462	116133	0.0658441	0.101064
rrBLUP	GYD	AT-PRO	detrend	0.299428	0.00798533	116133	0.283777	0.315079	-0.145997	0.00996486	116133	-0.165528	-0.126466	0.336756	0.00919349	116133	0.318736	0.354775
PLSR	TKW	AT-PRO	detrend	0.293837	0.0078039	116133	0.278541	0.309132	0.221907	0.00973847	116133	0.20282	0.240994	0.0133208	0.00898462	116133	-0.00428896	0.0309305
PLSR	HD	AT-PRO	detrend	0.288498	0.0078039	116133	0.273203	0.303794	0.190657	0.00973847	116133	0.17157	0.209744	-0.15559	0.00898462	116133	-0.1732	-0.137981
GBLUP_HBLUP	PY	AT-PRO	detrend	0.284172	0.00790851	116133	0.268671	0.299672	0.30395	0.009869	116133	0.284607	0.323294	0.0770191	0.00910505	116133	0.0591733	0.0948649
PLSR	GYD	AT-PRO	detrend	0.283578	0.0078039	116133	0.268283	0.298874	-0.180516	0.00973847	116133	-0.199603	-0.161428	0.33274	0.00898462	116133	0.315131	0.35035
rrBLUP	HD	AT-PRO	detrend	0.283317	0.00789781	116133	0.267837	0.298797	0.246819	0.00985565	116133	0.227502	0.266136	-0.169043	0.00909273	116133	-0.186864	-0.151221
GBLUP_HBLUP	GYD	AT-PRO	detrend	0.26564	0.00791402	116133	0.250129	0.281151	-0.212446	0.00987588	116133	-0.231803	-0.19309	0.317232	0.00911139	116133	0.299373	0.33509
GBLUP_HBLUP	HD	AT-PRO	detrend	0.253095	0.00795628	116133	0.237501	0.268689	0.190385	0.00992862	116133	0.170925	0.209845	-0.139595	0.00916005	116133	-0.157548	-0.121641
rrBLUP	TKW	AT-PRO	detrend	0.217702	0.00853835	116133	0.200967	0.234437	0.277019	0.010655	116133	0.256135	0.297902	0.015567	0.00983019	116133	-0.00369998	0.0348341
GBLUP_HBLUP	TKW	AT-PRO	detrend	0.206955	0.00852618	116133	0.190244	0.223666	0.231686	0.0106398	116133	0.210832	0.25254	0.0171685	0.00981618	116133	-0.00207107	0.036408
rrBLUP	TW	AT-WEI	detrend	0.694515	0.0078039	116133	0.67922	0.709811	0.0119012	0.00973847	116133	-0.00718605	0.0309884	0.161803	0.00898462	116133	0.144193	0.179412
PLSR	TW	AT-WEI	detrend	0.672769	0.0078039	116133	0.657474	0.688065	0.0243544	0.00973847	116133	0.00526712	0.0434416	0.154305	0.00898462	116133	0.136696	0.171915
GBLUP_HBLUP	TW	AT-WEI	detrend	0.61564	0.0078039	116133	0.600344	0.630935	0.00241175	0.00973847	116133	-0.0166755	0.021499	0.126897	0.00898462	116133	0.109287	0.144507
rrBLUP	GY	AT-WEI	detrend	0.488433	0.00805185	116133	0.472652	0.504215	-0.739127	0.0100479	116133	-0.758821	-0.719433	0.488433	0.00927008	116133	0.470264	0.506603
PLSR	GY	AT-WEI	detrend	0.479607	0.0078039	116133	0.464312	0.494903	-0.738173	0.00973847	116133	-0.75726	-0.719086	0.479607	0.00898462	116133	0.461998	0.497217
GBLUP_HBLUP	GY	AT-WEI	detrend	0.46026	0.00782811	116133	0.444917	0.475603	-0.690563	0.00976867	116133	-0.70971	-0.671417	0.46026	0.00901249	116133	0.442596	0.477924
rrBLUP	EWPY	AT-WEI	detrend	0.436889	0.00782391	116133	0.421554	0.452224	0.684098	0.00976343	116133	0.664962	0.703234	-0.26153	0.00900765	116133	-0.279185	-0.243875
PLSR	EWPY	AT-WEI	detrend	0.432452	0.0078039	116133	0.417156	0.447747	0.664223	0.00973847	116133	0.645136	0.683311	-0.24433	0.00898462	116133	-0.26194	-0.22672
PLSR	TKW	AT-WEI	detrend	0.426109	0.0078039	116133	0.410813	0.441405	0.10595	0.00973847	116133	0.0868627	0.125037	0.115173	0.00898462	116133	0.0975636	0.132783
rrBLUP	TKW	AT-WEI	detrend	0.42294	0.00785025	116133	0.407553	0.438326	0.119599	0.0097963	116133	0.100399	0.1388	0.120172	0.00903797	116133	0.102458	0.137886
GBLUP_HBLUP	PH	AT-WEI	detrend	0.401547	0.0207011	116133	0.360973	0.442121	0.468117	0.0258328	116133	0.417485	0.518748	-0.201927	0.0238331	116133	-0.24864	-0.155214
rrBLUP	PH	AT-WEI	detrend	0.39573	0.0207277	116133	0.355104	0.436356	0.455069	0.0258661	116133	0.404372	0.505766	-0.169148	0.0238638	116133	-0.215921	-0.122375
PLSR	PH	AT-WEI	detrend	0.390186	0.0206707	116133	0.349672	0.430701	0.457808	0.0257949	116133	0.40725	0.508365	-0.17446	0.0237982	116133	-0.221104	-0.127816
GBLUP_HBLUP	EWPY	AT-WEI	detrend	0.358141	0.00782811	116133	0.342798	0.373484	0.610329	0.00976867	116133	0.591182	0.629475	-0.268415	0.00901249	116133	-0.286079	-0.25075
GBLUP_HBLUP	TKW	AT-WEI	detrend	0.350151	0.00784116	116133	0.334783	0.36552	0.13364	0.00978496	116133	0.114462	0.152818	0.0734147	0.00902751	116133	0.055721	0.0911085
rrBLUP	PY	AT-WEI	detrend	0.213164	0.00794068	116133	0.1976	0.228728	0.325836	0.00990915	116133	0.306414	0.345257	-0.0578908	0.00914209	116133	-0.0758091	-0.0399724
PLSR	PY	AT-WEI	detrend	0.211288	0.0078039	116133	0.195993	0.226584	0.345016	0.00973847	116133	0.325929	0.364103	-0.076293	0.00898462	116133	-0.0939027	-0.0586833
GBLUP_HBLUP	PY	AT-WEI	detrend	0.141855	0.00819067	116133	0.125802	0.157909	0.268343	0.0102211	116133	0.24831	0.288376	-0.0687517	0.0094299	116133	-0.0872341	-0.0502692
PLSR	GYD	AT-WEI	detrend	0.12602	0.0078039	116133	0.110724	0.141316	0.0187615	0.00973847	116133	-0.000325746	0.0378487	0.117882	0.00898462	116133	0.100272	0.135492
rrBLUP	GYD	AT-WEI	detrend	0.122787	0.00862555	116133	0.105881	0.139693	0.102161	0.0107638	116133	0.0810642	0.123258	0.0768344	0.00993057	116133	0.0573706	0.0962982
GBLUP_HBLUP	GYD	AT-WEI	detrend	0.0931336	0.00903952	116133	0.0754163	0.110851	0.0557873	0.0112804	116133	0.0336779	0.0778967	0.0690614	0.0104072	116133	0.0486635	0.0894593
rrBLUP	TW	AT-DOE	markers	0.597555	0.0078039	116133	0.582259	0.61285	0.242712	0.00973847	116133	0.223625	0.261799	-0.103158	0.00898462	116133	-0.120768	-0.0855486
GBLUP_HBLUP	TW	AT-DOE	markers	0.59753	0.0078039	116133	0.582234	0.612826	0.241531	0.00973847	116133	0.222444	0.260619	-0.101493	0.00898462	116133	-0.119103	-0.0838834
rrBLUP	PH	AT-DOE	markers	0.50431	0.0078039	116133	0.489015	0.519606	0.155413	0.00973847	116133	0.136325	0.1745	-0.162992	0.00898462	116133	-0.180602	-0.145382
GBLUP_HBLUP	PH	AT-DOE	markers	0.503843	0.0078039	116133	0.488548	0.519139	0.153771	0.00973847	116133	0.134684	0.172858	-0.162573	0.00898462	116133	-0.180183	-0.144963
GBLUP_HBLUP	HD	AT-DOE	markers	0.439692	0.0206707	116133	0.399178	0.480206	0.055588	0.0257949	116133	0.00503031	0.106146	-0.0685889	0.0237982	116133	-0.115233	-0.0219449
rrBLUP	HD	AT-DOE	markers	0.439203	0.0206707	116133	0.398688	0.479717	0.0563666	0.0257949	116133	0.00580891	0.106924	-0.067279	0.0237982	116133	-0.113923	-0.020635
GBLUP_HBLUP	TKW	AT-DOE	markers	0.367777	0.00782391	116133	0.352442	0.383112	0.116691	0.00976343	116133	0.097555	0.135827	-0.024251	0.00900765	116133	-0.0419058	-0.00659615
rrBLUP	TKW	AT-DOE	markers	0.366675	0.00782391	116133	0.35134	0.382009	0.115046	0.00976343	116133	0.0959099	0.134182	-0.0235459	0.00900765	116133	-0.0412008	-0.00589105
GBLUP_HBLUP	GY	AT-DOE	markers	0.24515	0.0079559	116133	0.229556	0.260743	-0.258706	0.00992814	116133	-0.278165	-0.239247	0.24515	0.00915961	116133	0.227197	0.263103
rrBLUP	GY	AT-DOE	markers	0.244738	0.0079559	116133	0.229145	0.260332	-0.259657	0.00992814	116133	-0.279116	-0.240198	0.244738	0.00915961	116133	0.226785	0.262691
GBLUP_HBLUP	GYD	AT-DOE	markers	0.151602	0.00809662	116133	0.135732	0.167471	-0.175316	0.0101037	116133	-0.195119	-0.155513	0.201193	0.00932162	116133	0.182922	0.219463
rrBLUP	GYD	AT-DOE	markers	0.150331	0.00809662	116133	0.134462	0.1662	-0.175387	0.0101037	116133	-0.19519	-0.155584	0.20009	0.00932162	116133	0.18182	0.218361
rrBLUP	EWPY	AT-DOE	markers	0.0894637	0.00819103	116133	0.0734094	0.105518	0.0862768	0.0102216	116133	0.0662427	0.106311	0.00845101	0.00943032	116133	-0.0100323	0.0269343
GBLUP_HBLUP	EWPY	AT-DOE	markers	0.0890313	0.00818214	116133	0.0729944	0.105068	0.0846171	0.0102105	116133	0.0646047	0.104629	0.00976868	0.00942009	116133	-0.00869454	0.0282319
rrBLUP	PY	AT-DOE	markers	0.0843568	0.00838427	116133	0.0679238	0.10079	-0.0011346	0.0104627	116133	-0.0216413	0.0193721	0.0791099	0.0096528	116133	0.0601906	0.0980293
GBLUP_HBLUP	PY	AT-DOE	markers	0.0840749	0.00837585	116133	0.0676583	0.100491	-0.00198295	0.0104522	116133	-0.0224691	0.0185032	0.0795747	0.0096431	116133	0.0606744	0.098475
rrBLUP	TW	AT-PRO	markers	0.53141	0.0078039	116133	0.516114	0.546705	0.21122	0.00973847	116133	0.192133	0.230307	-0.0173643	0.00898462	116133	-0.034974	0.000245395
GBLUP_HBLUP	TW	AT-PRO	markers	0.528544	0.0078039	116133	0.513248	0.543839	0.210635	0.00973847	116133	0.191548	0.229722	-0.0195142	0.00898462	116133	-0.0371239	-0.00190446
rrBLUP	PH	AT-PRO	markers	0.486896	0.00780777	116133	0.471593	0.502199	0.342014	0.0097433	116133	0.322917	0.361111	-0.234101	0.00898908	116133	-0.251719	-0.216482
GBLUP_HBLUP	PH	AT-PRO	markers	0.48329	0.00780777	116133	0.467987	0.498594	0.340994	0.0097433	116133	0.321897	0.360091	-0.236268	0.00898908	116133	-0.253887	-0.21865
GBLUP_HBLUP	HD	AT-PRO	markers	0.411418	0.00781171	116133	0.396108	0.426729	0.0290253	0.00974821	116133	0.00991896	0.0481316	-0.0286294	0.0089936	116133	-0.0462567	-0.0110021
rrBLUP	HD	AT-PRO	markers	0.409428	0.00780777	116133	0.394125	0.424731	0.0303934	0.0097433	116133	0.0112967	0.0494901	-0.029487	0.00898908	116133	-0.0471055	-0.0118686
rrBLUP	TKW	AT-PRO	markers	0.371446	0.00781171	116133	0.356135	0.386757	0.142839	0.00974821	116133	0.123733	0.161946	-0.0764331	0.0089936	116133	-0.0940604	-0.0588058
GBLUP_HBLUP	TKW	AT-PRO	markers	0.369892	0.00781571	116133	0.354573	0.385211	0.143065	0.0097532	116133	0.123949	0.162181	-0.0778861	0.00899821	116133	-0.0955224	-0.0602497
GBLUP_HBLUP	GY	AT-PRO	markers	0.361979	0.00784116	116133	0.34661	0.377347	-0.323389	0.00978496	116133	-0.342568	-0.304211	0.361979	0.00902751	116133	0.344285	0.379672
rrBLUP	GY	AT-PRO	markers	0.36155	0.00784566	116133	0.346173	0.376928	-0.322685	0.00979058	116133	-0.341874	-0.303496	0.36155	0.0090327	116133	0.343846	0.379254
rrBLUP	GYD	AT-PRO	markers	0.292262	0.00789006	116133	0.276797	0.307726	-0.17292	0.00984598	116133	-0.192218	-0.153622	0.322739	0.00908381	116133	0.304935	0.340544
GBLUP_HBLUP	GYD	AT-PRO	markers	0.291819	0.00788476	116133	0.276365	0.307273	-0.174515	0.00983936	116133	-0.1938	-0.15523	0.323093	0.0090777	116133	0.3053	0.340885
rrBLUP	PY	AT-PRO	markers	0.266999	0.00786942	116133	0.251575	0.282423	0.0785668	0.00982023	116133	0.0593193	0.0978143	0.20038	0.00906005	116133	0.182623	0.218138
GBLUP_HBLUP	PY	AT-PRO	markers	0.264822	0.00786942	116133	0.249398	0.280245	0.0754447	0.00982023	116133	0.0561972	0.0946922	0.200309	0.00906005	116133	0.182552	0.218067
rrBLUP	EWPY	AT-PRO	markers	0.229371	0.00784546	116133	0.213994	0.244748	0.290901	0.00979032	116133	0.271713	0.31009	-0.0157616	0.00903246	116133	-0.0334651	0.00194188
GBLUP_HBLUP	EWPY	AT-PRO	markers	0.224267	0.00784981	116133	0.208882	0.239653	0.287687	0.00979575	116133	0.268488	0.306887	-0.0169893	0.00903747	116133	-0.0347026	0.000724015
rrBLUP	PH	AT-WEI	markers	0.565443	0.0206707	116133	0.524928	0.605957	0.379555	0.0257949	116133	0.328997	0.430112	-0.0710491	0.0237982	116133	-0.117693	-0.0244051
GBLUP_HBLUP	PH	AT-WEI	markers	0.565209	0.0206707	116133	0.524695	0.605723	0.380289	0.0257949	116133	0.329731	0.430846	-0.0711583	0.0237982	116133	-0.117802	-0.0245143
rrBLUP	TW	AT-WEI	markers	0.540611	0.0078039	116133	0.525316	0.555907	0.167629	0.00973847	116133	0.148542	0.186716	0.0719294	0.00898462	116133	0.0543197	0.0895391
GBLUP_HBLUP	TW	AT-WEI	markers	0.53688	0.0078039	116133	0.521584	0.552175	0.169667	0.00973847	116133	0.15058	0.188754	0.070556	0.00898462	116133	0.0529463	0.0881657
rrBLUP	TKW	AT-WEI	markers	0.41495	0.00781571	116133	0.399631	0.430269	0.100391	0.0097532	116133	0.0812749	0.119507	0.056708	0.00899821	116133	0.0390716	0.0743443
GBLUP_HBLUP	TKW	AT-WEI	markers	0.413109	0.00781571	116133	0.39779	0.428427	0.102641	0.0097532	116133	0.0835247	0.121757	0.0545657	0.00899821	116133	0.0369293	0.072202
GBLUP_HBLUP	EWPY	AT-WEI	markers	0.366088	0.00781171	116133	0.350777	0.381399	0.320731	0.00974821	116133	0.301625	0.339837	0.0252658	0.0089936	116133	0.00763847	0.0428931
rrBLUP	EWPY	AT-WEI	markers	0.366057	0.00781171	116133	0.350746	0.381368	0.3199	0.00974821	116133	0.300794	0.339006	0.0261263	0.0089936	116133	0.008499	0.0437537
rrBLUP	GY	AT-WEI	markers	0.282603	0.00783253	116133	0.267251	0.297955	-0.240314	0.00977418	116133	-0.259472	-0.221157	0.282603	0.00901757	116133	0.264929	0.300277
GBLUP_HBLUP	GY	AT-WEI	markers	0.27778	0.00783253	116133	0.262428	0.293132	-0.236455	0.00977418	116133	-0.255612	-0.217297	0.27778	0.00901757	116133	0.260106	0.295454
rrBLUP	PY	AT-WEI	markers	0.267266	0.00781171	116133	0.251955	0.282577	0.200535	0.00974821	116133	0.181428	0.219641	0.0948427	0.0089936	116133	0.0772154	0.11247
GBLUP_HBLUP	PY	AT-WEI	markers	0.266811	0.00781171	116133	0.2515	0.282122	0.20232	0.00974821	116133	0.183213	0.221426	0.0930635	0.0089936	116133	0.0754362	0.110691
rrBLUP	GYD	AT-WEI	markers	0.228628	0.0078817	116133	0.21318	0.244076	0.108739	0.00983555	116133	0.0894617	0.128017	0.14753	0.00907419	116133	0.129745	0.165316
GBLUP_HBLUP	GYD	AT-WEI	markers	0.227072	0.0078817	116133	0.211624	0.24252	0.111914	0.00983555	116133	0.0926365	0.131192	0.144569	0.00907419	116133	0.126784	0.162354
rrBLUP	TW	AT-DOE	means	0.772242	0.0078039	116133	0.756946	0.787537	0.396386	0.00973847	116133	0.377299	0.415473	-0.137132	0.00898462	116133	-0.154741	-0.119522
PLSR	TW	AT-DOE	means	0.760712	0.0078039	116133	0.745417	0.776008	0.38821	0.00973847	116133	0.369123	0.407297	-0.130406	0.00898462	116133	-0.148016	-0.112797
GBLUP_HBLUP	TW	AT-DOE	means	0.670508	0.0078039	116133	0.655213	0.685804	0.361883	0.00973847	116133	0.342796	0.38097	-0.130312	0.00898462	116133	-0.147921	-0.112702
PLSR	EWPY	AT-DOE	means	0.403199	0.0078039	116133	0.387904	0.418495	0.676738	0.00973847	116133	0.657651	0.695825	-0.191712	0.00898462	116133	-0.209322	-0.174103
rrBLUP	EWPY	AT-DOE	means	0.385767	0.007907	116133	0.370269	0.401264	0.699705	0.00986712	116133	0.680366	0.719045	-0.22083	0.00910331	116133	-0.238672	-0.202988
PLSR	PH	AT-DOE	means	0.350918	0.0078039	116133	0.335622	0.366213	0.275117	0.00973847	116133	0.25603	0.294204	-0.201622	0.00898462	116133	-0.219232	-0.184012
GBLUP_HBLUP	EWPY	AT-DOE	means	0.339918	0.00788866	116133	0.324456	0.355379	0.590134	0.00984423	116133	0.57084	0.609429	-0.173613	0.0090822	116133	-0.191414	-0.155812
rrBLUP	PH	AT-DOE	means	0.338202	0.00781977	116133	0.322875	0.353528	0.340893	0.00975827	116133	0.321767	0.360019	-0.198705	0.00900289	116133	-0.21635	-0.181059
GBLUP_HBLUP	PH	AT-DOE	means	0.292401	0.00782391	116133	0.277066	0.307736	0.301141	0.00976343	116133	0.282005	0.320277	-0.169279	0.00900765	116133	-0.186934	-0.151624
PLSR	GY	AT-DOE	means	0.281139	0.0078039	116133	0.265844	0.296435	-0.599236	0.00973847	116133	-0.618324	-0.580149	0.281139	0.00898462	116133	0.263529	0.298749
rrBLUP	GY	AT-DOE	means	0.275143	0.00791235	116133	0.259635	0.290651	-0.620391	0.00987379	116133	-0.639743	-0.601038	0.275143	0.00910947	116133	0.257288	0.292997
GBLUP_HBLUP	GY	AT-DOE	means	0.235744	0.00803736	116133	0.219991	0.251497	-0.532372	0.0100298	116133	-0.55203	-0.512714	0.235744	0.00925339	116133	0.217608	0.253881
PLSR	PY	AT-DOE	means	0.192146	0.0078039	116133	0.17685	0.207441	0.469018	0.00973847	116133	0.449931	0.488106	-0.118983	0.00898462	116133	-0.136592	-0.101373
PLSR	TKW	AT-DOE	means	0.181484	0.0078039	116133	0.166189	0.19678	0.301213	0.00973847	116133	0.282126	0.320301	-0.0750554	0.00898462	116133	-0.0926651	-0.0574457
PLSR	HD	AT-DOE	means	0.150613	0.0206707	116133	0.110099	0.191127	0.0209992	0.0257949	116133	-0.0295585	0.0715568	-0.0574487	0.0237982	116133	-0.104093	-0.0108047
rrBLUP	PY	AT-DOE	means	0.148501	0.00828146	116133	0.13227	0.164733	0.493529	0.0103344	116133	0.473274	0.513784	-0.170165	0.00953443	116133	-0.188852	-0.151478
GBLUP_HBLUP	PY	AT-DOE	means	0.135015	0.00832364	116133	0.118701	0.151329	0.427246	0.010387	116133	0.406888	0.447605	-0.143992	0.00958299	116133	-0.162775	-0.12521
rrBLUP	TKW	AT-DOE	means	0.117405	0.00881232	116133	0.100133	0.134677	0.389728	0.0109969	116133	0.368174	0.411281	-0.135051	0.0101456	116133	-0.154936	-0.115166
GBLUP_HBLUP	HD	AT-DOE	means	0.0618074	0.0332862	116133	-0.00343306	0.127048	0.241831	0.0415377	116133	0.160418	0.323245	-0.159156	0.0383223	116133	-0.234267	-0.0840446
PLSR	GYD	AT-DOE	means	0.0543827	0.0078039	116133	0.0390872	0.0696782	-0.124459	0.00973847	116133	-0.143546	-0.105372	0.0917154	0.00898462	116133	0.0741057	0.109325
GBLUP_HBLUP	TKW	AT-DOE	means	0.0523236	0.00948472	116133	0.0337337	0.0709135	0.343611	0.011836	116133	0.320413	0.366809	-0.134106	0.0109197	116133	-0.155509	-0.112704
GBLUP_HBLUP	GYD	AT-DOE	means	0.00898512	0.011955	116133	-0.0144465	0.0324167	-0.135165	0.0149186	116133	-0.164406	-0.105925	0.0495798	0.0137638	116133	0.0226031	0.0765566
rrBLUP	GYD	AT-DOE	means	0.00358304	0.0117774	116133	-0.0195005	0.0266666	-0.155947	0.014697	116133	-0.184753	-0.127141	0.0545845	0.0135593	116133	0.0280085	0.0811605
rrBLUP	HD	AT-DOE	means	-0.00745007	0.0386632	116133	-0.0832293	0.0683292	0.318211	0.0482477	116133	0.223646	0.412776	-0.0101387	0.0445129	116133	-0.0973832	0.0771058
rrBLUP	TW	AT-PRO	means	0.705364	0.0078039	116133	0.690068	0.720659	0.188349	0.00973847	116133	0.169261	0.207436	0.117233	0.00898462	116133	0.0996236	0.134843
PLSR	TW	AT-PRO	means	0.69075	0.0078039	116133	0.675454	0.706045	0.215318	0.00973847	116133	0.19623	0.234405	0.0915518	0.00898462	116133	0.0739421	0.109161
GBLUP_HBLUP	TW	AT-PRO	means	0.619149	0.0078039	116133	0.603854	0.634445	0.115588	0.00973847	116133	0.0965003	0.134675	0.117204	0.00898462	116133	0.099594	0.134813
PLSR	EWPY	AT-PRO	means	0.495333	0.0078039	116133	0.480037	0.510628	0.665441	0.00973847	116133	0.646354	0.684528	-0.0764066	0.00898462	116133	-0.0940163	-0.0587968
rrBLUP	EWPY	AT-PRO	means	0.478477	0.00784116	116133	0.463109	0.493846	0.644114	0.00978496	116133	0.624936	0.663293	-0.0773327	0.00902751	116133	-0.0950265	-0.0596389
PLSR	PH	AT-PRO	means	0.443812	0.0078039	116133	0.428517	0.459108	0.516092	0.00973847	116133	0.497005	0.535179	-0.152381	0.00898462	116133	-0.16999	-0.134771
PLSR	GY	AT-PRO	means	0.427366	0.0078039	116133	0.412071	0.442662	-0.485091	0.00973847	116133	-0.504178	-0.466004	0.427366	0.00898462	116133	0.409756	0.444976
rrBLUP	PH	AT-PRO	means	0.42716	0.0078039	116133	0.411864	0.442455	0.425109	0.00973847	116133	0.406021	0.444196	-0.0827821	0.00898462	116133	-0.100392	-0.0651723
rrBLUP	GY	AT-PRO	means	0.42388	0.00791596	116133	0.408364	0.439395	-0.458715	0.0098783	116133	-0.478076	-0.439353	0.42388	0.00911363	116133	0.406017	0.441742
GBLUP_HBLUP	PH	AT-PRO	means	0.414693	0.0078039	116133	0.399397	0.429988	0.413123	0.00973847	116133	0.394036	0.43221	-0.130173	0.00898462	116133	-0.147783	-0.112563
GBLUP_HBLUP	GY	AT-PRO	means	0.397441	0.00782811	116133	0.382098	0.412784	-0.508639	0.00976867	116133	-0.527785	-0.489492	0.397441	0.00901249	116133	0.379777	0.415105
GBLUP_HBLUP	EWPY	AT-PRO	means	0.363744	0.0078645	116133	0.348329	0.379158	0.54843	0.00981408	116133	0.529195	0.567666	-0.132292	0.00905438	116133	-0.150038	-0.114545
PLSR	PY	AT-PRO	means	0.358953	0.0078039	116133	0.343657	0.374248	0.361871	0.00973847	116133	0.342783	0.380958	0.115978	0.00898462	116133	0.0983686	0.133588
rrBLUP	PY	AT-PRO	means	0.356329	0.0078645	116133	0.340915	0.371743	0.353421	0.00981408	116133	0.334186	0.372657	0.119831	0.00905438	116133	0.102085	0.137578
PLSR	GYD	AT-PRO	means	0.299875	0.0078039	116133	0.28458	0.315171	-0.153528	0.00973847	116133	-0.172615	-0.134441	0.340647	0.00898462	116133	0.323037	0.358257
PLSR	TKW	AT-PRO	means	0.29766	0.0078039	116133	0.282364	0.312955	0.211619	0.00973847	116133	0.192532	0.230706	0.02088	0.00898462	116133	0.00327032	0.0384898
rrBLUP	GYD	AT-PRO	means	0.286801	0.00797299	116133	0.271174	0.302428	-0.110941	0.00994946	116133	-0.130441	-0.0914397	0.315663	0.00917928	116133	0.297672	0.333654
PLSR	HD	AT-PRO	means	0.280064	0.0078039	116133	0.264769	0.29536	0.174323	0.00973847	116133	0.155236	0.193411	-0.149907	0.00898462	116133	-0.167517	-0.132298
rrBLUP	HD	AT-PRO	means	0.267542	0.00805536	116133	0.251753	0.28333	0.240298	0.0100523	116133	0.220596	0.26	-0.16159	0.00927412	116133	-0.179767	-0.143412
GBLUP_HBLUP	GYD	AT-PRO	means	0.247013	0.0080244	116133	0.231285	0.26274	-0.228886	0.0100136	116133	-0.248513	-0.20926	0.308231	0.00923848	116133	0.290124	0.326339
GBLUP_HBLUP	PY	AT-PRO	means	0.2434	0.00793119	116133	0.227855	0.258945	0.259963	0.00989731	116133	0.240564	0.279361	0.0673038	0.00913117	116133	0.0494068	0.0852007
GBLUP_HBLUP	HD	AT-PRO	means	0.224152	0.00798545	116133	0.208501	0.239804	0.194173	0.00996502	116133	0.174641	0.213704	-0.107522	0.00919364	116133	-0.125541	-0.0895022
rrBLUP	TKW	AT-PRO	means	0.198881	0.00886575	116133	0.181504	0.216258	0.250613	0.0110635	116133	0.228929	0.272298	0.0267855	0.0102071	116133	0.00677971	0.0467913
GBLUP_HBLUP	TKW	AT-PRO	means	0.153324	0.00896259	116133	0.135758	0.170891	0.249724	0.0111844	116133	0.227803	0.271646	-0.00637958	0.0103186	116133	-0.0266039	0.0138447
rrBLUP	TW	AT-WEI	means	0.68825	0.0078039	116133	0.672954	0.703545	0.0150709	0.00973847	116133	-0.00401638	0.0341581	0.156081	0.00898462	116133	0.138471	0.173691
PLSR	TW	AT-WEI	means	0.671765	0.0078039	116133	0.656469	0.68706	0.0156521	0.00973847	116133	-0.00343511	0.0347394	0.161083	0.00898462	116133	0.143473	0.178693
GBLUP_HBLUP	TW	AT-WEI	means	0.586304	0.0078039	116133	0.571008	0.601599	-0.0118912	0.00973847	116133	-0.0309785	0.00719604	0.122	0.00898462	116133	0.10439	0.13961
PLSR	GY	AT-WEI	means	0.473708	0.0078039	116133	0.458412	0.489003	-0.730494	0.00973847	116133	-0.749581	-0.711407	0.473708	0.00898462	116133	0.456098	0.491317
rrBLUP	GY	AT-WEI	means	0.469643	0.00806762	116133	0.45383	0.485455	-0.710909	0.0100676	116133	-0.730641	-0.691177	0.469643	0.00928823	116133	0.451438	0.487847
GBLUP_HBLUP	GY	AT-WEI	means	0.453938	0.00782811	116133	0.438595	0.469281	-0.661703	0.00976867	116133	-0.680849	-0.642556	0.453938	0.00901249	116133	0.436274	0.471603
PLSR	EWPY	AT-WEI	means	0.422502	0.0078039	116133	0.407206	0.437797	0.659846	0.00973847	116133	0.640759	0.678934	-0.251197	0.00898462	116133	-0.268807	-0.233587
PLSR	TKW	AT-WEI	means	0.422495	0.0078039	116133	0.407199	0.43779	0.0831616	0.00973847	116133	0.0640743	0.102249	0.125373	0.00898462	116133	0.107763	0.142982
rrBLUP	EWPY	AT-WEI	means	0.411824	0.00786304	116133	0.396412	0.427235	0.640947	0.00981227	116133	0.621715	0.660179	-0.243729	0.00905271	116133	-0.261472	-0.225985
rrBLUP	TKW	AT-WEI	means	0.408822	0.00785025	116133	0.393436	0.424209	0.11028	0.0097963	116133	0.0910798	0.129481	0.121806	0.00903797	116133	0.104092	0.13952
rrBLUP	PH	AT-WEI	means	0.407181	0.0207645	116133	0.366483	0.447879	0.395865	0.0259119	116133	0.345078	0.446652	-0.13215	0.0239061	116133	-0.179006	-0.0852949
PLSR	PH	AT-WEI	means	0.406927	0.0206707	116133	0.366412	0.447441	0.434152	0.0257949	116133	0.383594	0.484709	-0.172272	0.0237982	116133	-0.218916	-0.125628
GBLUP_HBLUP	PH	AT-WEI	means	0.389648	0.0207141	116133	0.349049	0.430247	0.40984	0.0258491	116133	0.359176	0.460504	-0.177084	0.0238481	116133	-0.223826	-0.130342
GBLUP_HBLUP	TKW	AT-WEI	means	0.35081	0.00782811	116133	0.335467	0.366153	0.125933	0.00976867	116133	0.106786	0.145079	0.0655597	0.00901249	116133	0.0478954	0.083224
GBLUP_HBLUP	EWPY	AT-WEI	means	0.292239	0.00785966	116133	0.276834	0.307644	0.527451	0.00980805	116133	0.508228	0.546675	-0.251477	0.00904881	116133	-0.269212	-0.233741
PLSR	PY	AT-WEI	means	0.213033	0.0078039	116133	0.197737	0.228328	0.323317	0.00973847	116133	0.304229	0.342404	-0.0581806	0.00898462	116133	-0.0757904	-0.0405709
rrBLUP	PY	AT-WEI	means	0.202655	0.0079178	116133	0.187136	0.218174	0.225025	0.00988059	116133	0.205659	0.244391	0.00570002	0.00911574	116133	-0.0121667	0.0235667
rrBLUP	GYD	AT-WEI	means	0.134323	0.00841403	116133	0.117831	0.150814	0.111843	0.0104998	116133	0.0912633	0.132422	0.0800768	0.00968706	116133	0.0610904	0.0990633
GBLUP_HBLUP	PY	AT-WEI	means	0.128633	0.00824904	116133	0.112465	0.144801	0.164812	0.010294	116133	0.144636	0.184988	-0.00365034	0.00949711	116133	-0.0222645	0.0149638
PLSR	GYD	AT-WEI	means	0.119304	0.0078039	116133	0.104008	0.134599	0.0329988	0.00973847	116133	0.0139115	0.052086	0.103577	0.00898462	116133	0.0859676	0.121187
GBLUP_HBLUP	GYD	AT-WEI	means	0.0914202	0.00879096	116133	0.07419	0.10865	0.0201718	0.0109702	116133	-0.00132969	0.0416732	0.0888668	0.010121	116133	0.0690298	0.108704
rrBLUP	TW	AT-DOE	sgolay1	0.783991	0.0078039	116133	0.768695	0.799286	0.402121	0.00973847	116133	0.383034	0.421208	-0.13488	0.00898462	116133	-0.15249	-0.11727
PLSR	TW	AT-DOE	sgolay1	0.772263	0.0078039	116133	0.756967	0.787558	0.391145	0.00973847	116133	0.372058	0.410233	-0.124351	0.00898462	116133	-0.141961	-0.106741
GBLUP_HBLUP	TW	AT-DOE	sgolay1	0.728995	0.0078039	116133	0.713699	0.74429	0.39251	0.00973847	116133	0.373423	0.411597	-0.132499	0.00898462	116133	-0.150108	-0.114889
PLSR	EWPY	AT-DOE	sgolay1	0.450293	0.0078039	116133	0.434997	0.465589	0.703319	0.00973847	116133	0.684232	0.722406	-0.178607	0.00898462	116133	-0.196217	-0.160997
rrBLUP	EWPY	AT-DOE	sgolay1	0.438967	0.0078835	116133	0.423516	0.454419	0.767255	0.0098378	116133	0.747974	0.786537	-0.23413	0.00907626	116133	-0.251919	-0.216341
GBLUP_HBLUP	EWPY	AT-DOE	sgolay1	0.424208	0.0078039	116133	0.408912	0.439503	0.708351	0.00973847	116133	0.689264	0.727438	-0.19757	0.00898462	116133	-0.215179	-0.17996
GBLUP_HBLUP	PH	AT-DOE	sgolay1	0.337709	0.00781571	116133	0.32239	0.353028	0.278693	0.0097532	116133	0.259577	0.297809	-0.218469	0.00899821	116133	-0.236106	-0.200833
PLSR	PH	AT-DOE	sgolay1	0.301165	0.0078039	116133	0.28587	0.316461	0.266969	0.00973847	116133	0.247882	0.286057	-0.178114	0.00898462	116133	-0.195724	-0.160505
rrBLUP	PH	AT-DOE	sgolay1	0.292168	0.00782836	116133	0.276825	0.307512	0.40474	0.00976898	116133	0.385593	0.423887	-0.20112	0.00901277	116133	-0.218785	-0.183455
rrBLUP	GY	AT-DOE	sgolay1	0.286407	0.00788866	116133	0.270945	0.301868	-0.672873	0.00984423	116133	-0.692167	-0.653578	0.286407	0.0090822	116133	0.268606	0.304208
PLSR	GY	AT-DOE	sgolay1	0.285617	0.0078039	116133	0.270322	0.300913	-0.635202	0.00973847	116133	-0.654289	-0.616115	0.285617	0.00898462	116133	0.268007	0.303227
GBLUP_HBLUP	HD	AT-DOE	sgolay1	0.285157	0.0213463	116133	0.243318	0.326995	-0.00819223	0.026638	116133	-0.0604023	0.0440178	-0.166072	0.024576	116133	-0.21424	-0.117903
GBLUP_HBLUP	GY	AT-DOE	sgolay1	0.283805	0.00790472	116133	0.268312	0.299298	-0.628024	0.00986428	116133	-0.647357	-0.60869	0.283805	0.00910069	116133	0.265968	0.301642
GBLUP_HBLUP	PY	AT-DOE	sgolay1	0.256646	0.00786942	116133	0.241222	0.27207	0.561653	0.00982023	116133	0.542405	0.5809	-0.116008	0.00906005	116133	-0.133765	-0.0982502
PLSR	PY	AT-DOE	sgolay1	0.226895	0.0078039	116133	0.2116	0.242191	0.534102	0.00973847	116133	0.515015	0.553189	-0.130898	0.00898462	116133	-0.148508	-0.113289
PLSR	HD	AT-DOE	sgolay1	0.222202	0.0206707	116133	0.181687	0.262716	-0.0346538	0.0257949	116133	-0.0852114	0.0159039	-0.0798728	0.0237982	116133	-0.126517	-0.0332288
PLSR	TKW	AT-DOE	sgolay1	0.216061	0.0078039	116133	0.200766	0.231357	0.365548	0.00973847	116133	0.346461	0.384635	-0.0949374	0.00898462	116133	-0.112547	-0.0773277
GBLUP_HBLUP	TKW	AT-DOE	sgolay1	0.209144	0.00805414	116133	0.193358	0.22493	0.469224	0.0100507	116133	0.449524	0.488923	-0.148706	0.00927272	116133	-0.16688	-0.130531
rrBLUP	PY	AT-DOE	sgolay1	0.192963	0.00824	116133	0.176812	0.209113	0.597501	0.0102827	116133	0.577347	0.617655	-0.19628	0.0094867	116133	-0.214874	-0.177687
rrBLUP	TKW	AT-DOE	sgolay1	0.171149	0.00904056	116133	0.15343	0.188869	0.466848	0.0112817	116133	0.444736	0.48896	-0.152471	0.0104084	116133	-0.172871	-0.132071
GBLUP_HBLUP	GYD	AT-DOE	sgolay1	0.112445	0.00882752	116133	0.0951436	0.129747	-0.0830539	0.0110158	116133	-0.104645	-0.0614631	0.133088	0.0101631	116133	0.113169	0.153008
PLSR	GYD	AT-DOE	sgolay1	0.0333419	0.0078039	116133	0.0180463	0.0486374	-0.149531	0.00973847	116133	-0.168618	-0.130443	0.0797981	0.00898462	116133	0.0621884	0.0974078
rrBLUP	HD	AT-DOE	sgolay1	0.0246694	0.0386072	116133	-0.0510002	0.100339	0.290797	0.0481778	116133	0.196369	0.385224	-0.040642	0.0444484	116133	-0.12776	0.0464762
rrBLUP	GYD	AT-DOE	sgolay1	-0.0567984	0.0164702	116133	-0.0890797	-0.0245172	-0.282935	0.0205531	116133	-0.323219	-0.242651	0.0468509	0.0189621	116133	0.00968559	0.0840163
rrBLUP	TW	AT-PRO	sgolay1	0.723051	0.0078039	116133	0.707755	0.738346	0.211008	0.00973847	116133	0.191921	0.230096	0.111614	0.00898462	116133	0.0940046	0.129224
PLSR	TW	AT-PRO	sgolay1	0.702747	0.0078039	116133	0.687452	0.718043	0.214903	0.00973847	116133	0.195816	0.23399	0.0971164	0.00898462	116133	0.0795067	0.114726
GBLUP_HBLUP	TW	AT-PRO	sgolay1	0.67988	0.0078039	116133	0.664585	0.695176	0.166414	0.00973847	116133	0.147327	0.185501	0.114109	0.00898462	116133	0.0964997	0.131719
rrBLUP	EWPY	AT-PRO	sgolay1	0.527745	0.00782811	116133	0.512402	0.543088	0.720894	0.00976867	116133	0.701748	0.740041	-0.099571	0.00901249	116133	-0.117235	-0.0819067
PLSR	EWPY	AT-PRO	sgolay1	0.523085	0.0078039	116133	0.50779	0.538381	0.70563	0.00973847	116133	0.686543	0.724718	-0.0888078	0.00898462	116133	-0.106418	-0.0711981
GBLUP_HBLUP	EWPY	AT-PRO	sgolay1	0.47128	0.00781171	116133	0.45597	0.486591	0.690581	0.00974821	116133	0.671474	0.709687	-0.151277	0.0089936	116133	-0.168905	-0.13365
GBLUP_HBLUP	PH	AT-PRO	sgolay1	0.46382	0.0078039	116133	0.448525	0.479116	0.498647	0.00973847	116133	0.47956	0.517734	-0.154184	0.00898462	116133	-0.171794	-0.136575
rrBLUP	PH	AT-PRO	sgolay1	0.44362	0.00780777	116133	0.428317	0.458923	0.494397	0.0097433	116133	0.4753	0.513494	-0.109125	0.00898908	116133	-0.126743	-0.0915063
PLSR	PH	AT-PRO	sgolay1	0.436605	0.0078039	116133	0.421309	0.4519	0.510218	0.00973847	116133	0.49113	0.529305	-0.144479	0.00898462	116133	-0.162089	-0.126869
GBLUP_HBLUP	GY	AT-PRO	sgolay1	0.432613	0.0078039	116133	0.417318	0.447909	-0.571203	0.00973847	116133	-0.59029	-0.552116	0.432613	0.00898462	116133	0.415004	0.450223
rrBLUP	GY	AT-PRO	sgolay1	0.431139	0.00803465	116133	0.415391	0.446886	-0.485401	0.0100264	116133	-0.505053	-0.465749	0.431139	0.00925028	116133	0.413008	0.449269
PLSR	GY	AT-PRO	sgolay1	0.417424	0.0078039	116133	0.402129	0.43272	-0.474147	0.00973847	116133	-0.493235	-0.45506	0.417424	0.00898462	116133	0.399814	0.435034
PLSR	PY	AT-PRO	sgolay1	0.388717	0.0078039	116133	0.373421	0.404012	0.437788	0.00973847	116133	0.418701	0.456876	0.0931445	0.00898462	116133	0.0755348	0.110754
rrBLUP	PY	AT-PRO	sgolay1	0.388087	0.00785025	116133	0.3727	0.403473	0.425428	0.0097963	116133	0.406227	0.444628	0.103085	0.00903797	116133	0.0853706	0.120799
GBLUP_HBLUP	PY	AT-PRO	sgolay1	0.333764	0.00784116	116133	0.318395	0.349133	0.404353	0.00978496	116133	0.385175	0.423531	0.0588443	0.00902751	116133	0.0411505	0.0765381
PLSR	TKW	AT-PRO	sgolay1	0.299634	0.0078039	116133	0.284339	0.31493	0.221373	0.00973847	116133	0.202286	0.240461	0.0179555	0.00898462	116133	0.000345833	0.0355653
GBLUP_HBLUP	GYD	AT-PRO	sgolay1	0.297776	0.0078591	116133	0.282372	0.31318	-0.219468	0.00980734	116133	-0.23869	-0.200245	0.351134	0.00904816	116133	0.3334	0.368868
rrBLUP	GYD	AT-PRO	sgolay1	0.29487	0.00796956	116133	0.27925	0.31049	-0.086176	0.00994519	116133	-0.105668	-0.0666836	0.314444	0.00917534	116133	0.29646	0.332427
rrBLUP	HD	AT-PRO	sgolay1	0.293411	0.008018	116133	0.277696	0.309126	0.233326	0.0100056	116133	0.213715	0.252937	-0.144114	0.00923111	116133	-0.162207	-0.126021
PLSR	HD	AT-PRO	sgolay1	0.288079	0.0078039	116133	0.272783	0.303374	0.182649	0.00973847	116133	0.163562	0.201736	-0.158508	0.00898462	116133	-0.176117	-0.140898
PLSR	GYD	AT-PRO	sgolay1	0.284691	0.0078039	116133	0.269395	0.299986	-0.0772814	0.00973847	116133	-0.0963686	-0.0581941	0.301822	0.00898462	116133	0.284213	0.319432
GBLUP_HBLUP	TKW	AT-PRO	sgolay1	0.27848	0.00809992	116133	0.262604	0.294356	0.309211	0.0101079	116133	0.289399	0.329022	-0.0171975	0.00932543	116133	-0.0354752	0.00108019
GBLUP_HBLUP	HD	AT-PRO	sgolay1	0.268905	0.00797523	116133	0.253273	0.284536	0.15276	0.00995227	116133	0.133254	0.172267	-0.124672	0.00918187	116133	-0.142668	-0.106675
rrBLUP	TKW	AT-PRO	sgolay1	0.258968	0.00886628	116133	0.24159	0.276346	0.278267	0.0110642	116133	0.256581	0.299953	-0.00169199	0.0102077	116133	-0.021699	0.018315
rrBLUP	TW	AT-WEI	sgolay1	0.694702	0.0078039	116133	0.679407	0.709998	0.0186813	0.00973847	116133	-0.000405989	0.0377685	0.159275	0.00898462	116133	0.141665	0.176885
PLSR	TW	AT-WEI	sgolay1	0.66754	0.0078039	116133	0.652244	0.682835	0.015435	0.00973847	116133	-0.0036522	0.0345223	0.171027	0.00898462	116133	0.153418	0.188637
GBLUP_HBLUP	TW	AT-WEI	sgolay1	0.640981	0.0078039	116133	0.625686	0.656277	0.00905343	0.00973847	116133	-0.0100338	0.0281407	0.139114	0.00898462	116133	0.121504	0.156724
PLSR	GY	AT-WEI	sgolay1	0.499533	0.0078039	116133	0.484237	0.514828	-0.774484	0.00973847	116133	-0.793571	-0.755397	0.499533	0.00898462	116133	0.481923	0.517142
GBLUP_HBLUP	GY	AT-WEI	sgolay1	0.498981	0.0078039	116133	0.483686	0.514277	-0.77341	0.00973847	116133	-0.792497	-0.754322	0.498981	0.00898462	116133	0.481371	0.516591
rrBLUP	GY	AT-WEI	sgolay1	0.49464	0.00828906	116133	0.478394	0.510887	-0.75937	0.0103439	116133	-0.779644	-0.739096	0.49464	0.00954318	116133	0.475936	0.513345
rrBLUP	EWPY	AT-WEI	sgolay1	0.468519	0.00785424	116133	0.453125	0.483913	0.747973	0.00980128	116133	0.728763	0.767183	-0.294095	0.00904257	116133	-0.311818	-0.276372
GBLUP_HBLUP	EWPY	AT-WEI	sgolay1	0.452586	0.0078039	116133	0.437291	0.467882	0.752344	0.00973847	116133	0.733257	0.771431	-0.322105	0.00898462	116133	-0.339714	-0.304495
PLSR	EWPY	AT-WEI	sgolay1	0.44918	0.0078039	116133	0.433884	0.464475	0.695668	0.00973847	116133	0.67658	0.714755	-0.256163	0.00898462	116133	-0.273773	-0.238554
rrBLUP	TKW	AT-WEI	sgolay1	0.436777	0.0079365	116133	0.421221	0.452332	0.156295	0.00990393	116133	0.136883	0.175707	0.101678	0.00913727	116133	0.0837695	0.119587
rrBLUP	PH	AT-WEI	sgolay1	0.432939	0.0208057	116133	0.39216	0.473718	0.50387	0.0259633	116133	0.452983	0.554758	-0.187587	0.0239535	116133	-0.234536	-0.140639
PLSR	TKW	AT-WEI	sgolay1	0.429404	0.0078039	116133	0.414109	0.4447	0.127614	0.00973847	116133	0.108526	0.146701	0.0987361	0.00898462	116133	0.0811264	0.116346
GBLUP_HBLUP	PH	AT-WEI	sgolay1	0.426693	0.0206825	116133	0.386155	0.46723	0.498566	0.0258096	116133	0.447979	0.549152	-0.220306	0.0238117	116133	-0.266977	-0.173635
PLSR	PH	AT-WEI	sgolay1	0.407174	0.0206707	116133	0.36666	0.447689	0.473138	0.0257949	116133	0.422581	0.523696	-0.187421	0.0237982	116133	-0.234065	-0.140777
GBLUP_HBLUP	TKW	AT-WEI	sgolay1	0.404074	0.00784116	116133	0.388705	0.419443	0.175069	0.00978496	116133	0.155891	0.194247	0.0697286	0.00902751	116133	0.0520349	0.0874224
rrBLUP	PY	AT-WEI	sgolay1	0.251522	0.00795908	116133	0.235923	0.267122	0.431556	0.00993211	116133	0.412089	0.451023	-0.108767	0.00916328	116133	-0.126726	-0.0908067
PLSR	PY	AT-WEI	sgolay1	0.251269	0.0078039	116133	0.235974	0.266565	0.405452	0.00973847	116133	0.386364	0.424539	-0.0904463	0.00898462	116133	-0.108056	-0.0728366
GBLUP_HBLUP	PY	AT-WEI	sgolay1	0.226323	0.00794031	116133	0.21076	0.241886	0.51892	0.00990869	116133	0.499499	0.53834	-0.185059	0.00914167	116133	-0.202977	-0.167142
rrBLUP	GYD	AT-WEI	sgolay1	0.109097	0.00870597	116133	0.0920333	0.12616	0.114112	0.0108642	116133	0.0928189	0.135406	0.0564057	0.0100232	116133	0.0367604	0.0760509
PLSR	GYD	AT-WEI	sgolay1	0.106792	0.0078039	116133	0.0914963	0.122087	0.0608813	0.00973847	116133	0.041794	0.0799685	0.0783526	0.00898462	116133	0.0607429	0.0959623
GBLUP_HBLUP	GYD	AT-WEI	sgolay1	0.0935692	0.00896017	116133	0.0760074	0.111131	0.0613308	0.0111814	116133	0.0394155	0.0832461	0.0625274	0.0103158	116133	0.0423085	0.0827463
PLSR	TW	AT-DOE	sgolay2	0.758366	0.0078039	116133	0.74307	0.773661	0.378676	0.00973847	116133	0.359589	0.397763	-0.108745	0.00898462	116133	-0.126354	-0.0911348
rrBLUP	TW	AT-DOE	sgolay2	0.740383	0.0078039	116133	0.725087	0.755678	0.493093	0.00973847	116133	0.474005	0.51218	-0.182906	0.00898462	116133	-0.200516	-0.165296
GBLUP_HBLUP	TW	AT-DOE	sgolay2	0.72882	0.0078039	116133	0.713525	0.744116	0.403194	0.00973847	116133	0.384106	0.422281	-0.124254	0.00898462	116133	-0.141864	-0.106644
PLSR	EWPY	AT-DOE	sgolay2	0.444724	0.0078039	116133	0.429428	0.460019	0.671869	0.00973847	116133	0.652782	0.690957	-0.161157	0.00898462	116133	-0.178767	-0.143547
GBLUP_HBLUP	EWPY	AT-DOE	sgolay2	0.420813	0.00782391	116133	0.405478	0.436148	0.729498	0.00976343	116133	0.710361	0.748634	-0.224831	0.00900765	116133	-0.242486	-0.207177
GBLUP_HBLUP	GY	AT-DOE	sgolay2	0.301216	0.00783239	116133	0.285865	0.316568	-0.66001	0.00977401	116133	-0.679167	-0.640853	0.301216	0.00901741	116133	0.283542	0.31889
PLSR	GY	AT-DOE	sgolay2	0.287356	0.0078039	116133	0.27206	0.302651	-0.574013	0.00973847	116133	-0.5931	-0.554925	0.287356	0.00898462	116133	0.269746	0.304966
PLSR	HD	AT-DOE	sgolay2	0.25077	0.0206707	116133	0.210255	0.291284	-0.125511	0.0257949	116133	-0.176069	-0.0749535	-0.0849047	0.0237982	116133	-0.131549	-0.0382606
rrBLUP	EWPY	AT-DOE	sgolay2	0.246668	0.0078039	116133	0.231372	0.261963	0.556637	0.00973847	116133	0.53755	0.575725	-0.2143	0.00898462	116133	-0.23191	-0.196691
PLSR	PY	AT-DOE	sgolay2	0.238785	0.0078039	116133	0.223489	0.25408	0.510379	0.00973847	116133	0.491292	0.529466	-0.101181	0.00898462	116133	-0.118791	-0.0835712
GBLUP_HBLUP	PH	AT-DOE	sgolay2	0.237851	0.00784566	116133	0.222473	0.253228	0.317535	0.00979058	116133	0.298346	0.336724	-0.182365	0.0090327	116133	-0.200069	-0.164661
GBLUP_HBLUP	PY	AT-DOE	sgolay2	0.226508	0.00795628	116133	0.210913	0.242102	0.59104	0.00992862	116133	0.57158	0.6105	-0.159916	0.00916005	116133	-0.177869	-0.141962
rrBLUP	PH	AT-DOE	sgolay2	0.220489	0.0078039	116133	0.205193	0.235784	0.502999	0.00973847	116133	0.483912	0.522086	-0.197632	0.00898462	116133	-0.215242	-0.180023
GBLUP_HBLUP	HD	AT-DOE	sgolay2	0.219935	0.0216656	116133	0.177471	0.262399	-0.0889012	0.0270364	116133	-0.141892	-0.0359103	-0.104857	0.0249435	116133	-0.153746	-0.0559684
PLSR	PH	AT-DOE	sgolay2	0.213009	0.0078039	116133	0.197714	0.228305	0.301001	0.00973847	116133	0.281914	0.320088	-0.153708	0.00898462	116133	-0.171318	-0.136099
rrBLUP	GY	AT-DOE	sgolay2	0.208937	0.0078039	116133	0.193642	0.224233	-0.5704	0.00973847	116133	-0.589487	-0.551313	0.208937	0.00898462	116133	0.191328	0.226547
PLSR	TKW	AT-DOE	sgolay2	0.184833	0.0078039	116133	0.169537	0.200128	0.346083	0.00973847	116133	0.326995	0.36517	-0.0830302	0.00898462	116133	-0.10064	-0.0654204
GBLUP_HBLUP	TKW	AT-DOE	sgolay2	0.181327	0.00800375	116133	0.16564	0.197014	0.448726	0.00998786	116133	0.42915	0.468302	-0.144626	0.00921471	116133	-0.162687	-0.126566
rrBLUP	PY	AT-DOE	sgolay2	0.130829	0.0078039	116133	0.115534	0.146125	0.528608	0.00973847	116133	0.509521	0.547695	-0.205844	0.00898462	116133	-0.223453	-0.188234
rrBLUP	TKW	AT-DOE	sgolay2	0.10213	0.0078039	116133	0.0868346	0.117426	0.485086	0.00973847	116133	0.465998	0.504173	-0.195553	0.00898462	116133	-0.213163	-0.177943
GBLUP_HBLUP	GYD	AT-DOE	sgolay2	0.0811045	0.00991736	116133	0.0616667	0.100542	-0.15606	0.0123758	116133	-0.180316	-0.131803	0.129936	0.0114178	116133	0.107557	0.152315
rrBLUP	HD	AT-DOE	sgolay2	0.0591594	0.0206707	116133	0.0186451	0.0996737	0.0621935	0.0257949	116133	0.0116359	0.112751	-0.00857082	0.0237982	116133	-0.0552148	0.0380732
PLSR	GYD	AT-DOE	sgolay2	0.0299459	0.0078039	116133	0.0146503	0.0452414	-0.164072	0.00973847	116133	-0.183159	-0.144985	0.0838384	0.00898462	116133	0.0662287	0.101448
rrBLUP	GYD	AT-DOE	sgolay2	-0.0190323	0.0078039	116133	-0.0343279	-0.0037368	-0.211687	0.00973847	116133	-0.230774	-0.1926	0.0524227	0.00898462	116133	0.034813	0.0700324
PLSR	TW	AT-PRO	sgolay2	0.67159	0.0078039	116133	0.656294	0.686885	0.196871	0.00973847	116133	0.177783	0.215958	0.0879832	0.00898462	116133	0.0703735	0.105593
GBLUP_HBLUP	TW	AT-PRO	sgolay2	0.66689	0.0078039	116133	0.651595	0.682186	0.192724	0.00973847	116133	0.173637	0.211812	0.0856033	0.00898462	116133	0.0679936	0.103213
rrBLUP	TW	AT-PRO	sgolay2	0.655181	0.0078039	116133	0.639885	0.670476	0.160902	0.00973847	116133	0.141815	0.17999	0.134785	0.00898462	116133	0.117175	0.152395
PLSR	EWPY	AT-PRO	sgolay2	0.505676	0.0078039	116133	0.49038	0.520971	0.689502	0.00973847	116133	0.670415	0.708589	-0.0902019	0.00898462	116133	-0.107812	-0.0725922
GBLUP_HBLUP	EWPY	AT-PRO	sgolay2	0.497558	0.0078039	116133	0.482262	0.512853	0.710191	0.00973847	116133	0.691104	0.729278	-0.144602	0.00898462	116133	-0.162212	-0.126992
GBLUP_HBLUP	GY	AT-PRO	sgolay2	0.410676	0.0078039	116133	0.395381	0.425972	-0.553136	0.00973847	116133	-0.572223	-0.534048	0.410676	0.00898462	116133	0.393066	0.428286
GBLUP_HBLUP	PH	AT-PRO	sgolay2	0.409834	0.00780777	116133	0.394531	0.425137	0.477275	0.0097433	116133	0.458178	0.496371	-0.0996074	0.00898908	116133	-0.117226	-0.081989
PLSR	GY	AT-PRO	sgolay2	0.367812	0.0078039	116133	0.352517	0.383108	-0.415953	0.00973847	116133	-0.435041	-0.396866	0.367812	0.00898462	116133	0.350202	0.385422
PLSR	PY	AT-PRO	sgolay2	0.355302	0.0078039	116133	0.340006	0.370597	0.393377	0.00973847	116133	0.37429	0.412464	0.0910745	0.00898462	116133	0.0734647	0.108684
[truncated: 36 more rows]
